# Supplementary material for: Hominin brain size increase has emerged from within-species encephalization
Source: Proc Natl Acad Sci U S A. 2024 Nov 26;121(49):e2409542121. doi: 10.1073/pnas.2409542121 (PMC11626186; doi:10.1073/pnas.2409542121)
Supplement: Supplementary file 2 — Dataset S01 (XLSX) [file pnas.2409542121.sd01.xlsx]

## Sheet: Supp_data1_FADs_LADs
taxon	minimum Date	maximum Date	Reference minimum date	Reference maximum date
Gorilla_gorilla	0	0.57		Katoh, S., Beyene, Y., Itaya, T., Hyodo, H., Hyodo, M., Yagi, K., Gouzu, C., WoldeGabriel, G., Hart, W. K., Ambrose, S. H., Nakaya, H., Bernor, R. L., Boisserie, J.-R., Bibi, F., Saegusa, H., Sasaki, T., Sano, K., Asfaw, B., & Suwa, G. (2016). New geological and palaeontological age constraint for the gorilla–human lineage split. Nature, 530(7589), Article 7589. https://doi.org/10.1038/nature16510
Pan_troglodytes	0	0.548		McBrearty, S., & Jablonski, N. G. (2005). First fossil chimpanzee. Nature, 437(7055), Article 7055. https://doi.org/10.1038/nature04008
S_tchadensis	6.69	7.46	Lebatard, A.-E., Bourlès, D. L., Duringer, P., Jolivet, M., Braucher, R., Carcaillet, J., Schuster, M., Arnaud, N., Monié, P., & Lihoreau, F. (2008). Cosmogenic nuclide dating of Sahelanthropus tchadensis and Australopithecus bahrelghazali: Mio-Pliocene hominids from Chad. Proceedings of the National Academy of Sciences, 105(9), 3226–3231.	Lebatard, A.-E., Bourlès, D. L., Braucher, R., Arnold, M., Duringer, P., Jolivet, M., Moussa, A., Deschamps, P., Roquin, C., & Carcaillet, J. (2010). Application of the authigenic 10Be/9Be dating method to continental sediments: Reconstruction of the Mio-Pleistocene sedimentary sequence in the early hominid fossiliferous areas of the northern Chad Basin. Earth and Planetary Science Letters, 297(1…
Ar_ramidus	4.22	4.487	Feibel, Craig S. (2003). Stratigraphy and depositional history of the Lothagam sequence." Lothagam: The Dawn of Humanity in Eastern Africa. Columbia University Press, New York , 17-29.	WoldeGabriel, G., Ambrose, S. H., Barboni, D., Bonnefille, R., Bremond, L., Currie, B., DeGusta, D., Hart, W. K., Murray, A. M., & Renne, P. R. (2009). The geological, isotopic, botanical, invertebrate, and lower vertebrate surroundings of Ardipithecus ramidus. Science, 326(5949), 65-65e5.
Au_anamensis	3.77699	4.2	Saylor, B. Z., Gibert, L., Deino, A., Alene, M., Levin, N. E., Melillo, S. M., Peaple, M. D., Feakins, S. J., Bourel, B., & Barboni, D. (2019). Age and context of mid-Pliocene hominin cranium from Woranso-Mille, Ethiopia. Nature, 573(7773), 220–224.	Leakey, M. G., Feibel, C. S., McDougall, I., Ward, C., & Walker, A. (1998). New specimens and confirmation of an early age for Australopithecus anamensis. Nature, 393(6680), 62–66.
Au_afarensis	2.6	3.83	McDougall, I., Brown, F. H., Vasconcelos, P. M., Cohen, B. E., Thiede, D. S., & Buchanan, M. J. (2012). New single crystal 40Ar/39Ar ages improve time scale for deposition of the Omo Group, Omo–Turkana Basin, East Africa. Journal of the Geological Society, 169(2), 213–226.	Deino, A. L. (2011). 40 Ar/39 Ar dating of Laetoli, Tanzania. In Paleontology and geology of Laetoli: Human evolution in context (pp. 77–97). Springer.
Au_africanus	1.82	3.68	Granger, D. E., Stratford, D., Bruxelles, L., Gibbon, R. J., Clarke, R. J., & Kuman, K. (2022). Cosmogenic nuclide dating of Australopithecus at Sterkfontein, South Africa. Proceedings of the National Academy of Sciences, 119(27), e2123516119.	Granger, D. E., Stratford, D., Bruxelles, L., Gibbon, R. J., Clarke, R. J., & Kuman, K. (2022). Cosmogenic nuclide dating of Australopithecus at Sterkfontein, South Africa. Proceedings of the National Academy of Sciences, 119(27), e2123516119.
Au_garhi	2.45	2.504	Asfaw, B., White, T., Lovejoy, O., Latimer, B., Simpson, S., & Suwa, G. (1999). Australopithecus garhi: A new species of early hominid from Ethiopia. Science, 284(5414), 629–635.	Asfaw, B., White, T., Lovejoy, O., Latimer, B., Simpson, S., & Suwa, G. (1999). Australopithecus garhi: A new species of early hominid from Ethiopia. Science, 284(5414), 629–635.
K_platyops	3.42	3.65	McDougall, I., Brown, F. H., Vasconcelos, P. M., Cohen, B. E., Thiede, D. S., & Buchanan, M. J. (2012). New single crystal 40Ar/39Ar ages improve time scale for deposition of the Omo Group, Omo–Turkana Basin, East Africa. Journal of the Geological Society, 169(2), 213–226.	McDougall, I., Brown, F. H., Vasconcelos, P. M., Cohen, B. E., Thiede, D. S., & Buchanan, M. J. (2012). New single crystal 40Ar/39Ar ages improve time scale for deposition of the Omo Group, Omo–Turkana Basin, East Africa. Journal of the Geological Society, 169(2), 213–226.
P_robustus	0.868	2.326	Gibbon, R. J., Pickering, T. R., Sutton, M. B., Heaton, J. L., Kuman, K., Clarke, R. J., Brain, C. K., & Granger, D. E. (2014). Cosmogenic nuclide burial dating of hominin-bearing Pleistocene cave deposits at Swartkrans, South Africa. Quaternary Geochronology, 24, 10–15.	Pickering, R., Herries, A. I., Woodhead, J. D., Hellstrom, J. C., Green, H. E., Paul, B., Ritzman, T., Strait, D. S., & Schoville, B. J. (2019). U–Pb-dated flowstones restrict South African early hominin record to dry climate phases.
P_boisei	1.35	2.68	McDougall, I., Brown, F. H., Vasconcelos, P. M., Cohen, B. E., Thiede, D. S., & Buchanan, M. J. (2012). New single crystal 40Ar/39Ar ages improve time scale for deposition of the Omo Group, Omo–Turkana Basin, East Africa. Journal of the Geological Society, 169(2), 213–226.	McDougall, I., Brown, F. H., Vasconcelos, P. M., Cohen, B. E., Thiede, D. S., & Buchanan, M. J. (2012). New single crystal 40Ar/39Ar ages improve time scale for deposition of the Omo Group, Omo–Turkana Basin, East Africa. Journal of the Geological Society, 169(2), 213–226.
P_aethiopicus	2.23	3.083	McDougall, I., Brown, F. H., Vasconcelos, P. M., Cohen, B. E., Thiede, D. S., & Buchanan, M. J. (2012). New single crystal 40Ar/39Ar ages improve time scale for deposition of the Omo Group, Omo–Turkana Basin, East Africa. Journal of the Geological Society, 169(2), 213–226.	McDougall, I., Brown, F. H., Vasconcelos, P. M., Cohen, B. E., Thiede, D. S., & Buchanan, M. J. (2012). New single crystal 40Ar/39Ar ages improve time scale for deposition of the Omo Group, Omo–Turkana Basin, East Africa. Journal of the Geological Society, 169(2), 213–226.
Au_sediba	1.95	2.228	Herries, A. I., Pickering, R., Adams, J. W., Curnoe, D., Warr, G., Latham, A. G., & Shaw, J. (2013). A multi-disciplinary perspective on the age of Australopithecus in southern Africa. In The paleobiology of Australopithecus (pp. 21–40). Springer.	Herries, A. I., Pickering, R., Adams, J. W., Curnoe, D., Warr, G., Latham, A. G., & Shaw, J. (2013). A multi-disciplinary perspective on the age of Australopithecus in southern Africa. In The paleobiology of Australopithecus (pp. 21–40). Springer.
H_habilis	1.43	2.4	Herries, A. I., Curnoe, D., & Adams, J. W. (2009). A multi-disciplinary seriation of early Homo and Paranthropus bearing palaeocaves in southern Africa. Quaternary International, 202(1–2), 14–28.	Kimbel, W. H., Johanson, D. C., & Rak, Y. (1997). Systematic assessment of a maxilla of Homo from Hadar, Ethiopia. American Journal of Physical Anthropology: The Official Publication of the American Association of Physical Anthropologists, 103(2), 235–262.
H_rudolfensis	1.46	2.4	McDougall, I., Brown, F. H., Vasconcelos, P. M., Cohen, B. E., Thiede, D. S., & Buchanan, M. J. (2012). New single crystal 40Ar/39Ar ages improve time scale for deposition of the Omo Group, Omo–Turkana Basin, East Africa. Journal of the Geological Society, 169(2), 213–226.	Schwartz, J. H., & Tattersall, I. (2005). The human fossil record, craniodental morphology of genus Homo (Africa and Asia) (Vol. 2). John Wiley & Sons.
H_ergaster	0.5	2.326	Deino, A. L., & McBrearty, S. (2002). 40Ar/39Ar dating of the Kapthurin formation, Baringo, Kenya. Journal of Human Evolution, 42(1–2), 185–210.	Pickering, R., Herries, A. I. R., Woodhead, J. D., Hellstrom, J. C., Green, H. E., Paul, B., Ritzman, T., Strait, D. S., Schoville, B. J., & Hancox, P. J. (2019). U–Pb-dated flowstones restrict South African early hominin record to dry climate phases. Nature, 565(7738), Article 7738. https://doi.org/10.1038/s41586-018-0711-0
H_erectus	0.083	1.453	Rizal, Y., Westaway, K. E., Zaim, Y., van den Bergh, G. D., Bettis, E. A., Morwood, M. J., Huffman, O. F., Grün, R., Joannes-Boyau, R., & Bailey, R. M. (2020). Last appearance of Homo erectus at Ngandong, Java, 117,000–108,000 years ago. Nature, 577(7790), 381–385.	Matsu’ura, S., Kondo, M., Danhara, T., Sakata, S., Iwano, H., Hirata, T., Kurniawan, I., Setiyabudi, E., Takeshita, Y., & Hyodo, M. (2020). Age control of the first appearance datum for Javanese Homo erectus in the Sangiran area. Science, 367(6474), 210–214.
H_heidelbergensis	0.1171	0.99	Grün, R., Pike, A., McDermott, F., Eggins, S., Mortimer, G., Aubert, M., Kinsley, L., Joannes-Boyau, R., Rumsey, M., & Denys, C. (2020). Dating the skull from Broken Hill, Zambia, and its position in human evolution. Nature, 580(7803), 372–375.	McBrearty, S., & Brooks, A. S. (2000). The revolution that wasn’t: A new interpretation of the origin of modern human behavior. Journal of Human Evolution, 39(5), 453–563.
H_neanderthalensis	0.029	0.245	Daura, J., Sanz, M., Pike, A. W. G., Subirà, M. E., Fornós, J. J., Fullola, J. M., Julià, R., & Zilhão, J. (2010). Stratigraphic context and direct dating of the Neandertal mandible from Cova del Gegant (Sitges, Barcelona). Journal of Human Evolution, 59(1), 109–122.	Marra, F., Ceruleo, P., Jicha, B., Pandolfi, L., Petronio, C., & Salari, L. (2015). A new age within MIS 7 for the Homo neanderthalensis of Saccopastore in the glacio-eustatically forced sedimentary successions of the Aniene River Valley, Rome. Quaternary Science Reviews, 129, 260–274.
H_floresiensis	0.0525	0.0948	Sutikna, T., Tocheri, M. W., Morwood, M. J., Saptomo, E. W., Awe, R. D., Wasisto, S., Westaway, K. E., Aubert, M., Li, B., & Zhao, J. (2016). Revised stratigraphy and chronology for Homo floresiensis at Liang Bua in Indonesia. Nature, 532(7599), 366–369.	Sutikna, T., Tocheri, M. W., Morwood, M. J., Saptomo, E. W., Awe, R. D., Wasisto, S., Westaway, K. E., Aubert, M., Li, B., & Zhao, J. (2016). Revised stratigraphy and chronology for Homo floresiensis at Liang Bua in Indonesia. Nature, 532(7599), 366–369.
H_sapiens	0	0.383		Richter, D., Grün, R., Joannes-Boyau, R., Steele, T. E., Amani, F., Rué, M., Fernandes, P., Raynal, J.-P., Geraads, D., & Ben-Ncer, A. (2017). The age of the hominin fossils from Jebel Irhoud, Morocco, and the origins of the Middle Stone Age. Nature, 546(7657), 293–296.
Georgian_H_erectus	1.77	1.85	Ferring, R., Oms, O., Agustí, J., Berna, F., Nioradze, M., Shelia, T., Tappen, M., Vekua, A., Zhvania, D., & Lordkipanidze, D. (2011). Earliest human occupations at Dmanisi (Georgian Caucasus) dated to 1.85–1.78 Ma. Proceedings of the National Academy of Sciences, 108(26), 10432–10436.	Ferring, R., Oms, O., Agustí, J., Berna, F., Nioradze, M., Shelia, T., Tappen, M., Vekua, A., Zhvania, D., & Lordkipanidze, D. (2011). Earliest human occupations at Dmanisi (Georgian Caucasus) dated to 1.85–1.78 Ma. Proceedings of the National Academy of Sciences, 108(26), 10432–10436.
H_naledi	0.2363	0.353	Dirks, P. H., Roberts, E. M., Hilbert-Wolf, H., Kramers, J. D., Hawks, J., Dosseto, A., Duval, M., Elliott, M., Evans, M., & Grün, R. (2017). The age of Homo naledi and associated sediments in the Rising Star Cave, South Africa. Elife, 6, e24231.	Dirks, P. H., Roberts, E. M., Hilbert-Wolf, H., Kramers, J. D., Hawks, J., Dosseto, A., Duval, M., Elliott, M., Evans, M., & Grün, R. (2017). The age of Homo naledi and associated sediments in the Rising Star Cave, South Africa. Elife, 6, e24231.
Denisovan	0.0516	0.1944	Douka, K., et al. (2019). Age estimates for hominin fossils and the onset of the Upper Palaeolithic at Denisova Cave. Nature, 565: 640-644 (2019). https://doi.org/10.1038/s41586-018-0870-z	Douka, K., et al. (2019). Age estimates for hominin fossils and the onset of the Upper Palaeolithic at Denisova Cave. Nature, 565: 640-644 (2019). https://doi.org/10.1038/s41586-018-0870-z
