# Supplementary material for: Hominin brain size increase has emerged from within-species encephalization
Source: Proc Natl Acad Sci U S A. 2024 Nov 26;121(49):e2409542121. doi: 10.1073/pnas.2409542121 (PMC11626186; doi:10.1073/pnas.2409542121)
Supplement: Supplementary file 3 — Dataset S02 (TXT) [file pnas.2409542121.sd02.txt]

#NEXUS
BEGIN DATA;
	DIMENSIONS  NCHAR=391 NTAX=24;
	FORMAT DATATYPE=STANDARD GAP=- MISSING=? SYMBOLS="012345";
	Matrix

[Morphological data]
Gorilla_gorilla 0000?1??000100101??0000000001?00000?1100{01}0000001120{01}000?30???{01}0100010000002?01010120{01}300010100?010??010000010002100000000020?00001{01}?1011000?10000{01}0?10110001010?001100{01}?00200100{01}0{01}10?001{01}1100{12}0{01}0?0020010{01}010000?1021?00010{01}10?0{01}011??00001010010000??100?12130000?1110000000?0?001010200010?21?11100000200??00010210??1201100100000002100?00????20110??0{01}10?0??1{01}00??01?????00?????????????????????1?
Pan_troglodytes 0000?1??000101101??000001{01}011?00100?010100100001111{01}0{01}0?30???{01}0100010000002?0101011012{01}1210100?010??0100{01}110100210{01}00000{01}02{01}?{01}00010?1011000?1{01}000{01}0?10100001010?00010001101{01}00000001??001{01}110010{01}0?0020010{01}010000?0021110010{01}10?1{01}111??00001020010000?00{01}1?121??00??1120000??0?0?0110101?0010??1?01111001100????????????0??????100000002100?00????20121??1000?0??1001??00?????00?????????????????????1?
S_tchadensis 0????????????{01}??1??110??????1?????????10?00???0??11011????????201???????????010????0?0???1?1????1????????0??0?????????????????????0????10????{01}?0???????0????0????1?????????????????????0??????1??????????????{12}?0????????????????????????01?0???????0????0????????????03?1?????????1??????????????0???1?1??1?????????????1?????????????????????????????????0???????000??01??????????????????????????????
Ar_ramidus ?????????????????????????????????????????????????????????????????????????????????????????????????????????????????0????????????????0????????????0???????10????????0???????????????1?0???0?????????????????????????????????????????????????1?????????0???01????????????12?11?????????????1??1?0????0???1?0??2?????????????0?????????000?????????????????????0???0?????1??0???????????????????????????????
Au_anamensis 0?00????00??00??1?0000??????10??????????000?00??11?00????0????1?0?0?010?00??01?1?0?0?2?????00??10???1?0??0?0?00??0????????????????0???1{01}???????0???????00???????00??00???????????0?????0?????021?0????????1??1100?????????????????????????????00???1???01????????????12?11????????1????2??1?0????0???1?1??2?????????????0??????????11??220????????00??????1?1?0???001??01?????11???????????????????????
Au_afarensis 0020?1??01000000?00{01}00???000?0??0??0?1110000000?0??00?1??010?012000?{01}101002?01010{01}?011{01}??10?01?00100{12}00001?0100??002????0021?00?100??0?1010??100110????01?11110?001?001??????1?11001??000?0000{12}01?0????00?1{01}?1100?1?0?1????011???11????201?21??1010100?01101211101000130110000000021000201{12}110110{12}1111?0??100010211100000112100001111002200?01????20?????1{01}01?0?11001??00?????11?????????????????????1?
Au_africanus 000202???001001010{01}{01}0{01}020{01}0{01}1{01}0010010111{01}110100?1120?0{01}000{01}1?{01}121{01}000101102?{01}1010020{01}102210{01}01011000100001100002101100021021?00011{01}?001{01}{01}10?1111010????01011010?001000{01}11?2110?000011?00101{01}101200{01}00201010102122210211111?0010?10000??101011?10000100?011{01}0111101000130110011000{01}2110021221201102111{01}01??301010420520000201100001111002200?00????20?????1{01}02?{01}?0100{01}??10?????11?????????????????????1?
Au_garhi 0???????????00????0000??????10?????0?11??00??????????????0???0120?0???0?0?2?010??????1?????????0?????????1????????????????????????????????????????????????????????????????????????????????????1???0????1???????????????????????????????????????????1????1?011????????1??110?????????10?2??2??????2????????1????????????????????????????????????????????????????????????0???????????????????????????????
K_platyops 0????????????0?????101????????????????1??10???0??1?0?????0????2?1?1???0?1???0????????0???0?????00????????1????????????????????????{01}????????????0???????00????????????????????????1?0??????????{01}????????????????1???????????????????????00??????????1?????1???????????{01}??1??????????????????????????????????????????????????????????????????????????????????????????????????????????????????????????????
P_robustus 010??0??0?0100{01}0201112????0?11??0??0?1111011100?11111110?123?11220101211010?111110?01001210110110001{12}0010011000??1???????02?????1?{01}??0?02?1??211??1????11?100???11{01}?010??????1?01110??011??01023??0????10?00?2121?112??????111???10????202122?2?11122??0{12}0100122010?0131211002?1?120210203212?11?1111113??401?20421110??0202101002112112310?01????00?????1102?1?1{12}100??10?????11?????????????????????1?
P_boisei 0100?0??0101001{01}201112000100110000000110{01}0{01}1100?1110{01}11{01}?123?{01}1220100211{01}10?00{01}110?01000210{01}11110000201100010111110211020120?010111?001{01}{12}?1?1211?11????11000100?11101201011001110011??0{01}101{01}1123010002011000121{01}1?1121?100?0010?00011??212122?2111122??120100?11000?0131210??2?1?1202102?3212?11?2111113??400?21131300??0103?010?2112102310?{01}1????00?????1113?1?11100??10?????22?????????????????????1?
P_aethiopicus 0000?0??010?0011101012????0?10??0??0??1110{01}1100?11111111?123?11220100211000?011??0??100020??11?1000020000001000??0???????0??????0?0??0?{01}1?0?1211??0????01?111???111?001??????1?0??????001??00121??0????00?10?2101?112??????001????1????011?21?01?0?2????1?100????????{01}??1??????????02?02??212??1?211111???40???????????????????0????2???{23}10?01?????0?????11{01}2?1??1100??10??????????????????????????????
Au_sediba 0?0??2????111?0??11100????1??1??0??1??01001?01?????00?21?011?10?120?0??11?2?010??1??210?????0011101011??12?0?????0???????0????????{01}??1????????????????????????????????0???????????????011??1??0???1?1?0????????2???????????????????????????????????1????1?101?11000?013?211001?0?12001010?212?31?21111?1??311?00410420???1011001????????110?11????01?????1102?0?0?01{01}??1???????????????????????????????
H_habilis 11020{12}0?0001100011{01}100000{01}01{01}000{01}0011101{01}010100?112000211{01}{01}1?{01}{01}112001001{01}011{01}10111101{12}12110100101010110011101000000{01}1001{012}020?11011{01}01110{12}?{01}?121{01}{01}00????{01}1001110?0{01}{01}10?11{01}11{01}1001{01}1001?011{01}0{01}10{01}200{01}0010100{01}102112211{01}1011000{01}10?0{01}0100?00{12}112?220{01}01?0?01{01}{01}{01}1?111000113?11101101012011{01}21?2021200{12}0{01}1101??110000320220000101100101111002310?11????30?????1102?1?0101{01}??10?????11?????????????????????1?
H_rudolfensis 21{01}??2??10001100211101?0010{01}{01}{01}000001011{012}{01}11?100?1120?121100??0{12}2111?1?01100100011{01}??111010?1?01000?0110011?0?000000020??10?1??{01}???{01}0?11{01}1????21{01}??0????0???1????00??0?110??10??????????1100{01}10020?1?{01}0010?0102122???{01}?0??000110???0????0???2?????{01}010??01?101111100?012?110011?1?12010121?2{01}2?21?{12}{01}111?1??110?00320220??0101100101???0??310?11????31?????1102?{01}?11{01}01??10?????11???????????????????????
H_ergaster {123}1{012}20{12}0000{01}111{01}0211200000{01}01{01}000{01}111010{012}{01}011110?112001211{01}12{25}0{12}21200120{01}{01}0{02}10{01}0111?01{012}1111010010101011001{012}101002000{01}00{01}020?0011111{01}011102{12}1{01}?{12}1{01}0100???010001{01}11000102{01}0012{01}{01}{01}0{01}{01}{01}{01}{01}00{01}1{01}01{01}100210100{012}01000102122101{01}1{01}00{01}0{01}1102000{01}01?0{01}1222?22010110?0111021121000113021001111112001{01}21?202100000111?1??110010320120100101100101111?0?3100011100{13}1???200102011{01}1011011021200112????{01}302?2????00002010
H_erectus {23}?{012}201000001{01}11??1????1{012}{012}{01}{01}1{01}?0{01}{01}10?{01}?{01}{01}{01}0{01}111??11?1?0??30???0{12}?{01}20?1??1{01}0{01}10{01}0?11???11?1????0??10??11001{012}???00{012}001{012}2{01}1101?101{012}110{01}01110{12}01{01}?111010{01}???010{01}11{01}1{01}00{01}102{01}1{01}{01}{012}1{01}10{01}{01}{01}11101?{01}0{01}{01}10020{01}?0{01}{012}0?00{01}10212200?{12}1{01}{01}{01}{01}{01}0{01}1{01}{012}{01}{01}0{01}{01}100?1?2??22??0??0??1??01???10?11?30210??11111200102??2?20?0010111?1??10?0????????10???????1?1111????11001110000???1011021{01}{01}{01}?0?{01}011?2{012}1{01}0110{01}00{01}{01}?{01}1{01}2{01}{012}{01}{01}1100{012}0?0
H_heidelbergensis {34}?{012}?{01}1{01}{012}??1011{01}???????{01}{012}01{01}{01}1?01{01}0{01}?{01}?{01}{01}011?11??11???1??11??{125}???020?1??11?0?00???{12}0??{12}1??????0???0???1??1{12}?????200{01}0{012}1{01}{012}01?0{01}11010{01}?{01}1{01}0{01}111?2110{01}?0???010{01}11{01}11?0{01}1??01{01}1{12}1{01}11{01}{01}{01}1110{01}?0000??0?{01}{01}?0{01}{012}0?00{01}1{01}?12?1{01}?{01}1{01}{01}0{01}0{01}1{01}{01}01{01}000{01}00?????????????1??1??01???10?11?3?211??11111200102??2022?0100111?1??1{01}?1????????11???????1????????110001110{01}{01}1???{12}112{12}{12}11{01}1?0?{01}{01}01?21{012}21??01{01}01{01}1211112{01}100102{01}?0
H_neanderthalensis 4?{012}?1121??1{01}{01}1{01}???????0{012}01001?00{01}1{01}?0?11001?11???1???????{01}??4???020?1???1?0?00???2???{23}???????0???0???1??12?????20010{012}11{02}1{01}?0{01}{01}00{01}10?01100?1{01}?211?0?0???01{01}{01}11{01}1{01}?01{01}??1{01}{01}1{12}1{01}{01}0{01}{01}{01}011{01}0?{01}00{01}??0?{01}1?0{01}01?{01}0{01}10?12??0?110{01}{01}{01}00001{01}0{01}000010?????????????1??1??01???10?11?3?211??11111200102??2022?0101{01}{01}1?1??1{01}?1????????11???????1????????11{01}0{01}1{01}1{012}{01}01???11{01}2{12}1{01}111?0?{01}101?2{012}{012}20??000011{123}1{012}0{23}{012}{012}{01}{01}2{012}0{01}0{01}?1
H_floresiensis 1???0?00?0??0110???2?0????0?????1????001?1??110?11210????0??????1??????2??0101?01?20??1?1????????0??110?11?0????0011?1?111?1?11??100011?20???2?110??????1?0??10?10010?0?11?0?1?000?????110?01???0??????11??1021?211?11011?0111???00??1??01??????????????????????????????2???????????1?0????????1?1111???????????????????????????????????1?0??1????1?????0?1021???10??01?0????????????????2??????????0??
H_sapiens {34}10?12?2??1{01}{01}1{01}01??200{01}0{01}1{01}{01}{01}?01{01}01?011{12}02{01}110001{12}2{01}012?{0123}1??{023}?20{01}20012001?0?0101?1001212110?00?010???1??12201??{012}00122{01}10{02}{01}2{01}11{012}00{01}1?{01}110211102110{01}?011101{01}{01}11{01}1{01}?011??01{01}12{01}{01}{01}{01}{01}111{01}10010000?00?{01}{01}?0{01}001{01}{01}{01}10212??01{01}{01}000{01}0{01}{01}10?{01}{01}0000010112232?11?1110021?011{01}110{01}211302111{12}111112{01}01020?2023{01}0200111010110?0{01}{01}{34}{01}0{01}{02}0010{01}{02}{01}{01}{01}1100111002112{01}1101{012}1{03}1021{012}{01}12{02}{12}010{01}101{01}{01}{12}10{012}{012}{012}{012}0??000000{02}{012}{012}{012}1{012}{012}{01}11{012}{01}0{012}{01}10
Georgian_H_erectus {12}?{012}?0100??011?{01}??1???????10{01}{01}???0?????{01}100{01}??1??11?1????20????1?{12}20?1??11?0100???12??{13}1?1????0???0???1??1{01}???????{01}{01}{01}???{12}10?110{01}?1{01}0{01}?1?0011??1?1{01}{01}?????01?{01}0101??0{01}???{01}?0??000?0{01}0?{01}??{01}?10?1??0?1???????{01}?0{01}??12?{12}{01}?{012}?{01}0?0?0110??00??1?0??????2??????0?????????????0??????????0?0?????0??????0?0011{01}{01}????????0????????10?????????????????11011{01}{01}00{02}1???1011011{01}{01}1?0?10{12}1?{02}{12}1{01}???1010???220?1211{01}{01}?????0
H_naledi {01}?0??2????111?1???????????1?????0?????01000?11??????????????????020?1??10?0?01???????0???????0???0??11??12???????0???????0??????0?{01}??1?02?0??201???????{01}0?010????10???1??????1?{01}11?0??1?1??0??0?????????1?01??12??1?1??????111???10????0????????????????2??01???10??1?3?211??1?1?1211102??212??{01}?01111?1??10???????????????????1?0111???11??11????01?????1203?0???0?0??1???????????????????????????????
Denisovan ???????????????????????????????????????????????????????????????????????????????????????????????????????????????????????????????????????????????????????????????????????????????????????????????????????????????????????????????????????????????????????????????????????????????????????????????????????????????????????????????????????????????????????????????????????????????????????????????????????


;

END;
