# Supplementary material for: Hominin brain size increase has emerged from within-species encephalization
Source: Proc Natl Acad Sci U S A. 2024 Nov 26;121(49):e2409542121. doi: 10.1073/pnas.2409542121 (PMC11626186; doi:10.1073/pnas.2409542121)
Supplement: Supplementary file 4 — Dataset S03 (TXT) [file pnas.2409542121.sd03.txt]

(S_tchadensis:0.931133	(Ar_ramidus:1.688716	((((Au_sediba:2.840549	(((H_habilis:1.68785	(((H_heidelbergensis:1.283691	(H_neanderthalensis:0.718772	H_sapiens:0.747772):0.653019):0.729226	H_naledi:1.893717):0.702368	((H_ergaster:0.009111	H_floresiensis:0.456611):1.885382	(H_erectus:2.119801	Georgian_H_erectus:0.432801):0.191693):0.437892):0.285465):0.760596	H_rudolfensis:2.418446):0.847058	K_platyops:1.305504):0.065045):0.144329	(Au_africanus:2.548083	(P_boisei:1.770163	(P_aethiopicus:0.262618	P_robustus:1.624618):0.627544):1.24792):0.566796):0.305935	(Au_afarensis:0.185495	Au_garhi:0.335495):2.455319):0.416094	Au_anamensis:1.879922):0.251808):1.712417);
(S_tchadensis:0.043654	(Ar_ramidus:2.469196	(Au_anamensis:0.777034	((Au_afarensis:0.882565	Au_garhi:1.032565):1.046949	(((P_aethiopicus:1.050478	(P_boisei:1.116126	P_robustus:1.598126):0.814353):0.92732	(Au_africanus:1.922111	K_platyops:0.322111):0.465688):0.118756	(((H_rudolfensis:1.077802	H_habilis:1.107802):0.082292	((Georgian_H_erectus:0.165286	H_erectus:1.852286):0.493619	((H_ergaster:1.197863	H_floresiensis:1.645363):0.053725	(((H_sapiens:0.72905	H_neanderthalensis:0.70005):0.679669	H_heidelbergensis:1.291619):0.306802	H_naledi:1.479221):0.036067):0.677316):0.19119):0.827946	Au_sediba:1.498041):0.878514):0.202959):0.024507):2.135176):0.044459);
(S_tchadensis:0.710025	(Ar_ramidus:2.262607	(Au_anamensis:1.739383	((Au_afarensis:0.305987	Au_garhi:0.455987):1.806537	(Au_africanus:2.289177	((((((H_ergaster:1.362829	H_floresiensis:1.810329):0.335849	((H_heidelbergensis:1.059519	(H_sapiens:0.627911	H_neanderthalensis:0.598911):0.548707):0.489127	H_naledi:1.429446):0.532932):0.173814	(Georgian_H_erectus:0.239627	H_erectus:1.926627):0.362865):0.705394	(H_habilis:1.191439	H_rudolfensis:1.161439):0.456446):0.233342	Au_sediba:1.361227):0.784536	(K_platyops:0.147941	(P_aethiopicus:0.799828	(P_boisei:1.041328	P_robustus:1.523328):0.6385):0.538113):0.527822):0.013414):0.603347):0.803846):0.966237):0.917418);
((Ar_ramidus:1.18005	(Au_anamensis:0.785104	((Au_afarensis:0.295379	Au_garhi:0.445379):1.319391	((P_aethiopicus:0.4734	(P_boisei:1.110833	P_robustus:1.592833):0.242567):1.213888	(((Au_sediba:1.658545	((H_habilis:1.244607	(((Georgian_H_erectus:0.273899	H_erectus:1.960899):0.427934	(H_heidelbergensis:1.242495	(H_neanderthalensis:0.724954	H_sapiens:0.753954):0.60564):1.112239):0.17626	H_rudolfensis:1.188093):0.026514):0.189855	((H_ergaster:0.529681	H_naledi:0.793381):0.30383	H_floresiensis:1.281011):1.530951):0.744084):0.11404	K_platyops:0.302585):0.01806	Au_africanus:1.920645):0.176643):0.297482):0.34732):0.83796):2.539261	S_tchadensis:1.249311);
(S_tchadensis:0.344171	(((((P_aethiopicus:0.586	(P_boisei:1.175322	P_robustus:1.657322):0.290678):1.223441	Au_africanus:2.219442):0.248914	((((H_rudolfensis:1.013472	((H_ergaster:1.535674	(Georgian_H_erectus:0.084316	H_erectus:1.771316):0.181358):0.134046	((H_floresiensis:0.776891	H_naledi:0.593091):0.87746	((H_sapiens:0.609855	H_neanderthalensis:0.580855):0.651262	H_heidelbergensis:1.144018):0.445734):0.462868):0.303752):0.50644	H_habilis:1.549912):0.737814	Au_sediba:1.767727):0.377297	K_platyops:0.675024):0.193332):0.223836	(Au_garhi:1.442633	Au_afarensis:1.292633):0.61956):1.644566	(Au_anamensis:1.583013	Ar_ramidus:1.139999):0.796759):0.877413);
(S_tchadensis:0.187159	((((K_platyops:0.189382	(P_boisei:1.91293	(P_robustus:2.364759	P_aethiopicus:1.002759):0.030171):0.346453):0.459078	(Au_africanus:1.665889	(Au_sediba:1.356097	(H_rudolfensis:0.996479	(H_habilis:0.99815	(((H_erectus:1.921183	Georgian_H_erectus:0.234183):0.242755	((H_naledi:0.962716	H_floresiensis:1.146516):0.803697	(H_heidelbergensis:1.02226	(H_neanderthalensis:0.580755	H_sapiens:0.609755):0.529605):0.863354):0.244225):0.089624	H_ergaster:1.836562):0.091588):0.028328):0.849619):0.179792):0.582571):0.634683	(Au_afarensis:0.30202	Au_garhi:0.45202):1.801122):0.891449	(Ar_ramidus:0.99867	Au_anamensis:1.441684):0.375921):1.282567);
(S_tchadensis:0.402734	(((Au_anamensis:1.059455	((Au_sediba:1.925182	(H_habilis:1.618094	(((((Georgian_H_erectus:0.210931	(H_heidelbergensis:1.047427	(H_sapiens:0.556574	H_neanderthalensis:0.527574):0.607952):0.816404):0.056768	H_erectus:1.954699):0.111592	(H_naledi:1.144098	H_floresiensis:1.327898):0.768893):0.397337	H_ergaster:2.046628):0.150336	H_rudolfensis:1.236963):0.351131):0.827088):0.388874	((K_platyops:0.264471	(P_aethiopicus:0.513933	(P_boisei:1.142923	P_robustus:1.624923):0.25101):0.940538):0.455998	Au_africanus:2.320469):0.123587):0.572386):0.372506	(Au_garhi:2.156464	Au_afarensis:2.006464):0.602484):0.065544	Ar_ramidus:1.054492):1.818241);
(S_tchadensis:0.039241	(Ar_ramidus:1.43762	(((Au_africanus:2.438796	(((P_boisei:0.988632	P_robustus:1.470632):1.154506	P_aethiopicus:1.263138):0.637184	(((((Georgian_H_erectus:0.517668	H_erectus:2.204668):0.162973	((((H_naledi:0.448968	H_sapiens:0.685268):0.016403	H_neanderthalensis:0.67267):0.591688	H_heidelbergensis:1.176259):1.136611	(H_ergaster:0.864421	H_floresiensis:1.311921):1.065549):0.020671):0.864342	(H_rudolfensis:1.010059	H_habilis:1.040059):0.844925):0.500476	Au_sediba:1.86546):0.072255	K_platyops:0.467715):0.242607):0.128474):0.343021	(Au_afarensis:0.707843	Au_garhi:0.857843):1.293975):0.495494	Au_anamensis:1.320325):0.560308):1.071621);
(S_tchadensis:0.391163	(Ar_ramidus:2.843143	(((Au_afarensis:0.114138	Au_garhi:0.264138):2.370659	(((Au_africanus:2.051288	(P_aethiopicus:1.319021	(P_robustus:1.94403	P_boisei:1.46203):0.736991):0.322267):0.068117	(((((H_ergaster:0.248088	H_floresiensis:0.695588):1.006542	H_naledi:1.51833):1.105912	(((H_heidelbergensis:1.024274	(H_sapiens:0.549621	H_neanderthalensis:0.520621):0.591753):0.818017	H_erectus:1.876391):0.566454	Georgian_H_erectus:0.755846):0.334697):0.503897	(H_rudolfensis:1.798854	H_habilis:1.828854):0.105585):0.379264	Au_sediba:1.793703):0.195702):0.92746	K_platyops:1.446865):0.217933):0.271324	Au_anamensis:1.579135):1.707021):0.018021);
(S_tchadensis:0.226006	((((Au_afarensis:0.852235	Au_garhi:1.002235):0.753634	((Au_africanus:1.546784	(Au_sediba:1.323694	((((Georgian_H_erectus:0.156113	H_erectus:1.843113):0.118021	(H_naledi:1.330305	((H_neanderthalensis:0.638711	H_sapiens:0.667711):0.553066	H_heidelbergensis:1.103677):0.345828):0.477529):0.332396	(H_ergaster:1.661343	H_floresiensis:2.108843):0.215187):0.750684	(H_habilis:1.223404	H_rudolfensis:1.193404):0.473811):0.14648):0.09309):0.518631	(P_aethiopicus:0.608802	(P_boisei:1.469942	P_robustus:1.951942):0.01886):1.046613):0.320453):0.8956	(K_platyops:1.666253	Au_anamensis:1.309267):0.015215):0.968339	Ar_ramidus:1.849807):0.846198);
(S_tchadensis:0.577936	(Ar_ramidus:2.487311	(((((((((H_ergaster:2.314111	(((((H_neanderthalensis:0.609929	H_sapiens:0.638929):0.573021	H_heidelbergensis:1.09485):0.414106	H_naledi:1.389756):0.358885	H_floresiensis:1.932441):0.284704	(H_erectus:1.912286	Georgian_H_erectus:0.225286):0.27436):0.544466):0.122131	H_habilis:1.506242):0.079297	H_rudolfensis:1.555539):0.50056	Au_sediba:1.566099):0.263024	Au_africanus:1.959123):0.320549	(P_aethiopicus:0.664061	(P_boisei:1.230021	P_robustus:1.712021):0.31404):1.205611):0.094278	K_platyops:0.77395):0.430841	(Au_afarensis:0.718576	Au_garhi:0.868576):1.306216):1.144845	Au_anamensis:1.99265):0.937675):0.560626);
((((Au_afarensis:0.028832	Au_garhi:0.178832):2.33066	((K_platyops:0.176623	(Au_sediba:0.911763	((H_rudolfensis:0.974122	H_habilis:1.004122):0.062309	(H_ergaster:1.840262	((H_erectus:1.953792	Georgian_H_erectus:0.266792):0.133365	((H_heidelbergensis:1.207123	(H_neanderthalensis:0.714761	H_sapiens:0.743761):0.580462):0.132936	(H_floresiensis:0.510225	H_naledi:0.326425):0.894434):0.712998):0.170105):0.156169):0.365332):0.734861):0.296798	(((P_boisei:1.548712	P_robustus:2.030712):0.45689	P_aethiopicus:1.125603):0.357982	Au_africanus:1.893585):0.179836):1.06607):1.578137	(Au_anamensis:0.78297	Ar_ramidus:0.339956):1.977672):1.144892	S_tchadensis:0.992521);
(S_tchadensis:0.083757	(Ar_ramidus:2.103833	((Au_anamensis:1.90412	(Au_afarensis:1.317586	Au_garhi:1.467586):1.76352):0.150699	(K_platyops:1.833378	(((P_boisei:1.119891	P_robustus:1.601891):1.622591	P_aethiopicus:1.862482):0.272698	(Au_africanus:1.441184	(((H_habilis:0.990548	H_rudolfensis:0.960548):0.011736	(Georgian_H_erectus:0.634693	(((H_heidelbergensis:1.184698	(H_neanderthalensis:0.647074	H_sapiens:0.676074):0.625724):0.330111	H_erectus:1.548909):0.731347	H_ergaster:1.863256):0.041437):0.027591):0.388136	(Au_sediba:0.726097	(H_floresiensis:1.07029	H_naledi:0.88649):1.553307):0.144324):0.440764):1.103996):0.888197):0.578427):0.492029):0.449923);
(S_tchadensis:0.984745	((((P_aethiopicus:1.843472	(P_robustus:3.016415	P_boisei:2.534415):0.189058):1.109153	(K_platyops:0.210685	(((H_rudolfensis:0.946899	H_habilis:0.976899):0.513086	Au_sediba:0.969985):0.216231	((Georgian_H_erectus:0.491368	(H_erectus:0.283748	H_floresiensis:0.314248):1.89462):0.436874	(H_naledi:2.361217	(H_ergaster:1.682563	((H_sapiens:0.648063	H_neanderthalensis:0.619063):0.570127	H_heidelbergensis:1.101089):0.964373):0.414954):0.100724):0.437975):0.494469):1.55194):0.25775	Au_africanus:3.620376):1.361337	(((Au_afarensis:0.629933	Au_garhi:0.779933):1.282097	Au_anamensis:0.735044):1.030663	Ar_ramidus:1.322693):1.259019):0.873032);
(S_tchadensis:0.009931	((Au_anamensis:1.22252	Ar_ramidus:0.779506):0.450753	((Au_afarensis:0.101317	Au_garhi:0.251317):1.865534	(((Au_sediba:1.38439	((((H_heidelbergensis:1.179691	(H_sapiens:0.722693	H_neanderthalensis:0.693693):0.574098):0.957437	(H_erectus:1.823136	Georgian_H_erectus:0.136136):0.348092):0.395232	H_ergaster:2.14946):0.430718	((H_naledi:2.095834	H_floresiensis:2.279634):0.462184	(H_habilis:0.973056	H_rudolfensis:0.943056):0.391261):0.285861):0.254212):0.788333	(((P_boisei:1.340178	P_robustus:1.822178):0.819496	P_aethiopicus:1.279673):0.233945	K_platyops:0.323619):0.379104):0.127999	Au_africanus:2.430722):0.316129):0.883409):1.249672);
(S_tchadensis:0.573502	(Ar_ramidus:1.201498	((K_platyops:0.487561	(((P_boisei:1.106875	P_robustus:1.588875):1.095506	P_aethiopicus:1.322381):0.341628	(Au_africanus:1.900248	(Au_sediba:1.268277	((((H_erectus:1.213071	((H_neanderthalensis:0.571483	H_sapiens:0.600483):0.609503	H_heidelbergensis:1.092887):0.086084):0.690019	Georgian_H_erectus:0.21609):0.625344	(H_ergaster:0.952702	(H_floresiensis:1.324651	H_naledi:1.140851):0.07555):1.158732):0.226616	(H_rudolfensis:1.254445	H_habilis:1.284445):0.123605):0.380227):0.501971):0.173761):0.013553):0.470775	(Au_anamensis:0.446486	(Au_afarensis:0.125899	Au_garhi:0.275899):1.497574):0.154864):1.043161):1.842003);
((S_tchadensis:0.5459	((((Au_africanus:1.475153	(((H_rudolfensis:1.316975	H_habilis:1.346975):0.141234	((H_ergaster:1.592885	(Georgian_H_erectus:0.286642	(H_erectus:1.543762	(H_floresiensis:0.783953	H_naledi:0.600153):0.790309):0.429879):0.036243):0.007174	((H_sapiens:0.762407	H_neanderthalensis:0.733407):0.605524	H_heidelbergensis:1.25083):0.732129):0.81815):0.132636	Au_sediba:1.100845):0.244308):1.264198	K_platyops:1.139351):0.128455	(P_aethiopicus:0.623272	(P_boisei:1.014341	P_robustus:1.496341):0.488931):1.834534):0.849937	(Au_anamensis:0.317052	(Au_afarensis:0.454387	Au_garhi:0.604387):1.039651):1.443705):1.698156):0.077265	Ar_ramidus:3.093165);
(S_tchadensis:0.631421	(Au_anamensis:1.346669	(Ar_ramidus:0.602391	((Au_garhi:1.732643	Au_afarensis:1.582643):0.206367	((Au_sediba:1.834791	(H_rudolfensis:2.009335	(H_habilis:1.529059	((Georgian_H_erectus:0.038818	(((H_sapiens:0.60016	H_neanderthalensis:0.57116):0.636575	H_heidelbergensis:1.119634):0.327065	H_erectus:1.4808):0.245018):0.524212	(H_ergaster:1.044831	(H_naledi:0.696289	H_floresiensis:0.880089):0.612242):0.788198):0.626029):0.510276):0.315456):0.537245	((P_boisei:1.863907	(P_aethiopicus:0.84325	P_robustus:2.20525):0.140657):1.107866	(Au_africanus:2.326818	K_platyops:0.726818):0.174955):0.000263):0.066974):0.433381):0.301264):2.197766);
(S_tchadensis:0.749469	((Au_anamensis:1.436973	((((Au_africanus:1.429704	(Au_sediba:0.994354	(((((H_ergaster:0.614175	H_naledi:0.877875):0.705064	H_floresiensis:1.76674):0.494764	(Georgian_H_erectus:0.290405	(((H_neanderthalensis:0.577009	H_sapiens:0.606009):0.622994	H_heidelbergensis:1.111902):0.718053	H_erectus:1.864055):0.11335):0.253599):0.354556	H_rudolfensis:1.20856):0.203612	H_habilis:1.442172):0.072182):0.305351):0.210067	((P_boisei:1.198821	P_robustus:1.680821):0.639281	P_aethiopicus:0.958102):0.27167):0.255811	K_platyops:0.295582):0.403253	(Au_afarensis:0.696125	Au_garhi:0.846125):0.82271):1.095124):0.118056	Ar_ramidus:1.112016):2.107453);
(S_tchadensis:0.086384	((Ar_ramidus:0.874236	(Au_anamensis:0.325433	(Au_afarensis:0.354338	Au_garhi:0.504338):1.148081):0.991817):0.423162	(((P_aethiopicus:1.153532	(P_boisei:1.40147	P_robustus:1.88347):0.632061):1.273365	Au_africanus:2.836897):0.323319	((((H_rudolfensis:1.093374	H_habilis:1.123374):0.500968	(((H_heidelbergensis:1.067347	(H_sapiens:0.610492	H_neanderthalensis:0.581492):0.573955):1.251291	(H_erectus:1.989169	Georgian_H_erectus:0.302169):0.363568):0.564056	(H_ergaster:0.831152	(H_floresiensis:1.091853	H_naledi:0.908053):0.186799):1.668641):0.05455):0.676812	Au_sediba:1.781155):0.56314	K_platyops:0.874294):0.685922):0.537182):1.258986);
(((((Au_afarensis:0.525936	Au_garhi:0.675936):2.111801	((((((H_ergaster:0.355723	H_floresiensis:0.803223):1.226305	H_naledi:1.845728):0.381893	(Georgian_H_erectus:0.32958	(H_erectus:1.712315	((H_sapiens:0.608437	H_neanderthalensis:0.579437):0.488378	H_heidelbergensis:0.979715):0.6985):0.304265):0.364341):0.436584	(H_habilis:1.416436	H_rudolfensis:1.386436):0.054069):1.099938	Au_sediba:2.050443):0.64129	((Au_africanus:1.868646	K_platyops:0.268646):0.045893	(P_robustus:2.331476	(P_aethiopicus:0.901873	P_boisei:1.781873):0.067602):0.535063):0.907193):0.596005):0.542724	Au_anamensis:2.003475):0.222173	Ar_ramidus:1.782634):1.528331	S_tchadensis:0.840965);
(S_tchadensis:0.227759	(Ar_ramidus:1.198588	(((Au_garhi:1.536444	Au_afarensis:1.386444):0.457854	((K_platyops:0.603051	((Au_africanus:1.384868	Au_sediba:1.254868):0.422896	((P_boisei:1.144562	P_robustus:1.626562):0.770177	P_aethiopicus:1.034739):0.363025):0.395288):0.014225	((((H_heidelbergensis:1.213148	(H_neanderthalensis:0.629078	H_sapiens:0.658078):0.67217):0.630032	H_naledi:1.72398):0.554222	(((H_ergaster:0.465571	H_floresiensis:0.913071):1.289075	H_erectus:2.171646):0.194321	Georgian_H_erectus:0.678967):0.065535):0.212084	(H_rudolfensis:1.207758	H_habilis:1.237758):0.058828):1.31069):0.407022):0.789369	Au_anamensis:1.456681):0.184921):1.49917);
(S_tchadensis:0.116098	((Au_anamensis:1.495434	(((((H_floresiensis:2.692289	(H_erectus:1.637616	(H_naledi:1.42935	((H_neanderthalensis:0.615724	H_sapiens:0.644724):0.632244	H_heidelbergensis:1.159868):0.388682):0.054965):1.024173):0.354245	H_ergaster:2.599034):0.218394	((H_habilis:0.802489	Georgian_H_erectus:0.462489):0.490884	H_rudolfensis:1.263373):0.594055):0.844992	(Au_sediba:2.093055	((((P_boisei:1.325903	P_robustus:1.807903):0.507898	P_aethiopicus:0.9538):0.72427	Au_africanus:2.088071):0.122053	K_platyops:0.610124):0.012931):0.119364):0.889485	(Au_afarensis:0.54994	Au_garhi:0.69994):1.901965):0.220515):0.95417	Ar_ramidus:2.006589):0.579509);
(S_tchadensis:0.612716	((((Au_afarensis:0.203486	Au_garhi:0.353486):1.383205	(((P_boisei:1.452628	P_robustus:1.934628):0.330949	P_aethiopicus:0.903577):0.671149	(K_platyops:0.360329	(Au_africanus:1.825974	(Au_sediba:1.410578	((H_rudolfensis:0.98379	H_habilis:1.01379):0.372764	(((H_ergaster:1.1987	(H_heidelbergensis:1.024157	(H_neanderthalensis:0.676343	H_sapiens:0.705343):0.435913):0.557444):0.453397	(Georgian_H_erectus:0.321873	H_erectus:2.008873):0.060224):0.346947	(H_floresiensis:0.895575	H_naledi:0.711775):1.550969):0.31751):0.544024):0.285396):0.134355):0.024397):0.381966):0.486447	Au_anamensis:0.896153):1.084747	Ar_ramidus:1.537886):1.544829);
(S_tchadensis:0.301263	(((Au_anamensis:0.977233	Ar_ramidus:0.534219):0.948448	((((P_boisei:1.532547	P_robustus:2.014547):0.869731	P_aethiopicus:1.522279):0.907096	(Au_africanus:2.127871	(Au_garhi:1.14846	(((H_habilis:1.267553	H_rudolfensis:1.237553):0.277891	(((H_ergaster:0.807317	H_floresiensis:1.254817):0.138986	((H_heidelbergensis:0.898419	(H_sapiens:0.471346	H_neanderthalensis:0.442346):0.544174):0.174005	H_naledi:0.953225):0.256778):1.193632	(Georgian_H_erectus:0.110084	H_erectus:1.797084):0.759851):0.335508):0.182649	Au_sediba:1.208092):0.440369):0.349411):0.711503):0.686499	Au_afarensis:2.745873):0.356793):0.008243	K_platyops:2.290909):1.280354);
(S_tchadensis:1.264384	(((Au_afarensis:0.43811	Au_garhi:0.58811):2.867766	(((((Georgian_H_erectus:0.546146	H_erectus:2.233146):1.041172	(H_ergaster:2.839737	(H_floresiensis:2.611918	(((H_neanderthalensis:0.760902	H_sapiens:0.789902):0.632172	H_heidelbergensis:1.304975):0.874282	H_naledi:2.060056):0.368062):0.675319):0.017581):0.047474	(H_habilis:1.49846	H_rudolfensis:1.46846):0.476332):0.980936	(K_platyops:0.639524	Au_sediba:2.109524):0.326204):0.803714	(Au_africanus:3.221049	(P_aethiopicus:1.328845	(P_boisei:1.205669	P_robustus:1.687669):1.003176):1.482204):0.148393):0.716435):2.016968	(Ar_ramidus:2.017939	Au_anamensis:2.460953):1.684906):0.031539);
((S_tchadensis:0.293813	(((Au_afarensis:0.459359	Au_garhi:0.609359):1.117514	(((Au_africanus:1.959056	(Au_sediba:1.691295	(H_habilis:1.526105	((H_rudolfensis:0.848555	((H_erectus:1.727532	(H_heidelbergensis:1.094669	(H_neanderthalensis:0.694552	H_sapiens:0.723552):0.488217):0.598762):0.309312	Georgian_H_erectus:0.349844):0.188712):0.248867	(H_ergaster:0.311399	(H_floresiensis:0.690214	H_naledi:0.506414):0.068685):1.746023):0.398683):0.68519):0.137761):0.025104	K_platyops:0.38416):0.238453	(P_aethiopicus:1.08584	(P_boisei:1.096978	P_robustus:1.578978):0.868862):0.726773):0.13426):0.612403	Au_anamensis:1.01229):2.194537):0.127213	Ar_ramidus:2.891026);
(S_tchadensis:0.037156	((Au_anamensis:2.162695	((Au_afarensis:0.16312	Au_garhi:0.31312):2.391075	(((Au_africanus:2.20638	K_platyops:0.60638):0.456657	(P_aethiopicus:1.199297	(P_boisei:1.226519	P_robustus:1.708519):0.852777):1.053741):0.056079	(Au_sediba:1.318085	((H_habilis:1.559059	(((H_heidelbergensis:0.952199	(H_neanderthalensis:0.495686	H_sapiens:0.524686):0.544613):1.064408	(Georgian_H_erectus:0.239853	H_erectus:1.926853):0.123853):0.215322	((H_ergaster:1.167839	H_naledi:1.431539):0.606868	H_floresiensis:2.222207):0.074321):0.640031):0.028949	H_rudolfensis:1.558007):0.250077):1.271032):0.615078):0.785486):0.235419	Ar_ramidus:1.9551):0.552055);
(S_tchadensis:0.280101	((((Au_sediba:1.661224	((H_rudolfensis:0.965137	H_habilis:0.995137):0.619592	(((H_erectus:1.085059	(H_heidelbergensis:0.885677	(H_neanderthalensis:0.507264	H_sapiens:0.536264):0.466514):0.165282):0.750998	Georgian_H_erectus:0.149058):0.424235	(H_ergaster:0.791963	(H_naledi:0.294754	H_floresiensis:0.478554):0.760909):1.05133):0.701435):0.566496):0.14072	Au_africanus:1.931945):0.401779	((Au_afarensis:0.391952	Au_garhi:0.541952):1.033963	K_platyops:0.605915):0.127809):2.625413	((P_aethiopicus:1.777344	(P_robustus:2.079554	P_boisei:1.597554):1.059789):2.639674	(Ar_ramidus:0.988461	Au_anamensis:1.431475):1.438557):0.132118):0.190965);
(S_tchadensis:0.21745	((Ar_ramidus:0.223673	Au_anamensis:0.666687):2.42516	(((P_aethiopicus:0.493182	(P_boisei:0.984362	P_robustus:1.466362):0.388819):1.459902	((Au_africanus:1.835059	(Au_sediba:1.600323	((H_habilis:1.030922	H_rudolfensis:1.000922):0.681727	(((H_ergaster:1.160184	(H_naledi:1.26639	(H_heidelbergensis:1.009766	(H_sapiens:0.700478	H_neanderthalensis:0.671478):0.426388):0.375825):0.157494):0.191487	H_floresiensis:1.799172):0.529799	(Georgian_H_erectus:0.317887	H_erectus:2.004887):0.293584):0.761179):0.407673):0.104736):0.221391	K_platyops:0.456449):0.306635):1.731964	(Au_afarensis:0.126038	Au_garhi:0.276038):3.18901):0.953785):0.038617);
(S_tchadensis:0.548008	((((((((P_aethiopicus:0.458187	P_robustus:1.820187):0.182353	P_boisei:1.520541):0.797527	K_platyops:0.248068):0.42978	(Au_africanus:1.377752	(Au_sediba:1.195625	(((((H_naledi:1.599434	(H_heidelbergensis:1.015624	(H_neanderthalensis:0.526829	H_sapiens:0.555829):0.576895):0.70301):0.459165	(H_floresiensis:2.150669	(H_erectus:1.868003	Georgian_H_erectus:0.181003):0.252165):0.09173):0.360444	H_ergaster:2.155343):0.228486	H_rudolfensis:1.423829):0.005767	H_habilis:1.459596):0.256029):0.052127):0.900096):0.629133	Au_afarensis:2.126981):0.06452	Au_garhi:2.341501):1.168952	Au_anamensis:2.183467):1.130298	Ar_ramidus:2.870751):0.147257);
(S_tchadensis:0.379027	(Ar_ramidus:1.900765	(Au_anamensis:1.59521	(((K_platyops:0.763093	(P_aethiopicus:0.761477	(P_boisei:1.102879	P_robustus:1.584879):0.538598):1.191616):0.217667	((((H_floresiensis:2.344398	((H_naledi:1.402843	((H_sapiens:0.60859	H_neanderthalensis:0.57959):0.582744	H_heidelbergensis:1.074234):0.447809):0.666883	(Georgian_H_erectus:0.486728	H_erectus:2.173728):0.049298):0.090872):0.150001	H_ergaster:2.046899):0.58266	(H_rudolfensis:1.298586	H_habilis:1.328586):0.370973):0.650738	(Au_africanus:1.467721	Au_sediba:1.337721):0.492576):0.620463):0.296883	(Au_afarensis:0.395197	Au_garhi:0.545197):1.702446):0.674554):0.748569):0.948262);
((S_tchadensis:0.139767	Ar_ramidus:2.609767):0.130899	(((Au_afarensis:0.984087	Au_garhi:1.134087):1.047057	(((((H_erectus:2.092689	Georgian_H_erectus:0.405689):0.989534	((H_ergaster:0.860973	H_floresiensis:1.308473):1.225049	(((H_sapiens:0.565628	H_neanderthalensis:0.536628):0.565102	H_heidelbergensis:1.01363):1.020698	H_naledi:1.915128):0.434594):0.579201):0.537964	(H_habilis:1.180347	H_rudolfensis:1.150347):1.09284):0.424355	(Au_africanus:2.25146	Au_sediba:2.12146):0.056082):0.038959	(K_platyops:0.640349	(P_aethiopicus:0.738353	(P_boisei:1.117652	P_robustus:1.599652):0.500702):1.091995):0.106153):0.464643):1.998577	Au_anamensis:2.852735):0.330946);
(S_tchadensis:0.31007	(Ar_ramidus:0.640737	((Au_anamensis:0.372771	(((P_aethiopicus:0.461547	(P_boisei:1.191644	P_robustus:1.673644):0.149903):1.227501	(Au_sediba:1.257244	((((H_erectus:1.528342	((H_neanderthalensis:0.547138	H_sapiens:0.576138):0.681941	H_heidelbergensis:1.140979):0.353264):0.850552	((H_ergaster:0.439175	(H_floresiensis:0.604955	H_naledi:0.421155):0.28172):1.360191	Georgian_H_erectus:0.529366):0.162528):0.443707	(H_rudolfensis:1.302411	H_habilis:1.332411):0.14319):0.267461	Au_garhi:0.723062):0.034182):0.711804):0.11838	(K_platyops:0.51814	Au_africanus:2.11814):0.099289):0.112329):0.343155	Au_afarensis:1.892912):0.367825):2.139333);
(S_tchadensis:0.429269	(Ar_ramidus:2.740349	(((((P_robustus:2.094817	P_boisei:1.612817):0.657236	P_aethiopicus:1.390053):1.356022	(Au_sediba:2.426111	((((Georgian_H_erectus:0.235802	H_erectus:1.922802):0.67062	((H_floresiensis:1.495753	(((H_neanderthalensis:0.634813	H_sapiens:0.663813):0.573561	H_heidelbergensis:1.120274):0.110311	H_naledi:1.111385):0.200569):0.835124	H_ergaster:1.883378):0.293045):0.475316	(H_habilis:1.057885	H_rudolfensis:1.027885):0.663853):0.533833	Au_garhi:1.235572):0.69054):0.599964):0.69747	(K_platyops:1.333991	Au_africanus:2.933991):0.919554):0.51761	(Au_anamensis:1.785495	Au_afarensis:2.962481):0.628674):0.769194):0.158919);
(S_tchadensis:0.455144	(((((Au_africanus:2.055965	(P_aethiopicus:0.790518	(P_boisei:1.393871	P_robustus:1.875871):0.276647):0.855447):0.120842	(K_platyops:0.13771	(Au_sediba:1.315284	(H_rudolfensis:1.148854	(H_habilis:0.999972	(((H_ergaster:1.502441	(Georgian_H_erectus:0.118109	H_erectus:1.805109):0.114332):0.131025	(H_naledi:0.790607	H_floresiensis:0.974407):1.106558):0.089958	((H_sapiens:0.627273	H_neanderthalensis:0.598273):0.727043	H_heidelbergensis:1.237216):0.869108):0.206548):0.178882):0.65643):0.292426):0.439097):0.133725	(Au_afarensis:1.281057	Au_garhi:1.431057):0.249475):0.530874	Au_anamensis:0.88442):0.414228	Ar_ramidus:0.855634):2.06951);
(S_tchadensis:0.619501	((Au_anamensis:2.047677	((Au_afarensis:0.485997	Au_garhi:0.635997):1.926417	((Au_africanus:1.392258	Au_sediba:1.262258):1.371939	(((H_rudolfensis:1.174885	H_habilis:1.204885):0.643099	(((H_floresiensis:1.143717	H_naledi:0.959917):1.43794	(H_heidelbergensis:1.209275	(H_neanderthalensis:0.704162	H_sapiens:0.733162):0.593213):1.307783):0.279841	(H_ergaster:2.341657	(Georgian_H_erectus:0.760198	H_erectus:2.447198):0.311459):0.072341):0.363985):1.257155	((P_aethiopicus:0.675701	(P_boisei:1.239174	P_robustus:1.721174):0.316527):1.158712	K_platyops:0.644413):0.470726):0.049059):0.428218):0.812249):0.065534	Ar_ramidus:1.670197):1.419304);
(S_tchadensis:0.291289	(Ar_ramidus:1.783946	((((Au_africanus:1.672721	((H_naledi:2.541307	(((Au_sediba:0.419288	(((H_neanderthalensis:0.570271	H_sapiens:0.599271):0.564725	H_heidelbergensis:1.046897):1.047498	(Georgian_H_erectus:0.319261	H_erectus:2.006261):0.122234):0.157793):0.176584	H_floresiensis:2.493372):0.116414	H_ergaster:2.162286):0.115322):0.106536	(H_rudolfensis:0.963059	H_habilis:0.993059):0.461085):0.608577):0.195725	(K_platyops:0.083869	((P_robustus:1.928837	P_boisei:1.446837):0.294513	P_aethiopicus:0.86135):0.412519):0.184577):0.279822	(Au_afarensis:0.010822	Au_garhi:0.160822):1.357446):0.659951	Au_anamensis:0.851233):1.375727):0.977344);
(S_tchadensis:0.273831	(Ar_ramidus:1.95948	((((K_platyops:0.315656	((P_boisei:1.11021	P_robustus:1.59221):0.655242	P_aethiopicus:0.885452):0.620204):0.114362	(((H_habilis:0.984063	H_rudolfensis:0.954063):0.505713	(H_naledi:2.535038	(((H_erectus:2.05163	Georgian_H_erectus:0.36463):0.116192	(H_floresiensis:1.971326	((H_sapiens:0.689962	H_neanderthalensis:0.660962):0.50788	H_heidelbergensis:1.080742):0.825984):0.226996):0.474154	H_ergaster:2.224975):0.046363):0.148438):0.54789	Au_sediba:1.517666):0.382351):0.031571	Au_africanus:2.061588):0.800932	((Au_afarensis:0.812439	Au_garhi:0.962439):1.034755	Au_anamensis:0.670209):0.235325):1.49696):0.784352);
(S_tchadensis:0.672057	((Au_anamensis:1.49878	((((K_platyops:0.441835	(P_aethiopicus:0.690338	(P_boisei:1.342966	P_robustus:1.824966):0.227372):0.941497):0.034533	Au_africanus:2.076367):0.381552	(((H_rudolfensis:1.10232	((H_ergaster:1.13268	(H_floresiensis:0.737901	H_naledi:0.554101):0.842279):0.846876	((H_erectus:1.553875	((H_neanderthalensis:0.633062	H_sapiens:0.662062):0.551455	H_heidelbergensis:1.096417):0.423358):0.600638	Georgian_H_erectus:0.467513):0.242043):0.082765):0.27321	H_habilis:1.40553):1.018223	Au_sediba:1.903754):0.424166):0.790308	(Au_garhi:2.159267	Au_afarensis:2.009267):0.458961):0.207538):0.293426	Ar_ramidus:1.349192):1.792866);
(S_tchadensis:0.589117	((Ar_ramidus:0.300138	Au_anamensis:0.743152):2.364102	((Au_afarensis:0.079978	Au_garhi:0.229978):2.794865	(((((H_ergaster:1.588482	(H_naledi:1.762777	H_floresiensis:1.946577):0.089405):0.833319	((H_rudolfensis:1.139473	H_habilis:1.169473):0.287122	(Georgian_H_erectus:0.589102	(H_erectus:1.625637	(H_heidelbergensis:1.101245	(H_sapiens:0.645774	H_neanderthalensis:0.616774):0.572571):0.490293):0.650464):0.527493):0.035206):0.095674	Au_sediba:1.067475):1.086055	(P_aethiopicus:0.677074	(P_boisei:1.144082	P_robustus:1.626082):0.412992):1.196456):0.328424	(Au_africanus:2.321509	K_platyops:0.721509):0.290445):1.042889):1.409396):0.394877);
((((Au_anamensis:0.252547	(Au_afarensis:0.148866	Au_garhi:0.298866):1.280667):1.204905	(((Au_sediba:2.004055	(H_habilis:1.741208	(((H_ergaster:0.74574	H_floresiensis:1.19324):0.977522	((H_erectus:1.919946	Georgian_H_erectus:0.232946):0.204934	(H_naledi:1.761655	(H_heidelbergensis:1.058083	(H_sapiens:0.635481	H_neanderthalensis:0.606481):0.539702):0.822772):0.209925):0.015382):0.212474	H_rudolfensis:0.975735):0.735473):0.782846):0.369534	Au_africanus:2.503589):0.096147	((P_aethiopicus:0.552036	(P_boisei:0.990654	P_robustus:1.472654):0.441383):1.59341	K_platyops:0.955446):0.044289):0.814702):1.014898	Ar_ramidus:2.029336):1.336696	S_tchadensis:0.896032);
(S_tchadensis:0.347717	(Ar_ramidus:2.297756	((((K_platyops:0.832248	(Au_africanus:1.258544	(Au_sediba:0.846275	((H_rudolfensis:1.029396	(Georgian_H_erectus:0.522965	(H_erectus:1.500168	((H_neanderthalensis:0.505229	H_sapiens:0.534229):0.649116	H_heidelbergensis:1.066245):0.399822):0.709797):0.196431):0.146962	((H_ergaster:0.969771	(H_naledi:0.430064	H_floresiensis:0.613864):0.803407):0.978245	H_habilis:1.018016):0.188342):0.159917):0.282269):1.173705):0.27434	(P_aethiopicus:1.4809	(P_boisei:1.080375	P_robustus:1.562375):1.280525):0.815688):0.278554	(Au_afarensis:0.976175	Au_garhi:1.126175):1.228966):0.162256	Au_anamensis:1.190412):1.550358):0.519961);
(S_tchadensis:0.238137	(Ar_ramidus:1.604732	((((Au_sediba:1.622984	(H_habilis:1.426757	(H_rudolfensis:1.355176	(Georgian_H_erectus:0.69991	((H_naledi:2.014421	((H_sapiens:0.659933	H_neanderthalensis:0.630933):0.638796	H_heidelbergensis:1.181629):0.951992):0.107145	((H_ergaster:1.052739	H_floresiensis:1.500239):0.41602	H_erectus:1.885759):0.389107):0.112043):0.345267):0.041581):0.716227):0.811764	((Au_africanus:1.943383	K_platyops:0.343383):0.486108	(P_aethiopicus:1.636086	(P_boisei:1.438943	P_robustus:1.920943):1.077144):0.383405):0.135257):0.278635	(Au_afarensis:1.738651	Au_garhi:1.888651):0.324733):0.539295	Au_anamensis:1.425692):0.622054):1.103405);
(S_tchadensis:0.333781	((Ar_ramidus:0.537823	Au_anamensis:0.980837):0.200639	((Au_afarensis:0.142664	Au_garhi:0.292664):1.722966	(((Au_sediba:1.25556	((H_rudolfensis:1.034515	H_habilis:1.064515):0.480227	(((Georgian_H_erectus:0.069663	H_erectus:1.756663):0.204788	((H_heidelbergensis:0.977244	(H_sapiens:0.599781	H_neanderthalensis:0.570781):0.494563):0.643565	H_naledi:1.501609):0.306542):0.696931	(H_ergaster:0.268087	H_floresiensis:0.715587):1.973296):0.23336):0.230818):0.618036	Au_africanus:2.003596):0.361497	(K_platyops:0.453319	(P_aethiopicus:0.506441	(P_boisei:1.08737	P_robustus:1.56937):0.299071):1.136878):0.311775):0.280537):0.492831):2.06532);
(S_tchadensis:0.183696	((Au_anamensis:2.04907	((((K_platyops:0.209944	(P_aethiopicus:0.821368	(P_boisei:0.980598	P_robustus:1.462598):0.72077):0.578576):1.023642	((Au_sediba:1.914758	(((((((H_neanderthalensis:0.640627	H_sapiens:0.669627):0.615903	H_heidelbergensis:1.168429):0.416057	H_naledi:1.465286):0.46133	(Georgian_H_erectus:0.021594	H_erectus:1.708594):0.371322):0.192515	(H_ergaster:1.461889	H_floresiensis:1.909389):0.393542):0.838243	H_habilis:1.763674):0.185149	H_rudolfensis:1.918822):0.485935):0.274294	Au_africanus:2.319051):0.514534):0.297295	Au_afarensis:2.35088):0.227219	Au_garhi:2.7281):0.647956):0.314466	Ar_ramidus:1.920522):0.733174);
(S_tchadensis:0.079707	(Ar_ramidus:1.719255	(((((((H_ergaster:1.589361	((H_floresiensis:1.035479	H_naledi:0.851679):0.946537	(Georgian_H_erectus:0.183429	(H_erectus:1.640886	((H_neanderthalensis:0.658799	H_sapiens:0.687799):0.62975	H_heidelbergensis:1.20045):0.406337):0.229543):0.081086):0.054845):0.726297	(H_rudolfensis:1.245048	H_habilis:1.275048):0.11061):0.457179	Au_sediba:1.322837):0.679319	(K_platyops:0.449565	Au_africanus:2.049565):0.082591):0.091505	(P_aethiopicus:0.516629	(P_boisei:1.271005	P_robustus:1.753005):0.125623):1.297033):0.615911	(Au_afarensis:0.947124	Au_garhi:1.097124):1.112448):0.069489	Au_anamensis:0.952075):1.210194):0.830451);
(S_tchadensis:0.39941	(Ar_ramidus:1.141965	((((Au_africanus:2.110283	(K_platyops:0.362883	((H_habilis:1.791801	((H_rudolfensis:1.588183	(H_floresiensis:2.484913	(H_ergaster:1.578726	(H_erectus:1.644265	(H_naledi:0.962546	(H_heidelbergensis:1.073181	(H_sapiens:0.603721	H_neanderthalensis:0.574721):0.58656):0.008566):0.528419):0.351461):0.458687):0.510771):0.020498	Georgian_H_erectus:1.298681):0.15312):0.412514	Au_sediba:1.684315):0.148568):0.1474):0.135438	((P_boisei:1.235255	P_robustus:1.717255):0.763635	P_aethiopicus:1.118891):0.71683):0.68705	(Au_afarensis:0.171665	Au_garhi:0.321665):1.981107):0.483184	Au_anamensis:1.458969):0.126011):1.727445);
(S_tchadensis:0.275898	(Ar_ramidus:1.79895	((Au_afarensis:0.584653	Au_garhi:0.734653):2.808382	(Au_anamensis:1.420315	(((K_platyops:0.09159	((P_robustus:2.161218	P_boisei:1.679218):0.096524	P_aethiopicus:0.895741):0.385849):0.354876	(Au_africanus:1.901768	(H_habilis:2.034649	((((((H_sapiens:0.627798	H_neanderthalensis:0.598798):0.534905	H_heidelbergensis:1.045603):0.58305	H_erectus:1.662752):0.189539	Georgian_H_erectus:0.165291):0.478252	H_rudolfensis:0.953544):0.566406	((H_naledi:0.882843	H_floresiensis:1.066643):1.2632	H_ergaster:1.882343):0.597606):0.4847):0.257119):0.144698):0.350669	Au_sediba:2.267134):0.980166):0.795734):0.025916):0.946948);
(S_tchadensis:0.437298	(Ar_ramidus:2.618672	(Au_anamensis:2.286686	(((((H_habilis:1.613607	H_rudolfensis:1.583607):0.05213	((H_erectus:2.632821	((Georgian_H_erectus:0.428855	(H_floresiensis:0.310276	H_naledi:0.126476):1.836079):0.149386	H_ergaster:1.84824):0.367581):0.01653	((H_neanderthalensis:0.6308	H_sapiens:0.6598):0.529498	H_heidelbergensis:1.072198):1.543053):0.363387):0.915677	K_platyops:0.591414):0.640006	(Au_sediba:2.579675	(((P_boisei:1.23876	P_robustus:1.72076):0.770167	P_aethiopicus:1.128927):0.882778	Au_africanus:2.421705):0.287971):0.121745):0.36905	(Au_garhi:2.204705	Au_afarensis:2.054705):0.365765):1.043202):0.775):0.288626);
(S_tchadensis:0.189629	((((Au_afarensis:0.207688	Au_garhi:0.357688):1.414992	((((P_aethiopicus:0.508969	P_robustus:1.870969):0.110674	P_boisei:1.499644):0.976248	((((Georgian_H_erectus:0.456353	(H_erectus:1.370798	((H_sapiens:0.586063	H_neanderthalensis:0.557063):0.579942	H_heidelbergensis:1.048904):0.287793):0.772555):0.397095	(((H_ergaster:0.091626	H_floresiensis:0.539126):0.23142	H_naledi:0.586745):1.668241	(H_rudolfensis:0.944104	H_habilis:0.974104):0.087182):0.132162):0.509432	Au_sediba:1.182881):0.539628	K_platyops:0.252509):0.153383):0.085133	Au_africanus:2.091025):0.311655):0.554453	Au_anamensis:1.000147):1.020707	Ar_ramidus:1.57784):1.081789);
(S_tchadensis:0.110177	((((((P_aethiopicus:1.088967	(P_robustus:2.258579	P_boisei:1.776579):0.192388):0.400869	((((Georgian_H_erectus:0.477151	H_erectus:2.164151):0.179786	(H_ergaster:1.589221	(H_floresiensis:1.974757	((H_heidelbergensis:1.101548	(H_sapiens:0.570468	H_neanderthalensis:0.541468):0.64818):0.432084	H_naledi:1.414432):0.376525):0.061964):0.337716):0.429199	(H_rudolfensis:1.038051	H_habilis:1.068051):0.358085):0.48096	Au_sediba:1.387096):0.38274):0.565119	(Au_africanus:2.148637	K_platyops:0.548637):0.316317):0.619678	(Au_afarensis:0.326798	Au_garhi:0.476798):1.977834):0.576083	Au_anamensis:1.70373):0.771236	Ar_ramidus:2.031952):0.548225);
(S_tchadensis:0.380234	(((Au_afarensis:0.707283	Au_garhi:0.857283):1.899674	(((Au_africanus:1.890021	(((H_rudolfensis:1.097342	H_habilis:1.127342):0.418551	((H_erectus:1.917262	Georgian_H_erectus:0.230262):0.750576	((H_heidelbergensis:1.112915	(H_naledi:0.689683	(H_sapiens:0.725614	H_neanderthalensis:0.696614):0.200369):0.304032):1.402518	(H_ergaster:1.543541	H_floresiensis:1.991041):0.588992):0.118305):0.225055):0.322059	Au_sediba:1.347952):0.412069):0.04409	K_platyops:0.334111):0.07099	(P_robustus:2.514624	(P_aethiopicus:0.570931	P_boisei:1.450931):0.581694):0.442477):1.381856):0.251753	(Ar_ramidus:0.298734	Au_anamensis:0.741748):0.939977):1.611524);
(S_tchadensis:0.247694	(Ar_ramidus:1.16102	(Au_anamensis:0.840916	((Au_afarensis:0.881783	Au_garhi:1.031783):0.978345	((((H_habilis:1.573903	(((((H_ergaster:0.5766	H_naledi:0.8403):0.662252	(H_heidelbergensis:1.044312	(H_neanderthalensis:0.556401	H_sapiens:0.585401):0.57601):0.577441):0.321263	H_floresiensis:2.007616):0.039553	(Georgian_H_erectus:0.221092	H_erectus:1.908092):0.108577):0.465566	H_rudolfensis:1.105235):0.438668):0.517409	Au_sediba:1.571312):0.325082	K_platyops:0.426393):0.049133	((P_aethiopicus:0.769119	(P_boisei:0.991638	P_robustus:1.473638):0.657482):0.707176	Au_africanus:1.886295):0.189231):0.564602):0.157773):0.763119):1.556674);
(S_tchadensis:0.424412	(((Au_afarensis:0.061097	Au_garhi:0.211097):2.763989	((K_platyops:0.491375	((P_robustus:2.212931	P_boisei:1.730931):0.549922	P_aethiopicus:1.400852):0.280523):0.596292	((Au_sediba:1.453423	((H_habilis:1.025926	(((H_ergaster:0.252041	H_floresiensis:0.699541):0.782886	((H_sapiens:0.59065	H_neanderthalensis:0.56165):0.682625	(H_heidelbergensis:0.739582	H_naledi:0.620382):0.416594):0.261651):0.731895	(H_erectus:1.831756	Georgian_H_erectus:0.144756):0.352065):0.189104):0.420869	H_rudolfensis:1.416795):0.526628):0.709616	Au_africanus:2.29304):0.394627):0.91742):0.741152	(Au_anamensis:1.143664	Ar_ramidus:0.70065):1.245588):0.948173);
(S_tchadensis:0.60816	(Ar_ramidus:2.077301	(Au_anamensis:1.549951	((((Au_garhi:1.777129	((P_robustus:2.43721	(P_aethiopicus:0.64914	P_boisei:1.52914):0.426071):0.514769	(Au_africanus:0.618862	Au_sediba:0.488862):1.381118):0.40715):0.139948	((H_rudolfensis:1.030867	((H_ergaster:1.431825	((H_erectus:1.694277	((H_neanderthalensis:0.660848	H_sapiens:0.689848):0.591805	H_heidelbergensis:1.164553):0.495624):0.153894	Georgian_H_erectus:0.161172):0.000654):0.213404	(H_floresiensis:0.751394	H_naledi:0.567594):1.341335):0.345638):0.16666	H_habilis:1.227527):1.709551):0.013692	K_platyops:0.960769):0.72135	Au_afarensis:2.50212):0.224817):0.970364):1.000859);
(S_tchadensis:0.359717	(((Au_afarensis:1.855556	((Au_africanus:1.680303	((((H_rudolfensis:1.067944	H_habilis:1.097944):0.158259	((H_erectus:2.317051	(Georgian_H_erectus:0.374099	((H_neanderthalensis:0.537922	H_sapiens:0.566922):0.508493	H_heidelbergensis:0.958315):1.068684):0.255952):0.101579	((H_ergaster:0.082115	H_naledi:0.345815):0.180751	H_floresiensis:0.710366):1.738764):0.184574):0.31602	Au_garhi:0.552223):0.089946	Au_sediba:1.142169):0.408134):0.170688	(K_platyops:0.046964	((P_aethiopicus:0.791437	P_boisei:1.671437):0.028244	P_robustus:2.18168):0.417284):0.204027):0.784565):0.173461	Au_anamensis:0.852031):0.32192	Ar_ramidus:0.730937):2.098779);
(S_tchadensis:0.533933	(Ar_ramidus:1.287478	(((Au_garhi:1.486202	Au_afarensis:1.336202):1.000659	((K_platyops:0.753413	(P_aethiopicus:1.452653	(P_boisei:1.864137	P_robustus:2.346137):0.468516):0.490759):0.373342	((((((H_naledi:1.126593	(H_heidelbergensis:1.034729	(H_sapiens:0.586967	H_neanderthalensis:0.557967):0.564862):0.211064):1.178084	(H_ergaster:1.494813	H_floresiensis:1.942313):0.546164):0.121147	(Georgian_H_erectus:0.295928	H_erectus:1.982928):0.596195):0.135173	(H_habilis:1.17381	H_rudolfensis:1.14381):0.193486):0.221013	Au_sediba:1.068309):1.273786	Au_africanus:2.472095):0.254659):0.390108):0.330809	Au_anamensis:1.490685):0.239807):1.716455);
(S_tchadensis:0.629208	(Ar_ramidus:0.723616	(Au_anamensis:0.575571	((Au_afarensis:0.846426	Au_garhi:0.996426):0.759615	((Au_africanus:1.878993	K_platyops:0.278993):0.278928	(((P_aethiopicus:0.601021	(P_boisei:1.296985	P_robustus:1.778985):0.184036):0.463609	Au_sediba:1.34463):0.438491	(Georgian_H_erectus:1.232538	(((((H_neanderthalensis:0.475926	H_sapiens:0.504926):0.563311	H_heidelbergensis:0.951138):1.308941	H_erectus:2.294179):0.332677	H_ergaster:2.209856):0.018357	((H_habilis:0.970759	H_rudolfensis:0.940759):0.079744	(H_naledi:0.439765	H_floresiensis:0.623565):1.804438):0.247709):0.274325):0.730583):0.244801):0.228119):0.146516):0.591059):2.375592);
(S_tchadensis:0.697234	((Ar_ramidus:0.034886	Au_anamensis:0.4779):2.484763	(Au_afarensis:2.106136	(Au_garhi:1.691847	(((H_rudolfensis:1.18163	(H_ergaster:1.715982	((((H_naledi:1.065918	(H_heidelbergensis:1.10105	(H_sapiens:0.569919	H_neanderthalensis:0.540919):0.64823):0.084069):0.553704	H_erectus:1.772922):0.042064	H_floresiensis:1.845486):0.145206	Georgian_H_erectus:0.273192):0.17279):0.425649):0.096311	H_habilis:1.307942):1.303809	((Au_africanus:1.380287	(Au_sediba:1.228186	(P_aethiopicus:0.700837	(P_boisei:1.314542	P_robustus:1.796542):0.266295):0.247349):0.0221):0.492547	K_platyops:0.272833):0.348917):0.100097):0.564288):2.033514):0.647584);
(S_tchadensis:0.233494	((Ar_ramidus:1.031617	Au_anamensis:1.474631):1.436672	((Au_afarensis:0.26098	Au_garhi:0.41098):2.291903	(((P_boisei:1.850731	(P_aethiopicus:0.477332	P_robustus:1.839332):0.493399):0.753192	K_platyops:0.533923):0.113083	((Au_africanus:1.679097	Au_sediba:1.549097):0.464944	((H_naledi:0.258433	H_floresiensis:0.442233):2.144039	(H_habilis:1.125985	(H_rudolfensis:0.940596	((H_ergaster:1.175338	((H_sapiens:0.641848	H_neanderthalensis:0.612848):0.557581	H_heidelbergensis:1.082329):0.475909):0.240446	(Georgian_H_erectus:0.077943	H_erectus:1.764943):0.067841):0.484812):0.155389):0.082787):1.32527):0.102965):1.085877):1.535406):0.235205);
(S_tchadensis:1.008697	((Au_anamensis:1.187015	((Au_afarensis:0.779332	Au_garhi:0.929332):1.153149	((P_aethiopicus:0.730496	(P_robustus:1.834398	P_boisei:1.352398):0.258098):1.502188	(K_platyops:0.98911	(((H_habilis:1.812419	((H_ergaster:1.335527	(H_floresiensis:0.547938	H_naledi:0.364138):1.235089):0.662282	((((H_sapiens:0.648377	H_neanderthalensis:0.619377):0.718569	H_heidelbergensis:1.249847):0.659685	Georgian_H_erectus:0.256631):0.102408	H_erectus:2.046039):0.36877):0.74461):0.490881	H_rudolfensis:2.2733):0.194462	(Au_africanus:1.518472	Au_sediba:1.388472):0.58929):0.481348):0.053574):0.069797):0.43152):0.318605	Ar_ramidus:1.062606):2.416091);
(S_tchadensis:0.961865	(Ar_ramidus:1.727672	(((Au_afarensis:0.673881	Au_garhi:0.823881):1.134988	(Au_africanus:2.491588	(((P_aethiopicus:0.697782	(P_boisei:1.22566	P_robustus:1.70766):0.352122):0.922498	K_platyops:0.43028):0.408159	(Au_sediba:1.072972	((((H_ergaster:1.495698	(H_heidelbergensis:1.093147	(H_neanderthalensis:0.659344	H_sapiens:0.688344):0.521903):0.785451):0.230591	(H_erectus:1.992015	Georgian_H_erectus:0.305015):0.151274):0.535575	(H_rudolfensis:1.236757	H_habilis:1.266757):0.065107):0.101201	(H_floresiensis:1.666723	H_naledi:1.482923):1.143843):0.159907):1.235467):0.053148):0.097281):0.289687	Au_anamensis:0.92157):1.249116):1.704193);
(S_tchadensis:1.09793	(Ar_ramidus:1.922828	((Au_afarensis:0.2062	Au_garhi:0.3562):2.393524	(((K_platyops:1.078019	(Au_africanus:2.176413	(((((H_ergaster:0.020824	H_naledi:0.284524):1.626154	H_floresiensis:2.094478):0.026445	(((H_neanderthalensis:0.596715	H_sapiens:0.625715):0.535727	H_heidelbergensis:1.044342):0.801286	(Georgian_H_erectus:0.020718	H_erectus:1.707718):0.172009):0.210695):1.098337	(H_rudolfensis:1.464311	H_habilis:1.494311):0.347448):0.243914	Au_sediba:1.565673):0.48074):0.501606):0.01092	((P_boisei:1.0106	P_robustus:1.4926):1.02293	P_aethiopicus:1.15353):1.125409):0.294486	Au_anamensis:1.026439):0.3963):0.943104):1.645102);
((S_tchadensis:0.93792	(Ar_ramidus:0.646874	Au_anamensis:1.089888):2.761046):0.016452	((Au_afarensis:1.413184	Au_garhi:1.563184):2.158196	(((K_platyops:0.029394	(((((H_ergaster:0.803051	H_naledi:1.066751):0.312376	H_floresiensis:1.562927):0.869241	(((H_neanderthalensis:0.574702	H_sapiens:0.603702):0.526353	H_heidelbergensis:1.012955):1.111586	(H_erectus:2.091656	Georgian_H_erectus:0.404656):0.066985):0.243027):0.216603	H_rudolfensis:1.241271):0.241983	H_habilis:1.513254):0.506139):0.679809	(Au_africanus:1.441478	Au_sediba:1.311478):0.867725):1.041861	((P_boisei:1.319474	P_robustus:1.801474):0.979453	P_aethiopicus:1.418927):1.522136):1.000318):1.472991);
(S_tchadensis:0.14254	(((Ar_ramidus:0.096501	Au_anamensis:0.539515):0.639292	(((P_aethiopicus:0.832414	(P_boisei:1.023208	P_robustus:1.505208):0.689206):0.792993	(K_platyops:0.38855	Au_africanus:1.98855):0.046857):0.169609	(Au_sediba:1.716216	(H_habilis:1.586117	((H_floresiensis:2.637192	(((Georgian_H_erectus:0.17228	H_erectus:1.85928):0.208346	(((H_sapiens:0.622794	H_neanderthalensis:0.593794):0.612213	H_heidelbergensis:1.117907):0.619227	H_naledi:1.617934):0.296392):0.432664	H_ergaster:2.083289):0.106403):0.156686	H_rudolfensis:1.386378):0.169739):0.650099):0.3588):0.930776):1.115236	(Au_afarensis:0.74086	Au_garhi:0.89086):2.730168):0.761512);
((S_tchadensis:0.758621	((Au_anamensis:1.786914	(((P_robustus:2.328958	P_boisei:1.846958):0.6883	P_aethiopicus:1.655258):0.813674	(K_platyops:1.235798	((Au_sediba:1.758997	((H_ergaster:2.241745	(((H_neanderthalensis:0.63397	H_sapiens:0.66297):0.503561	H_heidelbergensis:1.049431):1.017276	(H_erectus:1.858898	Georgian_H_erectus:0.171898):0.24191):0.557938):0.445411	((H_floresiensis:1.090786	H_naledi:0.906986):1.581554	(H_habilis:1.086271	H_rudolfensis:1.056271):0.208568):0.462316):0.521841):0.755727	Au_africanus:2.644724):0.191073):0.043134):0.864968):0.778386	(Au_afarensis:0.293202	Au_garhi:0.443202):3.449083):1.106336):0.225049	Ar_ramidus:3.45367);
(S_tchadensis:0.548294	((Au_anamensis:0.705321	((Au_afarensis:1.586469	Au_garhi:1.736469):0.135121	(K_platyops:0.456324	(((Au_africanus:0.465552	Au_sediba:0.335552):1.173729	((P_boisei:1.121832	P_robustus:1.603832):0.717248	P_aethiopicus:0.959079):0.270202):0.20972	((H_ergaster:2.279219	((H_naledi:1.294158	H_floresiensis:1.477958):1.122612	(Georgian_H_erectus:0.157865	(H_erectus:1.706029	((H_neanderthalensis:0.489472	H_sapiens:0.518472):0.666971	H_heidelbergensis:1.068343):0.603586):0.138835):0.725206):0.126148):0.031659	(H_rudolfensis:1.118564	H_habilis:1.148564):0.232314):0.858123):0.207323):0.445266):0.160717):0.63179	Ar_ramidus:0.894097):2.124198);
(S_tchadensis:0.563082	(Ar_ramidus:1.983396	((((((P_robustus:2.060672	P_boisei:1.578672):0.868682	P_aethiopicus:1.567354):0.264748	Au_africanus:2.242103):0.185801	K_platyops:0.827904):0.117222	(((((H_ergaster:0.35685	(H_naledi:0.174144	H_floresiensis:0.357944):0.446406):1.576141	(Georgian_H_erectus:0.12144	H_erectus:1.80844):0.54155):0.054873	H_rudolfensis:1.027863):0.553418	(H_habilis:0.786374	(H_heidelbergensis:1.129495	(H_neanderthalensis:0.65627	H_sapiens:0.68527):0.561325):0.969779):0.824908):0.530105	Au_sediba:1.621387):0.79374):0.637792	((Au_afarensis:0.08105	Au_garhi:0.23105):1.703301	Au_anamensis:0.607365):0.618567):1.200477):1.049687);
(S_tchadensis:0.295487	((((Au_afarensis:0.95741	Au_garhi:1.10741):1.248878	((Au_africanus:2.444393	(Au_sediba:1.381753	(H_rudolfensis:1.690847	((H_ergaster:1.590281	(((H_heidelbergensis:1.140543	(H_neanderthalensis:0.66063	H_sapiens:0.68963):0.568014):0.708053	Georgian_H_erectus:0.195696):0.070271	((H_naledi:0.521827	H_floresiensis:0.705627):0.87247	H_erectus:1.547596):0.405371):0.054314):0.936274	H_habilis:1.596555):0.124292):0.180906):0.93264):0.079265	((P_aethiopicus:0.872765	(P_boisei:1.478379	P_robustus:1.960379):0.274387):0.870346	K_platyops:0.553111):0.370547):0.462631):0.258113	Ar_ramidus:0.844402):0.060018	Au_anamensis:1.347434):1.861067);
(S_tchadensis:0.400868	(((((H_rudolfensis:1.913428	((Au_sediba:0.510213	((H_ergaster:0.950342	H_floresiensis:1.397842):0.412105	((H_heidelbergensis:1.126086	(H_neanderthalensis:0.571206	H_sapiens:0.600206):0.64298):0.394344	H_naledi:1.401229):0.224918):0.597766):0.001631	(H_erectus:2.204628	Georgian_H_erectus:0.517628):0.174216):0.911584):0.244145	H_habilis:2.187572):0.810204	((P_aethiopicus:1.245341	(P_boisei:0.977174	P_robustus:1.459174):1.148167):0.685766	(Au_africanus:2.296655	K_platyops:0.696655):0.044453):0.266669):0.087328	(Au_afarensis:0.498626	Au_garhi:0.648626):1.416478):2.196436	(Au_anamensis:1.794531	Ar_ramidus:1.351517):1.140023):0.379328);
(S_tchadensis:0.327277	((Ar_ramidus:1.185897	Au_anamensis:1.628911):1.212106	(((Au_sediba:1.303589	(((H_habilis:0.987339	H_rudolfensis:0.957339):0.170467	(H_floresiensis:2.413068	((H_ergaster:0.835425	H_naledi:1.099125):1.11299	(H_erectus:2.012744	(H_heidelbergensis:1.164088	(H_neanderthalensis:0.531618	H_sapiens:0.560618):0.72057):0.814557):0.352671):0.017153):0.122239):0.264301	Georgian_H_erectus:1.082107):0.401481):0.82747	(Au_africanus:2.198953	((P_aethiopicus:0.522101	(P_boisei:1.260033	P_robustus:1.742033):0.142068):1.19126	K_platyops:0.523362):0.075592):0.062105):1.825022	(Au_afarensis:0.281337	Au_garhi:0.431337):3.024744):0.711922):0.399274);
(S_tchadensis:0.058124	(Ar_ramidus:1.719891	(((((P_robustus:2.221756	P_boisei:1.739756):0.560576	P_aethiopicus:1.420332):0.273754	((Au_sediba:1.156192	((H_habilis:0.923879	((H_ergaster:1.365505	(((H_heidelbergensis:1.089469	(H_neanderthalensis:0.58308	H_sapiens:0.61208):0.594489):0.451911	H_erectus:1.57548):0.196871	Georgian_H_erectus:0.085351):0.010154):0.124415	(H_naledi:1.165247	H_floresiensis:1.349047):0.588373):0.363959):0.223838	H_rudolfensis:1.117718):0.528474):0.755278	Au_africanus:2.04147):0.062616):1.119799	((Au_afarensis:0.716042	Au_garhi:0.866042):0.609658	K_platyops:0.5057):1.118186):0.797411	Au_anamensis:2.064311):0.098594):0.808233);
(S_tchadensis:0.398447	(Ar_ramidus:0.809588	((((K_platyops:0.24609	((P_robustus:1.981383	P_boisei:1.499383):0.336719	P_aethiopicus:0.956102):0.479988):0.408649	Au_africanus:2.254739):0.198969	(((H_habilis:1.119396	H_rudolfensis:1.089396):0.273437	((H_erectus:2.119503	Georgian_H_erectus:0.432503):0.448068	((H_floresiensis:2.142005	((H_heidelbergensis:0.979548	H_naledi:0.860349):0.047832	(H_sapiens:0.631537	H_neanderthalensis:0.602537):0.512944):1.050024):0.212342	H_ergaster:1.906848):0.243723):0.172261):0.204642	Au_sediba:1.077475):1.246233):0.361412	((Au_afarensis:0.516037	Au_garhi:0.666037):1.220434	Au_anamensis:0.559485):0.298648):0.394468):2.058859);
(S_tchadensis:0.786921	(((((P_aethiopicus:1.379974	(P_boisei:1.970592	P_robustus:2.452592):0.289382):0.501815	(K_platyops:0.651838	(Au_africanus:0.790812	Au_sediba:0.660812):1.461026):0.039952):0.313174	(H_habilis:2.19974	(H_floresiensis:3.307412	((H_rudolfensis:1.080311	(H_ergaster:1.797151	(H_naledi:1.085595	((H_sapiens:0.693109	H_neanderthalensis:0.664109):0.471315	H_heidelbergensis:1.047324):0.157471):0.975256):0.24316):0.222897	(Georgian_H_erectus:0.07831	H_erectus:1.76531):0.914898):0.596703):0.269828):0.795223):0.750965	(Au_afarensis:0.212886	Au_garhi:0.362886):2.363042):0.964535	(Ar_ramidus:1.614571	Au_anamensis:2.057585):0.305892):1.336458);
(S_tchadensis:0.183359	((Au_anamensis:0.578296	((K_platyops:0.488114	(Au_afarensis:0.240506	Au_garhi:0.390506):1.067608):0.159514	((P_aethiopicus:1.086293	(P_boisei:1.158029	P_robustus:1.640029):0.808264):0.714618	((Au_sediba:1.214361	((Georgian_H_erectus:0.411797	H_erectus:2.098797):0.656998	((H_rudolfensis:1.054258	H_habilis:1.084258):0.189607	(H_ergaster:1.086469	((H_naledi:1.152857	(H_heidelbergensis:1.1258	(H_neanderthalensis:0.622105	H_sapiens:0.651105):0.591795):0.146257):0.099679	H_floresiensis:1.436336):0.097633):1.117396):0.13493):0.325566):0.763253	Au_africanus:2.107614):0.103296):0.036716):0.287655):0.604432	Ar_ramidus:0.739713):1.913645);
(S_tchadensis:0.224273	((Au_anamensis:1.270504	((Au_afarensis:0.315957	Au_garhi:0.465957):1.657058	((Au_africanus:1.63932	(Au_sediba:0.946066	(((H_ergaster:2.081614	(H_rudolfensis:0.965145	(H_erectus:1.949131	Georgian_H_erectus:0.262131):0.393015):0.156468):0.003516	((H_heidelbergensis:1.112861	(H_neanderthalensis:0.645223	H_sapiens:0.674223):0.555739):0.804949	H_naledi:1.798611):0.550218):0.103151	(H_habilis:0.548199	H_floresiensis:1.925699):0.710082):0.207785):0.563254):0.876388	(((P_boisei:1.374885	P_robustus:1.856885):0.432289	P_aethiopicus:0.927174):1.107294	K_platyops:0.844468):0.071241):0.237307):0.474475):0.434269	Ar_ramidus:1.261759):1.432514);
(((((Au_afarensis:0.119556	Au_garhi:0.269556):1.958029	((Au_africanus:1.812739	(((H_habilis:1.339422	H_rudolfensis:1.309422):0.160641	((H_erectus:2.274083	Georgian_H_erectus:0.587083):0.194055	((H_ergaster:1.146696	H_floresiensis:1.594196):0.545361	(H_naledi:1.648891	(H_heidelbergensis:1.225854	(H_neanderthalensis:0.654949	H_sapiens:0.683949):0.659006):0.542237):0.306866):0.359081):0.378924):0.086733	Au_sediba:1.066796):0.615943):0.736773	(K_platyops:0.100583	(P_aethiopicus:0.545523	(P_boisei:1.029252	P_robustus:1.511252):0.396271):0.74506):0.848929):0.308074):1.510315	Au_anamensis:2.410914):0.435241	Ar_ramidus:2.403141):0.901561	S_tchadensis:0.834702);
(S_tchadensis:0.23655	(Ar_ramidus:0.985738	((((Au_sediba:2.36059	K_platyops:0.89059):0.162334	(((H_ergaster:0.645309	(H_floresiensis:0.51778	H_naledi:0.33398):0.575028):2.11093	(H_habilis:1.414046	((Georgian_H_erectus:0.149233	(H_erectus:1.306355	((H_sapiens:0.544789	H_neanderthalensis:0.515789):0.648118	H_heidelbergensis:1.075807):0.196448):0.529878):0.676191	H_rudolfensis:1.135424):0.248622):0.412193):1.037379	((P_aethiopicus:0.88848	(P_boisei:1.116782	P_robustus:1.598782):0.651698):0.976761	Au_africanus:2.27524):0.198378):0.179305):0.384448	(Au_afarensis:0.82188	Au_garhi:0.97188):1.435491):0.144023	Au_anamensis:1.224408):0.204344):1.720812);
(S_tchadensis:0.26546	((((K_platyops:0.452813	(Au_africanus:1.681634	(Au_sediba:1.357432	((((H_erectus:1.873512	((H_neanderthalensis:0.580188	H_sapiens:0.609188):0.515706	H_heidelbergensis:1.007795):0.831618):0.277913	Georgian_H_erectus:0.464425):0.587224	((H_floresiensis:2.073715	H_naledi:1.889915):0.50378	H_ergaster:2.129995):0.191655):0.016358	(H_rudolfensis:1.078389	H_habilis:1.108389):0.299618):0.469425):0.194203):0.371178):0.110897	((P_robustus:1.84359	P_boisei:1.36159):0.471623	P_aethiopicus:0.953213):0.800496):0.677064	(Au_afarensis:1.063296	Au_garhi:1.213296):0.997477):2.21097	(Au_anamensis:1.67948	Ar_ramidus:1.236466):1.415277):0.083717);
(S_tchadensis:0.029019	(((Au_afarensis:0.065807	Au_garhi:0.215807):2.55634	((K_platyops:0.584863	((P_robustus:1.934865	P_boisei:1.452865):0.885346	P_aethiopicus:1.458211):0.316653):0.426152	(Au_africanus:2.050187	(((H_rudolfensis:1.00145	H_habilis:1.03145):0.249564	(((H_ergaster:0.440496	H_floresiensis:0.887996):0.795607	H_naledi:1.499803):0.706069	(((H_heidelbergensis:1.144984	(H_sapiens:0.699063	H_neanderthalensis:0.670063):0.563021):0.309894	H_erectus:1.488978):0.583613	Georgian_H_erectus:0.385592):0.28658):0.268842):0.409443	Au_sediba:1.170458):0.749729):0.560829):0.791132):0.121482	(Ar_ramidus:1.058522	Au_anamensis:1.501536):0.065107):1.37539);
((S_tchadensis:0.396399	Ar_ramidus:2.866399):0.052721	(((Au_africanus:2.309826	((K_platyops:0.070773	Au_sediba:1.540773):0.4997	((H_rudolfensis:1.381004	H_habilis:1.411004):0.319305	(((H_erectus:1.491269	(H_heidelbergensis:1.072633	(H_sapiens:0.566944	H_neanderthalensis:0.537944):0.622789):0.384536):0.55332	Georgian_H_erectus:0.357588):0.209139	(H_ergaster:0.468555	(H_naledi:0.496738	H_floresiensis:0.680538):0.235518):1.368172):0.823581):0.830164):0.139353):0.233498	(P_aethiopicus:1.416121	(P_robustus:1.940031	P_boisei:1.458031):0.838091):0.717202):1.742659	(Au_anamensis:0.578678	(Au_afarensis:0.071285	Au_garhi:0.221285):1.68438):1.750319):1.033137);
(((Au_anamensis:1.190027	Ar_ramidus:0.747013):0.554949	((Au_garhi:1.837629	Au_afarensis:1.687629):0.482844	((Au_sediba:1.266082	(((H_ergaster:1.977825	(((H_erectus:1.703367	((H_sapiens:0.67505	H_neanderthalensis:0.64605):0.676579	H_heidelbergensis:1.23453):0.434737):0.245033	Georgian_H_erectus:0.261399):0.323325	(H_floresiensis:0.608401	H_naledi:0.424601):1.693824):0.123101):0.280978	H_habilis:1.328803):0.148621	H_rudolfensis:1.447424):0.308658):1.037424	((Au_africanus:1.848344	K_platyops:0.248344):0.507376	((P_boisei:1.498126	P_robustus:1.980126):0.445658	P_aethiopicus:1.063784):0.881936):0.077786):0.516967):0.751488):2.216822	S_tchadensis:1.048783);
(S_tchadensis:0.721796	(Ar_ramidus:1.738157	((((P_aethiopicus:1.157878	(P_robustus:2.086802	P_boisei:1.604802):0.433077):1.206573	(Au_africanus:2.544899	(Au_sediba:1.743187	(((((Georgian_H_erectus:0.079989	H_erectus:1.766989):0.588397	((H_naledi:0.706817	H_floresiensis:0.890617):1.165789	((H_neanderthalensis:0.578046	H_sapiens:0.607046):0.591302	H_heidelbergensis:1.081249):0.910557):0.329481):0.246931	H_ergaster:2.185317):0.193054	H_rudolfensis:1.418371):0.049181	H_habilis:1.497552):0.765635):0.671712):0.229552):0.789515	(Au_afarensis:2.471337	(K_platyops:1.097732	Au_garhi:2.067732):0.553604):0.312629):0.518951	Au_anamensis:2.12593):0.05524):1.453639);
(S_tchadensis:0.660971	(((Au_anamensis:0.883926	((K_platyops:0.317958	(P_aethiopicus:0.477654	(P_boisei:0.999588	P_robustus:1.481588):0.358066):1.030304):0.389056	((Au_africanus:0.555697	Au_sediba:0.425697):1.102249	(H_habilis:1.151645	(((((H_neanderthalensis:0.527154	H_sapiens:0.556154):0.520535	H_heidelbergensis:0.959589):1.23813	(H_floresiensis:1.211952	H_naledi:1.028152):1.050367):0.082753	H_ergaster:1.897573):0.017269	(H_rudolfensis:0.776575	(Georgian_H_erectus:0.182068	H_erectus:1.869068):0.284507):0.178267):0.166803):0.896302):0.649067):0.533898):0.362225	Ar_ramidus:0.803137):0.167173	(Au_afarensis:0.207701	Au_garhi:0.357701):2.382608):2.160661);
((Ar_ramidus:2.304959	(((Au_afarensis:0.186872	Au_garhi:0.336872):1.739519	((((P_boisei:1.242356	P_robustus:1.724356):0.846321	P_aethiopicus:1.208677):0.484494	K_platyops:0.503171):0.341435	(Au_africanus:2.256319	(((H_habilis:1.044088	H_rudolfensis:1.014088):0.635564	(((H_ergaster:0.284595	H_floresiensis:0.732095):1.574791	(Georgian_H_erectus:0.141408	(H_erectus:1.25782	(H_heidelbergensis:0.882227	(H_neanderthalensis:0.473056	H_sapiens:0.502056):0.497271):0.341493):0.570588):0.447978):0.072464	H_naledi:2.19555):0.677802):0.275583	Au_sediba:1.435235):0.691083):0.188286):0.261786):0.261551	Au_anamensis:1.010956):1.737016):0.936857	S_tchadensis:0.771816);
(S_tchadensis:0.364882	(((Au_afarensis:1.343223	Au_garhi:1.493223):0.826857	((K_platyops:0.045673	(P_aethiopicus:0.846359	(P_robustus:2.088924	P_boisei:1.606924):0.119435):0.389314):0.798511	(Au_africanus:1.956709	((((H_floresiensis:2.693291	(((H_neanderthalensis:0.636937	H_sapiens:0.665937):0.580373	H_heidelbergensis:1.12921):1.248121	(H_ergaster:1.576194	H_naledi:1.839894):0.418237):0.251359):0.010559	(H_erectus:2.286099	Georgian_H_erectus:0.599099):0.38725):0.276009	(H_rudolfensis:0.978039	H_habilis:1.008039):0.594319):0.233001	Au_sediba:1.31536):0.511349):0.487475):0.505896):1.133058	(Au_anamensis:1.051657	Ar_ramidus:0.608643):1.074496):1.151744);
(((((K_platyops:0.797363	(Au_africanus:1.678635	((Au_sediba:0.392231	((H_ergaster:1.674797	(Georgian_H_erectus:0.09144	((H_heidelbergensis:1.092445	(H_sapiens:0.63302	H_neanderthalensis:0.60402):0.576526):0.239736	H_naledi:1.212982):0.412159):0.313356):0.074956	(H_erectus:0.432989	H_floresiensis:0.463489):1.733763):0.092479):0.455258	(H_habilis:1.14245	H_rudolfensis:1.11245):0.22504):0.701146):0.718728):0.110907	(P_aethiopicus:1.211423	(P_robustus:1.924908	P_boisei:1.442908):0.648516):0.886847):0.645227	(Au_afarensis:0.806253	Au_garhi:0.956253):1.567244):1.831364	Au_anamensis:3.027875):0.874725	(Ar_ramidus:3.403616	S_tchadensis:0.933616):0.05597);
(S_tchadensis:0.531175	(Ar_ramidus:1.820437	((((Au_afarensis:0.138115	Au_garhi:0.288115):1.169126	(P_aethiopicus:0.491544	(P_boisei:1.185775	P_robustus:1.667775):0.185769):1.185696):0.351286	((Au_africanus:1.645843	(Au_sediba:1.03576	(((H_floresiensis:1.748941	(((H_neanderthalensis:0.621645	(H_naledi:0.22163	H_sapiens:0.45793):0.192715):0.543823	H_heidelbergensis:1.077367):0.435286	H_erectus:1.546754):0.171687):0.306406	Georgian_H_erectus:0.337847):0.511328	((H_rudolfensis:0.979623	H_habilis:1.009623):0.095533	H_ergaster:2.035157):0.084019):0.366585):0.480083):0.216824	K_platyops:0.262667):0.57586):0.611962	Au_anamensis:1.093503):1.169948):1.180738);
(S_tchadensis:0.743949	(Ar_ramidus:2.752512	(Au_garhi:3.92943	((((P_aethiopicus:1.01943	P_boisei:1.89943):0.111037	P_robustus:2.492468):0.955755	((Au_africanus:2.289293	K_platyops:0.689293):0.188431	((H_rudolfensis:1.816001	H_habilis:1.846001):0.679867	((Au_sediba:0.793919	H_ergaster:2.243919):0.061113	((H_floresiensis:0.818773	H_naledi:0.634973):1.88197	((H_erectus:1.618382	((H_neanderthalensis:0.568557	H_sapiens:0.597557):0.595088	H_heidelbergensis:1.075545):0.508738):0.690923	Georgian_H_erectus:0.622306):0.360937):0.05179):1.150836):0.341855):0.0185):0.973206	(Au_afarensis:1.762238	Au_anamensis:0.585252):0.927191):1.090001):0.593082):0.461437);
(S_tchadensis:0.553414	((Ar_ramidus:0.397315	Au_anamensis:0.840329):1.792802	((Au_afarensis:0.528711	Au_garhi:0.678711):2.885879	(((P_boisei:1.492768	P_robustus:1.974768):0.332229	P_aethiopicus:0.944997):1.67576	((K_platyops:0.418212	Au_africanus:2.018212):0.215553	(((Au_sediba:1.41981	(((H_ergaster:1.668903	((H_heidelbergensis:1.104554	(H_sapiens:0.617709	H_neanderthalensis:0.588709):0.603944):0.597829	H_naledi:1.583183):0.34942):0.121494	H_floresiensis:2.237897):0.538608	(Georgian_H_erectus:0.439331	H_erectus:2.126331):0.619675):0.540805):0.405839	H_habilis:2.345649):0.167861	H_rudolfensis:2.48351):0.110255):0.796992):1.163833):0.395526):0.833298);
(S_tchadensis:0.583342	(Ar_ramidus:2.862251	(Au_anamensis:2.091481	((Au_afarensis:1.016021	Au_garhi:1.166021):1.605568	((Au_africanus:2.268849	(H_habilis:1.7792	((((H_ergaster:0.946494	(H_floresiensis:0.818811	H_naledi:0.635011):0.575183):0.942562	(Georgian_H_erectus:0.464062	(((H_sapiens:0.641189	H_neanderthalensis:0.612189):0.598108	H_heidelbergensis:1.122197):0.257754	H_erectus:1.414051):0.737011):0.154994):0.05381	Au_sediba:0.492866):0.335002	H_rudolfensis:1.317868):0.431332):0.879649):0.682129	((P_aethiopicus:0.876033	(P_boisei:1.237496	P_robustus:1.719496):0.518537):0.999379	K_platyops:0.685412):0.665566):0.450611):0.646878):1.213784):0.191091);
(S_tchadensis:0.214858	(Ar_ramidus:2.150947	(Au_anamensis:1.186888	(((K_platyops:0.660814	((Au_africanus:0.453885	Au_sediba:0.323885):1.45986	(((H_erectus:2.149948	Georgian_H_erectus:0.462948):0.496582	(H_rudolfensis:1.147984	H_habilis:1.177984):0.121547):0.148928	((H_ergaster:1.504209	H_floresiensis:1.951709):0.533762	(H_naledi:1.701198	(H_heidelbergensis:1.101908	(H_sapiens:0.571716	H_neanderthalensis:0.542716):0.647292):0.71849):0.600472):0.340487):0.855287):0.347069):0.240283	(P_aethiopicus:1.119393	(P_robustus:1.843892	P_boisei:1.361892):0.6375):0.971705):0.488891	(Au_afarensis:0.353763	Au_garhi:0.503763):1.856225):0.153886):1.407073):0.533911);
(S_tchadensis:0.672948	(Au_anamensis:2.779256	((((Au_africanus:1.217964	(Au_sediba:1.037247	((H_erectus:2.285429	((((H_sapiens:0.613025	H_neanderthalensis:0.584025):0.580239	H_heidelbergensis:1.076164):0.404246	H_naledi:1.36121):0.324863	Georgian_H_erectus:0.152373):0.446056):0.248826	((H_ergaster:0.334357	H_floresiensis:0.781857):1.777768	(H_habilis:1.054209	H_rudolfensis:1.024209):0.127916):0.005131):0.369992):0.050717):0.693348	K_platyops:0.311312):0.653701	((P_boisei:1.479136	P_robustus:1.961136):0.600514	P_aethiopicus:1.199651):0.955363):1.606526	((Au_garhi:1.38629	Au_afarensis:1.23629):1.659012	Ar_ramidus:1.275302):0.496237):0.564703):0.806706);
(S_tchadensis:0.83682	(Ar_ramidus:2.137008	((Au_afarensis:1.610541	Au_garhi:1.760541):0.754239	(Au_anamensis:0.621891	(((P_aethiopicus:0.469235	(P_boisei:1.141736	P_robustus:1.623736):0.207499):0.977338	K_platyops:0.256573):0.398924	((((H_ergaster:0.919148	H_floresiensis:1.366648):1.239292	(Georgian_H_erectus:0.186011	(H_erectus:1.748259	(((H_neanderthalensis:0.549241	H_sapiens:0.578241):0.679404	H_heidelbergensis:1.140544):0.069815	H_naledi:1.09116):0.5038):0.124751):0.702429):0.388998	(H_rudolfensis:0.952753	H_habilis:0.982753):0.634685):0.926116	(Au_sediba:1.936229	Au_africanus:2.066229):0.087325):0.101944):0.323379):0.565903):1.392229):1.169812);
(S_tchadensis:0.188257	(Ar_ramidus:1.467228	(((Au_afarensis:0.147726	Au_garhi:0.297726):1.839889	((K_platyops:0.660324	(Au_sediba:1.018076	((((((H_erectus:1.312629	(H_heidelbergensis:0.901415	(H_sapiens:0.579123	H_neanderthalensis:0.550123):0.439392):0.377113):0.472575	Georgian_H_erectus:0.098203):0.363299	H_floresiensis:2.179003):0.193112	(H_ergaster:1.146524	H_naledi:1.410224):0.778091):0.142054	H_rudolfensis:1.106669):0.065828	H_habilis:1.202496):0.335579):1.112248):0.101635	(((P_boisei:1.055047	P_robustus:1.537047):0.954961	P_aethiopicus:1.130008):0.507882	Au_africanus:2.04789):0.314069):0.405657):0.542781	Au_anamensis:1.353411):0.556831):1.191029);
(S_tchadensis:0.232921	((Au_anamensis:1.483768	((((K_platyops:0.544672	((P_boisei:1.257041	P_robustus:1.739041):0.872393	P_aethiopicus:1.249434):0.485238):0.060086	(((((H_heidelbergensis:1.051542	(H_neanderthalensis:0.628804	H_sapiens:0.657804):0.510838):0.379343	(H_naledi:1.288816	H_floresiensis:1.472616):0.02287):1.265092	(H_ergaster:1.788576	(H_erectus:1.82638	Georgian_H_erectus:0.13938):0.379196):0.524502):0.210087	(H_rudolfensis:1.431262	H_habilis:1.461262):0.131903):0.28262	Au_sediba:1.355786):0.718973):0.563665	Au_africanus:2.768423):0.395097	(Au_afarensis:0.077126	Au_garhi:0.227126):2.306395):0.277234):0.395339	Ar_ramidus:1.436094):1.266828);
(((Au_anamensis:1.183944	Ar_ramidus:0.74093):0.236792	((Au_afarensis:0.608418	Au_garhi:0.758418):1.16276	((Au_africanus:1.425523	(Au_sediba:0.889711	((((Georgian_H_erectus:0.329379	((H_heidelbergensis:1.205284	(H_sapiens:0.662811	H_neanderthalensis:0.633811):0.659573):0.526863	H_erectus:1.766247):0.250132):0.279115	(H_ergaster:1.732203	(H_naledi:1.844347	H_floresiensis:2.028147):0.151556):0.146291):0.135552	H_rudolfensis:1.054045):0.027951	H_habilis:1.111996):0.297715):0.405812):1.058706	(K_platyops:0.186162	(P_aethiopicus:1.065465	(P_boisei:1.043734	P_robustus:1.525734):0.901731):0.310697):0.698067):0.066949):0.826544):2.800008	S_tchadensis:1.307731);
(S_tchadensis:0.191443	(((((P_robustus:2.08722	P_boisei:1.60522):0.156544	P_aethiopicus:0.881764):1.151274	((K_platyops:0.011097	(((H_rudolfensis:1.018865	H_habilis:1.048865):0.047639	((H_ergaster:0.758877	H_floresiensis:1.206377):1.060117	(((H_naledi:1.304714	(H_heidelbergensis:1.051783	(H_sapiens:0.609069	H_neanderthalensis:0.580069):0.559814):0.372131):0.263701	H_erectus:1.721715):0.264304	Georgian_H_erectus:0.299018):0.249975):0.20751):0.593821	Au_sediba:1.170325):0.310772):0.612695	Au_africanus:2.223791):0.219247):1.304374	(Au_afarensis:0.29693	Au_garhi:0.44693):2.670482):1.017167	(Ar_ramidus:1.02172	Au_anamensis:1.464734):1.342859):0.296865);
(S_tchadensis:0.083991	(((((K_platyops:0.236554	(P_aethiopicus:1.038216	(P_boisei:1.811583	P_robustus:2.293583):0.106633):0.388337):0.26957	(Au_africanus:2.023636	(Au_sediba:1.578234	(((H_rudolfensis:0.945043	H_habilis:0.975043):0.149064	(H_ergaster:1.928499	H_floresiensis:2.375999):0.125608):0.044406	((H_naledi:1.545977	(H_heidelbergensis:1.084231	(H_sapiens:0.70709	H_neanderthalensis:0.67809):0.494241):0.580946):0.735264	(H_erectus:1.979415	Georgian_H_erectus:0.292415):0.455127):0.080972):0.929721):0.315401):0.082488):0.648747	(Au_afarensis:0.360144	Au_garhi:0.510144):1.614727):0.958493	Au_anamensis:1.756378):0.243876	Ar_ramidus:1.55724):0.99675);
(S_tchadensis:0.59585	((((Au_afarensis:0.896011	Au_garhi:1.046011):1.793932	((K_platyops:0.211066	(P_aethiopicus:0.985172	(P_boisei:1.607795	P_robustus:2.089795):0.257377):0.415894):0.409397	(Au_africanus:2.069489	((((H_habilis:0.985701	H_rudolfensis:0.955701):0.369842	H_ergaster:2.285544):0.135688	(((Georgian_H_erectus:0.241693	H_erectus:1.928693):0.2602	(((H_sapiens:0.518602	H_naledi:0.282302):0.141579	H_neanderthalensis:0.631181):0.601822	H_heidelbergensis:1.144903):1.009889):0.321251	H_floresiensis:2.540643):0.328088):0.32904	Au_sediba:1.300272):0.639218):0.150973):1.249481):0.539316	Au_anamensis:2.052274):0.765231	Ar_ramidus:2.374491):0.691359);
(S_tchadensis:0.10503	((Au_anamensis:1.609195	(((((Au_africanus:0.882622	Au_sediba:0.752622):0.41148	((H_habilis:1.050178	H_rudolfensis:1.020178):0.479212	(((H_erectus:1.711182	((H_sapiens:0.587317	H_neanderthalensis:0.558317):0.618589	H_heidelbergensis:1.088806):0.588277):0.399699	Georgian_H_erectus:0.423882):0.485218	(H_ergaster:1.436998	(H_naledi:0.746538	H_floresiensis:0.930338):0.95416):0.742101):0.280292):0.154712):0.777899	(P_aethiopicus:0.75142	(P_robustus:2.06612	P_boisei:1.58412):0.0473):0.910582):0.521211	K_platyops:0.993212):0.341562	(Au_afarensis:0.30364	Au_garhi:0.45364):1.851134):0.631407):0.109885	Ar_ramidus:1.276066):1.298963);
(S_tchadensis:0.738281	(((Au_afarensis:0.380604	Au_garhi:0.530604):1.337034	(K_platyops:0.527829	(((((H_ergaster:1.885867	((H_erectus:1.420809	(H_heidelbergensis:1.08603	(H_sapiens:0.629124	H_neanderthalensis:0.600124):0.574006):0.300679):0.684368	(H_naledi:0.480481	H_floresiensis:0.664281):1.471396):0.19769):0.637058	((H_habilis:1.258145	H_rudolfensis:1.228145):0.219611	Georgian_H_erectus:1.137756):0.115168):0.181138	Au_sediba:1.254063):0.49048	(P_aethiopicus:0.490067	(P_boisei:1.276035	P_robustus:1.758035):0.094032):0.974475):0.012233	Au_africanus:1.886775):0.241053):0.369809):2.398933	(Ar_ramidus:0.612747	Au_anamensis:1.055761):1.883824):0.71171);
(S_tchadensis:0.468336	(Ar_ramidus:2.69637	(((Au_afarensis:0.732404	Au_garhi:0.882404):1.045327	(((P_aethiopicus:1.037318	(P_boisei:1.394549	P_robustus:1.876549):0.522769):0.590337	K_platyops:0.437654):0.19518	(((((H_ergaster:1.361968	(H_naledi:1.390154	H_floresiensis:1.573954):0.235514):0.233964	((((H_neanderthalensis:0.526981	H_sapiens:0.555981):0.510773	H_heidelbergensis:0.949654):0.712997	H_erectus:1.696751):0.199469	Georgian_H_erectus:0.209221):0.116711):0.733766	H_habilis:1.399698):0.20576	H_rudolfensis:1.575458):0.765959	(Au_africanus:1.316667	Au_sediba:1.186667):0.664749):0.251418):0.324896):0.266528	Au_anamensis:0.867272):2.272111):0.241967);
(((Au_anamensis:0.907276	Ar_ramidus:0.464262):0.656493	((((K_platyops:0.909692	((((H_naledi:2.090626	((H_neanderthalensis:0.59655	H_sapiens:0.62555):0.62692	H_heidelbergensis:1.13537):1.074457):0.466319	((Georgian_H_erectus:0.214898	H_erectus:1.901898):0.719608	(H_ergaster:0.940752	H_floresiensis:1.388252):1.263753):0.08874):0.145158	(H_rudolfensis:1.387303	H_habilis:1.417303):0.0911):0.98164	Au_sediba:1.970044):0.409649):0.000481	(Au_africanus:2.368048	(P_aethiopicus:0.814195	(P_boisei:1.395425	P_robustus:1.877425):0.29877):1.143853):0.142126):0.22911	Au_garhi:2.109284):0.413004	Au_afarensis:2.372287):0.368468):2.21253	S_tchadensis:0.863285);
(S_tchadensis:0.573629	(((((H_rudolfensis:1.112278	H_habilis:1.142278):1.200202	(((H_naledi:0.783176	H_floresiensis:0.966976):1.612985	H_ergaster:2.132461):0.227144	((H_erectus:2.032887	((H_sapiens:0.655999	H_neanderthalensis:0.626999):0.60613	H_heidelbergensis:1.145029):0.853758):0.332234	Georgian_H_erectus:0.678121):0.411483):0.912875):0.971318	((P_aethiopicus:0.817651	(P_boisei:1.161896	P_robustus:1.643896):0.535755):0.938075	((Au_africanus:0.840471	Au_sediba:0.710471):1.203796	K_platyops:0.444266):0.12146):0.758071):1.066119	(Au_anamensis:1.936734	(Au_afarensis:1.55365	Au_garhi:1.70365):1.56007):0.096196):1.138984	Ar_ramidus:2.7289):0.314729);
(S_tchadensis:0.543017	((((Au_afarensis:1.079489	Au_garhi:1.229489):1.880216	(K_platyops:1.718962	(((Au_sediba:1.491027	((((H_ergaster:0.211224	H_floresiensis:0.658724):1.594387	(Georgian_H_erectus:0.407373	((H_naledi:1.139243	((H_sapiens:0.595652	H_neanderthalensis:0.566652):0.486629	H_heidelbergensis:0.965181):0.293263):0.158044	H_erectus:1.450587):0.643786):0.128237):0.373747	H_rudolfensis:1.219358):0.278459	H_habilis:1.527817):0.48321):0.612813	Au_africanus:2.23384):0.358854	((P_boisei:1.237911	P_robustus:1.719911):0.701192	P_aethiopicus:1.059103):1.123591):0.726268):0.420743):0.988898	Au_anamensis:2.771616):0.426129	Ar_ramidus:2.754731):0.258286);
(S_tchadensis:0.663849	((((Au_afarensis:0.153195	Au_garhi:0.303195):1.782362	(((Au_africanus:1.885556	(Au_sediba:0.986561	((((H_ergaster:0.002129	(H_naledi:0.161505	H_floresiensis:0.345305):0.104324):1.91588	(((H_heidelbergensis:0.978605	(H_sapiens:0.541296	H_neanderthalensis:0.512296):0.554409):0.394717	H_erectus:1.407423):0.743039	Georgian_H_erectus:0.463462):0.184548):0.034337	H_habilis:1.022346):0.243087	H_rudolfensis:1.235434):0.241127):0.768995):0.167978	((P_boisei:1.615963	P_robustus:2.097963):0.496606	P_aethiopicus:1.232569):0.410965):0.027244	K_platyops:0.480779):0.634779):0.234918	Au_anamensis:0.993489):0.711366	Ar_ramidus:1.261841):1.872009);
(S_tchadensis:0.786302	((((Au_afarensis:0.558079	Au_garhi:0.708079):1.177371	Au_anamensis:0.558464):0.335866	(((((H_rudolfensis:1.552504	((H_ergaster:1.419229	(((H_neanderthalensis:0.678019	H_sapiens:0.707019):0.456412	H_heidelbergensis:1.04633):0.598274	(H_naledi:0.543104	H_floresiensis:0.726904):0.982301):0.157525):0.60327	(Georgian_H_erectus:0.193477	H_erectus:1.880477):0.559022):0.490005):0.09559	H_habilis:1.678094):0.527333	Au_sediba:1.685428):0.600556	((P_aethiopicus:0.999335	(P_boisei:1.548302	P_robustus:2.030302):0.331033):0.907692	K_platyops:0.717026):0.098957):0.062031	Au_africanus:2.478015):0.373301):1.389664	Ar_ramidus:1.84098):1.415322);
(S_tchadensis:0.626651	((((Au_sediba:2.299114	((Au_africanus:2.043551	((H_habilis:1.474995	H_rudolfensis:1.444995):0.311184	((H_ergaster:1.106612	H_floresiensis:1.554112):1.017867	(((H_naledi:0.644585	(H_sapiens:0.702643	H_neanderthalensis:0.673643):0.178242):0.362959	H_heidelbergensis:1.126744):0.955203	(H_erectus:1.855217	Georgian_H_erectus:0.168217):0.26083):0.425431):0.5917):0.647372):0.05237	(K_platyops:0.358888	(P_aethiopicus:0.644954	(P_boisei:1.094365	P_robustus:1.576365):0.430589):0.903934):0.137033):0.333193):0.627385	(Au_afarensis:0.488704	Au_garhi:0.638704):1.787795):1.244543	Au_anamensis:2.344057):0.290824	Ar_ramidus:2.191866):0.904784);
(S_tchadensis:0.276996	((Au_anamensis:1.836235	((((Au_africanus:1.655749	((H_rudolfensis:1.332722	(H_habilis:1.294435	(((H_ergaster:1.178119	(H_naledi:1.239007	(H_heidelbergensis:1.015622	(H_sapiens:0.537596	H_neanderthalensis:0.508596):0.595126):0.342585):0.202813):0.638599	H_floresiensis:2.264218):0.128448	(Georgian_H_erectus:0.378055	H_erectus:2.065055):0.297111):0.279268):0.068288):0.240092	Au_sediba:1.082814):0.442935):0.180451	K_platyops:0.2362):0.032688	(P_aethiopicus:0.556327	(P_boisei:1.209495	P_robustus:1.691495):0.226831):0.902561):0.561006	(Au_afarensis:0.448474	Au_garhi:0.598474):1.20142):1.363327):0.71373	Ar_ramidus:2.106952):0.640044);
(S_tchadensis:0.511837	((Au_anamensis:0.51462	((Au_afarensis:0.629881	Au_garhi:0.779881):0.853994	(((Au_africanus:0.424076	Au_sediba:0.294076):0.61328	((((H_naledi:1.927259	(H_heidelbergensis:0.990288	(H_sapiens:0.555562	H_neanderthalensis:0.526562):0.551826):1.05617):0.223514	(H_ergaster:0.050984	H_floresiensis:0.498484):1.836089):0.203757	(Georgian_H_erectus:0.063093	H_erectus:1.750093):0.757737):0.180869	(H_rudolfensis:1.155692	H_habilis:1.185692):0.156007):0.085657):1.074388	(((P_boisei:1.40065	P_robustus:1.88265):0.37839	P_aethiopicus:0.89904):0.654385	K_platyops:0.363426):0.148318):0.152132):0.20773):1.770589	Ar_ramidus:1.842195):1.139642);
(S_tchadensis:0.43714	((Ar_ramidus:0.163543	Au_anamensis:0.606557):1.238514	(((K_platyops:0.673957	((P_boisei:1.917414	P_robustus:2.399414):0.40868	P_aethiopicus:1.446094):0.417863):0.174432	((((((H_ergaster:1.022166	((H_heidelbergensis:1.06541	(H_neanderthalensis:0.526061	H_sapiens:0.555061):0.62745):0.313134	H_naledi:1.259345):0.026521):0.003908	(H_erectus:0.398007	H_floresiensis:0.428507):1.045067):0.560312	Georgian_H_erectus:0.316386):0.37565	(H_habilis:0.996875	H_rudolfensis:0.966875):0.03516):0.776641	Au_sediba:1.288677):0.694069	Au_africanus:2.112746):0.335643):1.043609	(Au_garhi:1.400639	Au_afarensis:1.250639):1.46136):0.310058):1.505083);
(S_tchadensis:0.210174	(Ar_ramidus:2.096617	((Au_anamensis:0.462866	Au_afarensis:1.639852):0.210333	(((Au_africanus:1.726366	(P_aethiopicus:0.825132	(P_boisei:1.23134	P_robustus:1.71334):0.473791):0.491234):0.003936	(Au_garhi:0.827337	(Au_sediba:1.318883	(H_habilis:1.110228	(H_rudolfensis:1.058151	((H_ergaster:0.542495	(H_floresiensis:0.555473	H_naledi:0.371673):0.434523):0.933128	(Georgian_H_erectus:0.053297	(H_erectus:1.21673	((H_sapiens:0.650678	H_neanderthalensis:0.621678):0.481774	H_heidelbergensis:1.015352):0.167277):0.523567):0.152326):0.542528):0.022078):0.728655):0.008454):0.272964):0.241507	K_platyops:0.371808):0.658377):1.866432):0.583557);
(S_tchadensis:0.389014	(Ar_ramidus:1.35132	((((P_aethiopicus:0.75466	(P_boisei:1.486823	P_robustus:1.968823):0.147837):1.30019	(Au_africanus:2.215926	(K_platyops:0.573048	((H_habilis:1.586622	((((H_ergaster:1.038447	((H_sapiens:0.640115	H_neanderthalensis:0.611115):0.531938	H_heidelbergensis:1.054953):0.366394):0.433836	(H_naledi:1.377493	H_floresiensis:1.561293):0.358491):0.482664	(Georgian_H_erectus:0.085527	H_erectus:1.772527):0.599421):0.2053	H_rudolfensis:1.200248):0.356374):0.077761	Au_sediba:1.144383):0.898664):0.042878):0.248924):0.21139	(Au_afarensis:0.615201	Au_garhi:0.765201):1.281039):0.409439	Au_anamensis:1.128693):0.66564):1.507694);
(S_tchadensis:1.237517	((((Au_africanus:2.964775	(Au_sediba:2.465488	((H_naledi:0.204675	H_floresiensis:0.388475):2.965147	(((H_ergaster:2.146881	H_rudolfensis:1.186881):0.609247	(H_erectus:2.725396	(Georgian_H_erectus:0.904673	((H_neanderthalensis:0.662737	H_sapiens:0.691737):0.587174	H_heidelbergensis:1.161811):1.395762):0.133724):0.447732):0.134991	H_habilis:1.96112):0.015002):1.009366):0.369287):0.232126	((P_aethiopicus:1.148045	(P_boisei:1.615749	P_robustus:2.097749):0.412296):1.529785	K_platyops:1.487829):0.109072):0.928856	(Au_afarensis:0.367147	Au_garhi:0.517147):2.97861):1.51829	(Au_anamensis:2.281772	Ar_ramidus:1.838758):1.405289):0.46347);
((Ar_ramidus:2.573954	((Au_anamensis:0.549881	(Au_afarensis:0.216225	Au_garhi:0.366225):1.510643):1.133578	((Au_sediba:1.450172	((H_floresiensis:2.575947	(H_ergaster:1.755842	(H_heidelbergensis:1.195648	((H_sapiens:0.520763	H_naledi:0.284463):0.223985	H_neanderthalensis:0.715748):0.568):0.943094):0.372604):0.279174	((H_habilis:1.005714	H_rudolfensis:0.975714):0.409558	(Georgian_H_erectus:0.807264	H_erectus:2.494264):0.268007):0.06235):0.492551):1.68426	((((P_boisei:1.680065	P_robustus:2.162065):0.265832	P_aethiopicus:1.065898):0.452296	K_platyops:0.328194):0.401186	Au_africanus:2.329379):0.935053):0.376013):1.333509):0.746857	S_tchadensis:0.850812);
(S_tchadensis:0.471403	(((Au_afarensis:0.271523	Au_garhi:0.421523):1.793681	(((K_platyops:0.492457	(((Georgian_H_erectus:0.920386	((H_rudolfensis:1.019654	H_habilis:1.049654):0.016226	((H_ergaster:0.678618	((H_sapiens:0.614661	H_neanderthalensis:0.585661):0.492835	H_heidelbergensis:0.990396):0.071123):0.667801	(H_naledi:1.49521	H_floresiensis:1.67901):0.114909):0.649461):0.194506):0.252598	H_erectus:2.859985):0.234093	Au_sediba:1.227077):0.73538):0.062965	Au_africanus:2.155422):0.108101	((P_boisei:1.01966	P_robustus:1.50166):1.269406	P_aethiopicus:1.409066):0.444457):0.581681):1.174551	(Au_anamensis:1.236924	Ar_ramidus:0.79391):0.825844):1.321649);
((((((P_aethiopicus:1.126627	(P_boisei:1.206378	P_robustus:1.688378):0.800249):0.653711	K_platyops:0.590338):0.843782	(Au_sediba:1.075349	(H_habilis:1.110261	((((H_ergaster:1.082109	(H_naledi:0.629527	H_floresiensis:0.813327):0.716282):0.408476	(((H_sapiens:0.708429	H_neanderthalensis:0.679429):0.452654	H_heidelbergensis:1.043983):0.498502	H_erectus:1.576584):0.331001):0.133784	Georgian_H_erectus:0.354369):0.2862	H_rudolfensis:0.950569):0.129693):0.485088):1.828771):0.240644	Au_africanus:3.274765):0.982587	(((Au_afarensis:0.155752	Au_garhi:0.305752):2.686958	Au_anamensis:1.665724):0.594501	Ar_ramidus:1.81721):0.040141):1.491234	S_tchadensis:0.878585);
(S_tchadensis:0.764446	(((Au_afarensis:0.04911	Au_garhi:0.19911):1.737245	((Au_africanus:2.153042	(K_platyops:0.215964	(P_aethiopicus:0.91869	(P_boisei:1.420527	P_robustus:1.902527):0.378163):0.487273):0.337078):0.056638	((((H_floresiensis:2.565662	(H_naledi:1.277228	((H_neanderthalensis:0.661662	H_sapiens:0.690662):0.619404	H_heidelbergensis:1.192966):0.203462):1.104634):0.748338	Georgian_H_erectus:1.596499):0.090388	(H_erectus:3.132698	Au_sediba:1.265698):0.241189):0.38054	((H_rudolfensis:1.411825	H_habilis:1.441825):0.883634	H_ergaster:3.255459):0.081969):0.192253):0.356674):1.721146	(Ar_ramidus:0.69265	Au_anamensis:1.135664):1.19485):1.346945);
(S_tchadensis:0.495596	((((Au_afarensis:0.213961	Au_garhi:0.363961):1.320719	((Au_africanus:1.303029	((H_habilis:1.279218	(H_rudolfensis:1.05564	(H_ergaster:1.780671	(((H_erectus:1.670417	((H_heidelbergensis:1.220935	(H_sapiens:0.690266	H_neanderthalensis:0.661266):0.647769):0.319168	H_naledi:1.420902):0.096215):0.213449	Georgian_H_erectus:0.196866):0.09903	H_floresiensis:2.013396):0.214775):0.234969):0.193578):0.338999	Au_sediba:1.098217):0.074812):0.908184	((P_aethiopicus:0.63225	(P_boisei:1.256671	P_robustus:1.738671):0.255578):1.077532	K_platyops:0.519782):0.091432):0.103466):1.149051	Au_anamensis:1.506744):0.476706	Ar_ramidus:1.540436):1.42516);
(S_tchadensis:0.608583	((Au_anamensis:0.995986	((Au_afarensis:0.158092	Au_garhi:0.308092):1.77625	(((((((H_habilis:1.064102	H_rudolfensis:1.034102):0.056143	H_ergaster:2.050245):0.166513	(H_floresiensis:0.648786	H_naledi:0.464986):2.015471):0.071338	(Georgian_H_erectus:0.023306	(H_erectus:1.611499	(H_heidelbergensis:1.107272	(H_neanderthalensis:0.552548	H_sapiens:0.581548):0.642824):0.470127):0.098807):0.994789):0.536804	Au_sediba:1.374899):0.38965	(P_aethiopicus:0.74426	(P_boisei:1.342063	P_robustus:1.824063):0.282197):0.740289):0.116652	(K_platyops:0.320908	Au_africanus:1.920908):0.090292):0.703141):0.23863):0.95342	Ar_ramidus:1.506392):1.572191);
(S_tchadensis:0.721076	((Au_anamensis:1.101421	((Au_afarensis:0.208522	Au_garhi:0.358522):1.898023	((((H_habilis:1.236338	H_rudolfensis:1.206338):0.209489	((Georgian_H_erectus:0.81584	H_erectus:2.50284):0.159338	(H_floresiensis:2.395784	(H_ergaster:1.067806	(((H_sapiens:0.505902	H_neanderthalensis:0.476902):0.525628	H_heidelbergensis:0.91443):0.370088	H_naledi:1.165318):0.166188):0.880478):0.296894):0.13065):1.089013	(K_platyops:0.464636	(Au_sediba:1.819753	Au_africanus:1.949753):0.114882):0.080204):0.300023	((P_boisei:1.25624	P_robustus:1.73824):0.81724	P_aethiopicus:1.19348):0.841383):0.441682):0.171861):2.194851	Ar_ramidus:2.853258):0.337818);
((S_tchadensis:0.416097	Au_anamensis:3.329111):0.109958	(Ar_ramidus:1.940227	(((Au_afarensis:0.042449	Au_garhi:0.192449):1.495305	K_platyops:0.717754):1.224764	(((Au_sediba:1.496728	((Georgian_H_erectus:0.572298	H_erectus:2.259298):0.503959	((((H_neanderthalensis:0.51279	H_sapiens:0.54179):0.528113	H_heidelbergensis:0.952803):1.452821	(H_rudolfensis:0.980414	((H_ergaster:0.060616	H_floresiensis:0.508116):0.077734	H_naledi:0.40205):1.802064):0.08231):0.289303	H_habilis:1.382027):0.03423):0.600471):0.800031	((P_boisei:1.676711	P_robustus:2.158711):0.407677	P_aethiopicus:1.204388):0.812371):0.547086	Au_africanus:2.973846):0.568671):0.79771):1.055828);
(S_tchadensis:0.586262	((Au_anamensis:1.696821	Ar_ramidus:1.253807):0.579844	((((P_aethiopicus:1.059566	(P_boisei:1.105657	P_robustus:1.587657):0.83391):1.196201	K_platyops:1.065767):0.401406	(((H_rudolfensis:1.36394	H_habilis:1.39394):0.36768	(((H_ergaster:0.435659	H_floresiensis:0.883159):1.448411	((H_heidelbergensis:1.096887	(H_sapiens:0.657234	H_neanderthalensis:0.628234):0.556753):0.810225	H_naledi:1.787912):0.359857):0.59317	(H_erectus:1.967817	Georgian_H_erectus:0.280817):0.926423):0.21438):0.719477	(Au_sediba:1.813899	Au_africanus:1.943899):0.147198):0.976076):0.994918	(Au_afarensis:0.280057	Au_garhi:0.430057):3.002034):0.171559):1.222612);
(S_tchadensis:0.319512	((((Au_africanus:2.000275	((((((H_ergaster:1.32941	(H_erectus:1.014383	H_floresiensis:1.044883):0.732027):0.20367	(H_heidelbergensis:1.042892	(H_neanderthalensis:0.607024	H_sapiens:0.636024):0.523968):0.873088):0.083128	Georgian_H_erectus:0.346208):0.238087	H_naledi:2.117995):0.280334	(H_habilis:1.185691	H_rudolfensis:1.155691):0.018938):0.716491	Au_sediba:1.40112):0.469155):0.088241	(K_platyops:0.110262	(P_aethiopicus:1.002272	(P_boisei:1.103877	P_robustus:1.585877):0.778395):0.29799):0.378254):1.401174	(Au_garhi:2.146809	Au_afarensis:1.996809):0.71288):1.308493	(Au_anamensis:0.918623	Ar_ramidus:0.475609):1.922574):0.39133);
(S_tchadensis:0.452158	((K_platyops:1.716571	Ar_ramidus:0.916571):0.94426	((Au_afarensis:0.699705	Au_garhi:0.849705):2.26442	(Au_anamensis:0.485269	((P_aethiopicus:0.97128	(P_boisei:1.023323	P_robustus:1.505323):0.827956):0.807732	(Au_africanus:1.659949	(Au_sediba:1.397272	((H_rudolfensis:1.086746	H_habilis:1.116746):0.188586	((H_ergaster:1.010712	(H_naledi:1.264011	H_floresiensis:1.447811):0.010401):0.96183	(((H_neanderthalensis:0.590014	H_sapiens:0.619014):0.669801	H_heidelbergensis:1.171715):0.70069	(Georgian_H_erectus:0.151305	H_erectus:1.838305):0.068199):0.483037):0.26279):0.611941):0.132676):0.529062):0.253244):1.301871):0.516706):1.061326);
((S_tchadensis:0.363552	Ar_ramidus:2.833552):0.052872	(((Au_afarensis:0.433379	Au_garhi:0.583379):1.594287	Au_anamensis:0.85068):1.044327	(((Au_africanus:2.192895	((P_aethiopicus:0.547923	P_boisei:1.427923):0.146504	P_robustus:2.056427):1.088467):0.280638	K_platyops:0.873533):0.734785	(Au_sediba:2.546135	((H_rudolfensis:1.205184	H_habilis:1.235184):0.54646	(H_ergaster:2.260865	((H_floresiensis:1.954913	((H_heidelbergensis:1.134448	(H_sapiens:0.612554	H_neanderthalensis:0.583554):0.638993):0.632122	H_naledi:1.647369):0.123744):0.673686	(H_erectus:2.164506	Georgian_H_erectus:0.477506):0.433594):0.079766):0.450779):1.284491):0.532183):0.643675):1.434431);
(S_tchadensis:0.745237	(Ar_ramidus:2.132825	(((Au_afarensis:0.727674	Au_garhi:0.877674):1.627568	(((((((((((H_heidelbergensis:1.113633	(H_sapiens:0.571772	H_neanderthalensis:0.542772):0.658961):0.484822	H_erectus:1.632555):0.197893	Georgian_H_erectus:0.143448):0.547188	H_ergaster:1.960636):0.377515	(H_floresiensis:0.654189	H_naledi:0.470389):2.131462):0.206363	H_rudolfensis:1.584514):0.151403	H_habilis:1.765917):0.227897	Au_sediba:1.473814):0.300389	K_platyops:0.304203):0.486173	Au_africanus:2.390376):0.436566	((P_boisei:1.194277	P_robustus:1.676277):0.695521	P_aethiopicus:1.009798):1.407145):0.3083):0.777903	Au_anamensis:1.956159):0.61968):1.082412);
(S_tchadensis:0.20777	(Ar_ramidus:0.001929	(Au_anamensis:0.11651	(((Au_africanus:0.891739	Au_sediba:0.761739):1.045583	(((P_aethiopicus:0.568799	(P_boisei:1.336338	P_robustus:1.818338):0.112461):0.752371	((((((H_sapiens:0.698733	H_neanderthalensis:0.669733):0.600255	H_heidelbergensis:1.181888):0.514796	H_erectus:1.730784):0.375892	Georgian_H_erectus:0.419676):0.397884	((H_naledi:0.784165	H_floresiensis:0.967965):1.397588	H_ergaster:1.918053):0.169507):0.294143	(H_habilis:1.131437	H_rudolfensis:1.101437):0.320266):0.669467):0.132804	K_platyops:0.263974):0.073348):0.0848	(Au_afarensis:0.008205	Au_garhi:0.158205):1.233916):0.051375):0.328433):2.675841);
(S_tchadensis:0.158391	((((Au_africanus:2.112336	(P_robustus:2.292004	(P_aethiopicus:0.653576	P_boisei:1.533576):0.276428):0.772332):0.621444	(K_platyops:0.766761	((((H_habilis:1.207408	H_rudolfensis:1.177408):0.248538	(H_ergaster:1.963937	(((H_sapiens:0.577294	H_neanderthalensis:0.548294):0.6449	H_heidelbergensis:1.105095):0.436747	H_naledi:1.422642):0.804995):0.422009):0.453529	(Georgian_H_erectus:0.156485	(H_erectus:0.51817	H_floresiensis:0.54867):1.325316):1.412989):0.394249	Au_sediba:1.783723):0.453038):0.367018):1.212466	(Au_afarensis:0.589971	Au_garhi:0.739971):2.576274):0.316233	(Au_anamensis:1.190904	Ar_ramidus:0.74789):1.114589):0.765912);
(S_tchadensis:0.451252	((((Au_afarensis:1.151269	Au_garhi:1.301269):0.577757	(((H_rudolfensis:1.847352	((((H_ergaster:0.798823	H_naledi:1.062523):0.059224	H_floresiensis:1.305548):1.505831	((H_erectus:1.881582	Georgian_H_erectus:0.194582):0.163891	((H_neanderthalensis:0.625436	H_sapiens:0.654436):0.599864	H_heidelbergensis:1.1372):0.874172):0.735406):0.155497	H_habilis:1.589375):0.287977):0.588131	K_platyops:0.475483):0.238474	((Au_africanus:1.374971	Au_sediba:1.244971):0.782067	(P_aethiopicus:0.673038	(P_boisei:1.178775	P_robustus:1.660775):0.374262):1.074001):0.156918):0.195069):0.358133	Au_anamensis:0.910173):1.876058	Ar_ramidus:2.343218):0.578035);
((((((((H_habilis:1.513753	((H_ergaster:0.968081	H_floresiensis:1.415581):1.228469	((H_erectus:2.057972	((H_sapiens:0.664456	H_neanderthalensis:0.635456):0.528436	(H_heidelbergensis:0.589882	H_naledi:0.470682):0.48591):0.94808):0.397552	Georgian_H_erectus:0.768524):0.158026):0.247204):0.603182	H_rudolfensis:2.086935):0.811281	(Au_sediba:2.138212	(Au_africanus:2.012253	(P_aethiopicus:0.602878	(P_robustus:1.853878	P_boisei:1.371878):0.111001):0.999374):0.255959):0.270004):0.113771	K_platyops:1.051987):0.191386	(Au_afarensis:1.26338	Au_garhi:1.41338):0.799993):0.285503	Au_anamensis:1.17189):0.364425	Ar_ramidus:1.093301):2.294723	S_tchadensis:0.918023);
(S_tchadensis:0.140817	(Ar_ramidus:1.482977	(((Au_afarensis:0.501616	Au_garhi:0.651616):1.08708	((K_platyops:0.355206	((P_aethiopicus:0.546695	(P_boisei:0.977764	P_robustus:1.459764):0.448931):0.788881	(((Au_sediba:0.510929	((Georgian_H_erectus:0.260095	(H_heidelbergensis:1.04495	(H_sapiens:0.640659	H_neanderthalensis:0.611659):0.521391):0.868045):0.307469	H_erectus:2.254564):0.123366):0.467196	(H_rudolfensis:1.416257	H_habilis:1.446257):0.051868):0.034246	(H_ergaster:0.321509	(H_naledi:0.279362	H_floresiensis:0.463162):0.305848):2.140862):0.603205):0.20963):0.103294	Au_africanus:2.0585):0.310196):1.206646	Au_anamensis:1.618356):0.307635):1.12784);
(S_tchadensis:0.153015	(Ar_ramidus:1.239832	(Au_anamensis:1.257587	(((Au_africanus:1.693441	(P_aethiopicus:0.475637	(P_boisei:1.071085	P_robustus:1.553085):0.284552):0.807804):0.155584	(K_platyops:0.232613	((((Georgian_H_erectus:0.203776	H_erectus:1.890776):0.954164	(H_ergaster:2.171689	(H_floresiensis:1.821223	(((H_sapiens:0.577653	H_neanderthalensis:0.548653):0.54228	H_heidelbergensis:1.002833):0.657875	H_naledi:1.541508):0.095915):0.797966):0.256251):0.215654	(H_rudolfensis:0.994025	H_habilis:1.024025):0.689568):0.180776	Au_sediba:1.37437):0.328243):0.016412):0.505805	(Au_afarensis:0.618384	Au_garhi:0.768384):0.956445):0.859744):0.425259):1.383183);
(S_tchadensis:0.201614	(Ar_ramidus:1.671459	(((Au_africanus:2.189897	((((P_robustus:1.897926	P_boisei:1.415926):0.397772	P_aethiopicus:0.933698):0.308363	(Au_sediba:1.449025	((((H_erectus:2.316705	Georgian_H_erectus:0.629705):0.296818	((H_naledi:1.035782	((H_neanderthalensis:0.547216	H_sapiens:0.576216):0.53313	H_heidelbergensis:0.992245):0.162736):0.725232	H_floresiensis:1.944814):0.69921):0.031114	H_ergaster:2.227637):0.45992	(H_rudolfensis:0.961684	H_habilis:0.991684):0.765873):0.211468):0.073035):0.457201	K_platyops:0.509262):0.080635):1.293441	(Au_afarensis:0.860117	Au_garhi:1.010117):1.84322):0.039956	Au_anamensis:1.566308):0.548166):1.000155);
(S_tchadensis:0.300257	((Au_anamensis:2.196492	(((P_aethiopicus:1.531161	(P_robustus:2.505388	P_boisei:2.023388):0.387773):0.989046	(((((((H_erectus:1.812704	Georgian_H_erectus:0.125704):0.078021	(H_heidelbergensis:1.037482	(H_sapiens:0.550476	H_neanderthalensis:0.521476):0.604106):0.819142):0.467567	(H_ergaster:1.490424	(H_floresiensis:0.561653	H_naledi:0.377853):1.376271):0.450867):0.699823	Au_sediba:1.191115):0.538001	H_rudolfensis:2.219116):0.035289	H_habilis:2.284405):0.582747	(Au_africanus:2.375662	K_platyops:0.775662):0.10149):0.453054):0.326707	(Au_afarensis:0.292504	Au_garhi:0.442504):2.18441):0.896564):0.319965	Ar_ramidus:2.073443):0.696814);
(S_tchadensis:0.219462	((Au_anamensis:1.363912	Ar_ramidus:0.920898):1.487774	((((K_platyops:0.100764	(P_aethiopicus:0.689252	(P_boisei:1.155237	P_robustus:1.637237):0.414016):0.601512):0.310064	Au_africanus:2.010828):0.169685	(Au_sediba:1.159985	(((H_floresiensis:1.195517	H_naledi:1.011717):1.39535	(H_habilis:0.978454	H_rudolfensis:0.948454):0.234914):0.013303	(H_ergaster:1.872015	(((H_neanderthalensis:0.675757	H_sapiens:0.704757):0.685688	H_heidelbergensis:1.273345):0.792725	(H_erectus:1.824591	Georgian_H_erectus:0.137591):0.275579):0.188845):0.284655):0.453314):0.890528):1.21282	(Au_afarensis:0.112017	Au_garhi:0.262017):2.501316):1.415339):0.28079);
((S_tchadensis:0.317105	((((((P_boisei:1.803328	P_robustus:2.285328):0.127446	P_aethiopicus:1.050774):0.474721	(((H_rudolfensis:1.050365	H_habilis:1.080365):0.010183	((H_ergaster:1.466693	H_floresiensis:1.914193):0.414167	((((H_sapiens:0.682011	H_neanderthalensis:0.653011):0.523335	H_heidelbergensis:1.088247):0.352979	H_naledi:1.322025):0.351277	(Georgian_H_erectus:0.003568	H_erectus:1.690568):0.136035):0.471257):0.139688):0.268883	Au_sediba:0.839431):0.966064):0.232188	(Au_africanus:2.104382	K_platyops:0.504382):0.0633):0.6887	(Au_garhi:2.181195	Au_afarensis:2.031195):0.045187):0.443454	Au_anamensis:1.34285):1.887269):0.116856	Ar_ramidus:2.903962);
(S_tchadensis:0.63132	(((((Au_sediba:2.020664	Au_africanus:2.150664):0.596993	((P_aethiopicus:0.470033	P_robustus:1.832033):0.412451	P_boisei:1.762484):1.455172):0.078509	(K_platyops:0.48055	((H_rudolfensis:1.231956	((H_ergaster:1.457043	((H_erectus:1.822514	(H_heidelbergensis:1.063157	(H_sapiens:0.600105	H_neanderthalensis:0.571105):0.580152):0.725257):0.009327	Georgian_H_erectus:0.144841):0.042202):0.124664	(H_naledi:0.689879	H_floresiensis:0.873679):1.155528):0.610249):0.399136	H_habilis:1.661092):0.809458):0.745616):0.220056	(Au_afarensis:0.471072	Au_garhi:0.621072):1.795149):1.218323	(Ar_ramidus:0.172274	Au_anamensis:0.615288):1.69227):1.236776);
(S_tchadensis:0.453475	(Ar_ramidus:1.279628	((Au_afarensis:2.072218	((((H_rudolfensis:0.992919	H_habilis:1.022919):0.544173	(((H_heidelbergensis:1.248443	(H_sapiens:0.734791	H_neanderthalensis:0.705791):0.630752):0.75977	((H_erectus:1.096171	(H_floresiensis:0.660693	H_naledi:0.476893):0.465978):0.839426	Georgian_H_erectus:0.248598):0.106715):0.468844	H_ergaster:2.094157):0.402935):1.361199	((((P_boisei:1.242658	P_robustus:1.724658):0.538487	P_aethiopicus:0.901145):0.675383	K_platyops:0.386528):0.197037	(Au_africanus:1.041214	Au_sediba:0.911214):1.142351):0.354726):0.19586	Au_garhi:2.104151):0.118067):0.172334	Au_anamensis:1.067566):0.655076):1.643848);
(S_tchadensis:0.405591	((((((((((H_ergaster:1.17052	H_naledi:1.43422):0.061573	H_floresiensis:1.679592):0.279719	((((H_neanderthalensis:0.557499	H_sapiens:0.586499):0.563408	H_heidelbergensis:1.032807):0.419409	H_erectus:1.486316):0.356513	Georgian_H_erectus:0.155828):0.085983):0.62122	H_rudolfensis:1.173032):0.394174	H_habilis:1.597206):0.58929	Au_sediba:1.666496):0.879373	(K_platyops:0.580517	(Au_africanus:1.671739	((P_boisei:1.624919	P_robustus:2.106919):0.365724	P_aethiopicus:1.110643):0.151096):0.508778):0.495351):0.203847	(Au_afarensis:1.094092	Au_garhi:1.244092):1.005623):0.807015	Au_anamensis:1.729745):0.762545	Ar_ramidus:2.049275):0.826316);
(S_tchadensis:0.515601	(((((P_aethiopicus:0.578655	(P_boisei:1.029248	P_robustus:1.511248):0.429408):1.11553	((((((H_neanderthalensis:0.535397	H_sapiens:0.564397):0.49682	H_heidelbergensis:0.944116):0.448665	H_naledi:1.273581):0.991817	((H_habilis:1.002772	H_rudolfensis:0.972772):0.068042	(H_ergaster:0.287969	H_floresiensis:0.735469):1.712845):0.000884):0.591599	(H_erectus:1.895748	Georgian_H_erectus:0.208748):1.114549):0.666346	((Au_africanus:0.468485	Au_sediba:0.338485):1.410348	K_platyops:0.278832):0.060811):0.164543):0.495134	(Au_afarensis:0.675349	Au_garhi:0.825349):1.143971):0.962616	Au_anamensis:1.60495):0.650057	Ar_ramidus:1.811993):1.173608);
(S_tchadensis:0.335924	((((Au_afarensis:0.556555	Au_garhi:0.706555):1.440409	((Au_sediba:1.528425	((H_heidelbergensis:1.117473	(H_sapiens:0.605062	H_neanderthalensis:0.576062):0.629511):1.845611	(((Georgian_H_erectus:0.131789	H_erectus:1.818789):0.886036	(H_rudolfensis:1.007222	H_habilis:1.037222):0.320604):0.205011	(H_ergaster:0.181275	(H_floresiensis:0.394764	H_naledi:0.210964):0.234011):2.311561):0.087348):0.398241):0.474605	((K_platyops:0.367601	(P_aethiopicus:0.575151	(P_boisei:1.221446	P_robustus:1.703446):0.233704):0.98245):0.16337	Au_africanus:2.130971):0.002059):0.643935):0.310251	Au_anamensis:1.13023):0.564065	Ar_ramidus:1.25128):1.554643);
(S_tchadensis:0.541002	((((Au_afarensis:1.415739	Au_garhi:1.565739):0.973656	((Au_africanus:2.077914	(P_aethiopicus:0.846027	(P_boisei:1.341983	P_robustus:1.823983):0.384044):0.821888):0.222749	((Au_sediba:1.410015	((H_rudolfensis:1.110084	((H_ergaster:1.915859	(H_floresiensis:0.852698	H_naledi:0.668898):1.510661):0.030702	((((H_sapiens:0.625431	H_neanderthalensis:0.596431):0.55312	H_heidelbergensis:1.061451):1.051666	Georgian_H_erectus:0.460217):0.177969	H_erectus:2.325186):0.038375):0.123523):0.097282	H_habilis:1.237366):0.692649):0.593037	K_platyops:0.533051):0.167612):0.868732):0.421658	Au_anamensis:1.634067):1.717311	Ar_ramidus:2.908364):0.102639);
(S_tchadensis:0.704663	((((Au_afarensis:0.916174	Au_garhi:1.066174):1.326024	(K_platyops:0.368348	((((H_rudolfensis:1.134098	H_habilis:1.164098):0.167296	((H_ergaster:2.151695	(H_floresiensis:2.264128	(H_naledi:1.86779	((H_sapiens:0.668179	H_neanderthalensis:0.639179):0.464178	H_heidelbergensis:1.015257):0.971733):0.212537):0.335068):0.077456	((Georgian_H_erectus:0.161643	H_erectus:1.848643):0.754305	Au_sediba:0.735948):0.043203):0.032243):0.94378	Au_africanus:1.885174):0.064739	((P_boisei:1.109954	P_robustus:1.591954):0.852404	P_aethiopicus:1.082358):0.457556):0.018435):1.053851):0.428486	Au_anamensis:1.493698):0.369506	Ar_ramidus:1.420191):1.754473);
(S_tchadensis:0.094276	((Au_anamensis:1.855971	Ar_ramidus:1.412957):0.341073	((Au_afarensis:0.860059	Au_garhi:1.010059):1.141655	((Au_africanus:0.91729	((((H_ergaster:1.669184	(Georgian_H_erectus:0.192405	H_erectus:1.879405):0.206779):0.143918	((H_naledi:1.390338	(H_heidelbergensis:1.103382	(H_sapiens:0.623437	H_neanderthalensis:0.594437):0.597045):0.406156):0.171322	H_floresiensis:1.74546):0.515142):0.195921	(H_rudolfensis:0.974873	H_habilis:1.004873):0.074149):0.149664	Au_sediba:0.708686):0.078604):1.364669	(K_platyops:0.098854	(P_aethiopicus:0.538865	(P_boisei:1.324814	P_robustus:1.806814):0.094052):0.749988):0.583105):0.499754):1.372316):0.810246);
(S_tchadensis:0.149025	((((Au_afarensis:0.164336	Au_garhi:0.314336):1.743431	((K_platyops:0.851815	(P_aethiopicus:1.898449	(P_robustus:1.829486	P_boisei:1.347486):1.430963):0.143366):0.110663	(Au_africanus:2.113701	(Au_sediba:1.936238	(((H_ergaster:2.082753	((((((H_sapiens:0.613108	H_neanderthalensis:0.584108):0.457626	H_heidelbergensis:0.953635):0.202206	H_naledi:1.03664):0.464499	H_erectus:1.654439):0.239359	H_floresiensis:1.924298):0.459779	Georgian_H_erectus:0.666577):0.146176):0.10994	H_rudolfensis:1.232693):0.128359	H_habilis:1.391052):1.065187):0.047462):0.448777):0.125289):0.815816	Au_anamensis:1.546596):1.439987	Ar_ramidus:2.543569):0.075455);
(S_tchadensis:0.673182	((((Au_afarensis:0.83324	Au_garhi:0.98324):0.968761	(Au_africanus:2.025169	((K_platyops:0.065945	(P_aethiopicus:0.746183	(P_robustus:2.030484	P_boisei:1.548484):0.0777):0.509761):0.268251	((H_habilis:1.686659	(H_rudolfensis:1.431868	((H_ergaster:1.432721	Georgian_H_erectus:0.162721):0.455291	(((H_heidelbergensis:0.86888	H_naledi:0.74968):0.47484	(H_sapiens:0.629592	H_neanderthalensis:0.600592):0.831228):0.5645	(H_floresiensis:1.940775	H_erectus:1.910275):0.032045):0.362692):0.503857):0.224791):0.526276	Au_sediba:1.692935):0.111261):0.090973):0.556832):0.128835	Au_anamensis:0.75385):0.400266	Ar_ramidus:0.711103):2.432079);
((Ar_ramidus:2.386447	(Au_anamensis:1.821111	((Au_afarensis:0.251182	Au_garhi:0.401182):2.35682	((K_platyops:1.420217	(((P_boisei:1.385986	P_robustus:1.867986):0.59121	P_aethiopicus:1.097195):0.749794	Au_africanus:2.25699):0.763227):0.010393	(Au_sediba:2.332855	(((H_ergaster:1.598158	((H_floresiensis:1.642865	(H_heidelbergensis:1.284937	(H_sapiens:0.6399	H_neanderthalensis:0.6109):0.762137):0.293329):0.242564	H_naledi:1.701629):0.160229):0.263174	(H_erectus:1.968278	Georgian_H_erectus:0.281278):0.310055):1.563126	(H_habilis:0.975822	H_rudolfensis:0.945822):1.518636):0.358397):0.567755):0.357391):0.390096):1.00835):1.180725	S_tchadensis:1.097173);
(S_tchadensis:0.748318	((Au_anamensis:1.859648	Ar_ramidus:1.416634):0.44506	((Au_afarensis:0.725182	Au_garhi:0.875182):1.70986	((K_platyops:0.984349	(P_aethiopicus:1.041788	(P_boisei:1.572316	P_robustus:2.054316):0.349473):1.13256):0.172996	(((H_habilis:2.072987	(((((((H_neanderthalensis:0.612038	H_sapiens:0.641038):0.631472	H_heidelbergensis:1.15541):0.789657	H_erectus:1.979166):0.016149	Georgian_H_erectus:0.308315):0.39303	H_ergaster:1.971345):0.241678	(H_naledi:2.323027	H_floresiensis:2.506827):0.153696):0.486491	H_rudolfensis:1.739514):0.303473):0.331985	Au_africanus:2.014972):0.197851	Au_sediba:2.082823):0.544522):0.457698):1.046651):1.356625);
((S_tchadensis:0.181887	(((((Au_africanus:0.531654	Au_sediba:0.401654):0.708933	(Georgian_H_erectus:0.858993	((H_rudolfensis:0.971215	H_habilis:1.001215):0.166943	((H_ergaster:1.116389	H_floresiensis:1.563889):0.901346	((((H_sapiens:0.595986	H_neanderthalensis:0.566986):0.562784	H_heidelbergensis:1.04167):0.441622	H_naledi:1.364092):0.358074	H_erectus:1.875466):0.559269):0.080422):0.030835):0.431595):0.725486	(P_aethiopicus:1.052997	(P_boisei:1.129276	P_robustus:1.611276):0.803721):0.503077):1.248872	(K_platyops:0.468878	Au_garhi:1.438878):1.146068):0.191719	Au_afarensis:2.626665):1.645222):0.16234	(Au_anamensis:2.996357	Ar_ramidus:2.553343):0.260884);
(S_tchadensis:0.242794	(((Au_anamensis:0.732167	((K_platyops:0.390957	(P_aethiopicus:0.567887	(P_boisei:1.187541	P_robustus:1.669541):0.260346):1.01307):0.539527	(Au_africanus:1.807107	((((H_habilis:1.075273	H_rudolfensis:1.045273):0.344974	((((H_neanderthalensis:0.620871	H_sapiens:0.649871):0.52575	H_heidelbergensis:1.058521):0.06327	H_naledi:1.00259):1.340253	(H_ergaster:1.174405	H_floresiensis:1.621905):0.904738):0.271103):0.147324	(H_erectus:2.23346	Georgian_H_erectus:0.54646):0.68111):0.470329	Au_sediba:1.5179):0.159207):0.723377):0.158669):0.094808	(Au_afarensis:1.270543	Au_garhi:1.420543):0.733418):2.082473	Ar_ramidus:2.466433):0.246361);
(S_tchadensis:0.606084	((Au_anamensis:1.264331	Ar_ramidus:0.821317):1.159917	((((((H_rudolfensis:0.921653	((H_ergaster:1.073567	(H_floresiensis:0.572067	H_naledi:0.388267):0.949001):0.527589	(Georgian_H_erectus:0.232214	(((H_sapiens:0.696153	H_neanderthalensis:0.667153):0.4804	H_heidelbergensis:1.059452):0.421447	H_erectus:1.515):0.404213):0.098943):0.280497):0.242865	H_habilis:1.194518):0.498097	Au_sediba:1.172615):0.632209	Au_africanus:1.934824):0.006551	(K_platyops:0.176037	(P_aethiopicus:0.890619	(P_boisei:1.112975	P_robustus:1.594975):0.657644):0.475418):0.165338):0.471221	(Au_afarensis:0.829068	Au_garhi:0.979068):0.803528):1.968639):1.09485);
(S_tchadensis:0.155178	(Ar_ramidus:1.608577	((K_platyops:1.283352	(((P_aethiopicus:0.866244	(P_boisei:1.012818	P_robustus:1.494818):0.733426):0.590332	(Au_africanus:1.728144	(Au_sediba:1.348322	((H_rudolfensis:0.982134	(H_habilis:0.221741	(H_floresiensis:0.565444	H_naledi:0.381644):1.033797):0.790393):0.345491	(H_ergaster:2.070181	(Georgian_H_erectus:0.124299	((H_heidelbergensis:1.182599	(H_neanderthalensis:0.628593	H_sapiens:0.657593):0.642107):0.208474	H_erectus:1.425173):0.386125):0.675882):0.217444):0.510697):0.249822):0.138431):0.786037	(Au_afarensis:0.408418	Au_garhi:0.558418):1.464195):0.23074):0.926975	Au_anamensis:1.853341):0.19825):1.016602);
(S_tchadensis:0.029142	(((((((P_boisei:0.998135	P_robustus:1.480135):0.844058	P_aethiopicus:0.962193):0.612361	K_platyops:0.384554):0.387884	(Au_africanus:2.017139	(Au_sediba:1.731655	(((H_ergaster:0.519343	H_floresiensis:0.966843):1.627212	((Georgian_H_erectus:0.117443	H_erectus:1.804443):0.345082	(H_naledi:1.543662	((H_sapiens:0.70664	H_neanderthalensis:0.67764):0.567066	H_heidelbergensis:1.156606):0.506256):0.452563):0.41403):0.844577	(H_habilis:1.546642	H_rudolfensis:1.516642):0.51449):0.190523):0.155484):0.355299):0.274776	(Au_afarensis:0.192974	Au_garhi:0.342974):1.674239):0.386734	Au_anamensis:1.076962):1.150215	Ar_ramidus:1.784163):0.714979);
((Ar_ramidus:2.125892	(Au_anamensis:1.512082	(((K_platyops:0.26383	(Au_sediba:1.556318	(((H_rudolfensis:0.947952	H_habilis:0.977952):0.098281	((((H_sapiens:0.675407	H_neanderthalensis:0.646407):0.64034	H_heidelbergensis:1.198647):0.552259	H_naledi:1.631706):0.346695	(Georgian_H_erectus:0.00113	H_erectus:1.68813):0.44357):0.291532):0.37745	(H_ergaster:1.289674	H_floresiensis:1.737174):1.094009):0.622635):0.177512):0.08817	(Au_africanus:1.421736	(P_aethiopicus:0.803631	(P_boisei:1.451797	P_robustus:1.933797):0.231834):0.208105):0.530264):0.549895	(Au_afarensis:0.732235	Au_garhi:0.882235):0.98966):0.967173):1.056825):1.468096	S_tchadensis:1.123988);
(S_tchadensis:0.160876	((Ar_ramidus:0.95743	Au_anamensis:1.400444):0.415369	((Au_afarensis:0.109007	Au_garhi:0.259007):2.265052	((P_aethiopicus:0.551332	(P_boisei:1.022707	P_robustus:1.504707):0.408624):1.478898	((Au_africanus:1.498447	(((Georgian_H_erectus:0.278731	(((H_neanderthalensis:0.509262	H_sapiens:0.538262):0.598611	H_heidelbergensis:1.019773):0.629623	H_erectus:1.683497):0.282235):0.768824	((H_ergaster:1.836303	(H_naledi:0.13606	H_floresiensis:0.31986):1.963943):0.395526	(H_habilis:1.168944	H_rudolfensis:1.138944):0.132885):0.085727):0.277771	Au_sediba:1.145327):0.22312):0.375277	K_platyops:0.273724):0.566506):0.713829):0.61874):1.258076);
(S_tchadensis:0.71877	((((Au_afarensis:0.718066	Au_garhi:0.868066):1.478455	(K_platyops:1.205859	((P_aethiopicus:0.527099	(P_boisei:1.031487	P_robustus:1.513487):0.375612):1.015436	((Au_africanus:1.562335	Au_sediba:1.432335):0.318846	((H_rudolfensis:1.232878	((H_ergaster:0.695732	H_floresiensis:1.143232):0.860781	(((H_erectus:1.251672	(H_heidelbergensis:1.018154	(H_sapiens:0.521853	H_neanderthalensis:0.492853):0.613401):0.199418):0.386042	H_naledi:1.484414):0.206906	Georgian_H_erectus:0.15762):0.128893):0.636365):0.177644	H_habilis:1.440522):0.830658):0.071354):0.853324):0.170662):0.198415	Au_anamensis:1.217951):0.592673	Ar_ramidus:1.367609):1.82116);
(S_tchadensis:0.724386	(Ar_ramidus:0.725752	((((K_platyops:0.332486	(P_aethiopicus:1.057525	(P_robustus:1.872263	P_boisei:1.390263):0.547262):0.464962):0.136619	((((((Georgian_H_erectus:0.087199	H_erectus:1.774199):0.137502	(((H_neanderthalensis:0.580044	H_sapiens:0.609044):0.45226	H_heidelbergensis:0.944205):0.352605	H_naledi:1.177609):0.580791):0.472594	(H_ergaster:0.573245	H_floresiensis:1.020745):1.394049):0.522058	(H_rudolfensis:0.94461	H_habilis:0.97461):0.584742):0.488589	Au_sediba:1.527941):0.349098	Au_africanus:2.007039):0.062067):0.347108	(Au_afarensis:0.03136	Au_garhi:0.18136):1.604854):0.641926	Au_anamensis:1.101154):0.067612):2.468634);
((S_tchadensis:0.273379	(((((((H_ergaster:0.632696	H_floresiensis:1.080196):1.040447	(((H_sapiens:0.743386	H_neanderthalensis:0.714386):0.535514	H_heidelbergensis:1.161801):0.673812	H_naledi:1.716413):0.22043):0.807458	(H_rudolfensis:0.613886	(H_erectus:1.862853	Georgian_H_erectus:0.175853):0.128033):0.906715):0.236289	H_habilis:1.78689):0.997677	(Au_sediba:2.2217	((((P_aethiopicus:0.585083	P_robustus:1.947083):0.107134	P_boisei:1.572217):0.735115	K_platyops:0.237333):0.082208	Au_africanus:1.919541):0.432159):0.042867):0.592219	(Au_afarensis:0.123569	Au_garhi:0.273569):2.083217):1.025478	Au_anamensis:2.055278):1.131115):0.526762	Ar_ramidus:3.270141);
(S_tchadensis:0.341012	((((K_platyops:0.78812	((P_boisei:1.080772	P_robustus:1.562772):0.923861	P_aethiopicus:1.124633):0.853487):0.180091	(Au_africanus:1.804472	(Au_sediba:1.1761	(((H_habilis:0.97557	H_rudolfensis:0.94557):0.061586	(H_ergaster:0.250667	(H_naledi:0.351783	H_floresiensis:0.535583):0.162584):1.716489):0.254357	((Georgian_H_erectus:0.057065	(H_heidelbergensis:1.244469	(H_neanderthalensis:0.67475	H_sapiens:0.70375):0.657819):0.465497):0.38012	H_erectus:2.124185):0.514328):0.404587):0.498371):0.763739):0.575428	(Au_afarensis:0.06374	Au_garhi:0.21374):2.2999):1.223125	(Ar_ramidus:0.052626	Au_anamensis:0.49564):1.914137):0.844248);
(S_tchadensis:0.535846	((Au_anamensis:0.520027	((Au_afarensis:1.033049	Au_garhi:1.183049):0.433368	(Au_africanus:2.093355	((K_platyops:0.266006	(Au_sediba:1.255867	(((H_habilis:1.045812	H_rudolfensis:1.015812):0.182719	(((H_heidelbergensis:1.116037	(H_sapiens:0.71491	H_neanderthalensis:0.68591):0.518227):1.101441	H_erectus:2.251577):0.006578	Georgian_H_erectus:0.571156):0.317376):0.077682	((H_ergaster:0.814921	H_floresiensis:1.262421):0.691985	H_naledi:1.770606):0.729307):0.469653):0.48014):0.159318	(P_robustus:2.553125	(P_boisei:1.989818	P_aethiopicus:1.109818):0.081307):0.424199):0.068031):0.153061):0.230597):0.647175	Ar_ramidus:0.724188):2.281657);
(S_tchadensis:0.13152	((Au_anamensis:1.210366	((((P_aethiopicus:0.900123	(P_boisei:0.97796	P_robustus:1.45996):0.802163):1.135894	(((Au_africanus:1.134936	Au_sediba:1.004936):0.64917	((H_floresiensis:2.634032	((Georgian_H_erectus:0.180519	(H_erectus:1.182286	((H_sapiens:0.550295	H_neanderthalensis:0.521295):0.536855	H_heidelbergensis:0.970051):0.178136):0.685233):0.456169	(H_ergaster:0.115716	H_naledi:0.379416):1.790972):0.279844):0.536212	(H_habilis:1.087611	H_rudolfensis:1.057611):0.705134):0.381362):0.625001	K_platyops:0.809107):0.036911):0.12165	Au_afarensis:1.787668):0.226335	Au_garhi:2.164003):0.373349):0.065699	Ar_ramidus:0.83305):1.76847);
(S_tchadensis:0.485181	((((((((H_ergaster:1.05983	(H_naledi:1.227249	H_floresiensis:1.411049):0.096281):0.43379	(Georgian_H_erectus:0.011187	(H_erectus:1.264169	(H_heidelbergensis:1.098533	(H_neanderthalensis:0.606929	H_sapiens:0.635929):0.579703):0.131537):0.434018):0.212433):0.801024	(H_habilis:1.035136	H_rudolfensis:1.005136):0.329508):1.065448	(((P_boisei:1.310373	P_robustus:1.792373):0.499003	P_aethiopicus:0.929375):0.625116	K_platyops:0.364491):0.075602):0.245266	Au_sediba:2.155359):0.400941	Au_africanus:2.6863):0.287827	(Au_afarensis:0.749273	Au_garhi:0.899273):1.444853):0.233595	(Au_anamensis:1.113923	Ar_ramidus:0.670909):0.136813):2.147459);
(S_tchadensis:0.259806	(Ar_ramidus:0.807803	(Au_anamensis:0.767182	((Au_afarensis:1.144647	Au_garhi:1.294647):0.586785	((P_aethiopicus:0.819266	(P_boisei:1.068295	P_robustus:1.550295):0.630971):0.915079	(K_platyops:0.363769	((Au_africanus:0.674417	Au_sediba:0.544417):0.368187	(((((H_ergaster:0.712159	H_naledi:0.975859):0.856898	(H_erectus:1.563119	((H_neanderthalensis:0.583489	H_sapiens:0.612489):0.48659	H_heidelbergensis:0.981979):0.54704):0.422938):0.143774	H_floresiensis:2.160332):7.4e-05	Georgian_H_erectus:0.442906):0.290907	(H_habilis:0.9701	H_rudolfensis:0.9401):0.103713):0.358792):0.921164):0.180577):0.367086):0.212737):0.483634):1.922004);
(S_tchadensis:0.372593	(Ar_ramidus:1.520477	((((P_aethiopicus:1.029613	(P_boisei:1.424775	P_robustus:1.906775):0.484838):0.870235	((Au_africanus:1.675948	(Au_sediba:1.333519	((((H_heidelbergensis:1.195789	(H_sapiens:0.695081	H_neanderthalensis:0.666081):0.617807):1.328701	H_ergaster:2.14159):0.081093	(H_rudolfensis:1.10781	H_habilis:1.13781):0.154872):0.481622	((Georgian_H_erectus:0.875303	H_erectus:2.562303):0.53009	(H_naledi:0.871244	H_floresiensis:1.055044):2.067849):0.028911):0.079215):0.212429):0.21294	K_platyops:0.288888):0.420959):0.245982	(Au_afarensis:0.311861	Au_garhi:0.461861):1.463967):0.472771	Au_anamensis:1.071614):0.891877):1.322116);
(((Au_anamensis:0.610779	(Au_afarensis:0.326471	Au_garhi:0.476471):1.461293):0.105918	Ar_ramidus:0.273683):3.171805	(S_tchadensis:0.412916	(((((H_habilis:1.652855	H_rudolfensis:1.622855):0.154094	(Georgian_H_erectus:1.025726	((((H_heidelbergensis:1.163009	(H_sapiens:0.696973	H_neanderthalensis:0.667973):0.583137):0.630996	H_naledi:1.674806):0.201835	(H_erectus:0.796974	H_floresiensis:0.827474):1.232967):0.304466	H_ergaster:1.917407):0.378319):0.441223):0.540162	Au_sediba:1.82711):0.614216	Au_africanus:2.571326):1.56151	(((P_boisei:1.268934	P_robustus:1.750934):2.077801	P_aethiopicus:2.466735):1.085081	K_platyops:2.361817):0.171019):1.15008):0.562572);
(S_tchadensis:0.269805	(Ar_ramidus:0.587313	(Au_anamensis:0.742345	(((Au_africanus:1.523277	Au_sediba:1.393277):0.518921	((((H_rudolfensis:0.969855	(H_habilis:0.907286	H_floresiensis:2.284786):0.092569):0.454036	((((H_erectus:1.237192	H_naledi:1.083892):0.302542	((H_neanderthalensis:0.481344	H_sapiens:0.510344):0.547171	H_heidelbergensis:0.940416):0.565218):0.813863	Georgian_H_erectus:0.666597):0.406677	H_ergaster:2.343273):0.040617):0.798319	K_platyops:0.26221):0.069801	((P_robustus:1.839704	P_boisei:1.357704):0.379401	P_aethiopicus:0.857104):0.664906):0.110188):0.075726	(Au_afarensis:0.692687	Au_garhi:0.842687):0.645238):0.581407):0.287982):2.152492);
(S_tchadensis:0.498232	(Ar_ramidus:1.413254	(((Au_africanus:2.297765	((H_rudolfensis:1.310513	((H_ergaster:1.927483	(((H_naledi:0.413806	H_floresiensis:0.597606):0.751062	(H_heidelbergensis:1.256912	(H_neanderthalensis:0.740294	H_sapiens:0.769294):0.604717):0.027157):0.780453	(H_erectus:1.851175	Georgian_H_erectus:0.164175):0.247446):0.245862):0.219208	H_habilis:1.216691):0.123821):0.619377	Au_sediba:1.439889):0.727875):0.059794	((P_aethiopicus:0.902146	(P_robustus:1.933835	P_boisei:1.451835):0.330311):0.809972	K_platyops:0.522118):0.235441):0.573875	((Au_afarensis:0.651996	Au_garhi:0.801996):0.950396	Au_anamensis:0.425405):0.549042):0.881821):1.554978);
(S_tchadensis:0.635038	(Ar_ramidus:0.867891	(((Au_afarensis:0.043063	Au_garhi:0.193063):1.382342	(K_platyops:0.350734	((Au_africanus:1.293575	(P_aethiopicus:0.643671	(P_boisei:1.186602	P_robustus:1.668602):0.33707):0.239904):0.339188	((H_habilis:1.546483	(H_rudolfensis:1.388366	((H_erectus:2.110083	Georgian_H_erectus:0.423083):0.607714	((H_ergaster:1.150201	(H_naledi:1.200769	((H_neanderthalensis:0.609805	H_sapiens:0.638805):0.535138	H_heidelbergensis:1.056843):0.263126):0.213132):0.905636	H_floresiensis:2.503337):0.244959):0.047569):0.128117):0.222753	Au_sediba:1.249236):0.253527):0.317971):0.25467):0.280635	Au_anamensis:0.529054):0.781851):2.237146);
((((((P_boisei:1.971627	P_aethiopicus:1.091627):0.423506	P_robustus:2.877133):0.834903	((K_platyops:0.391615	Au_africanus:1.991615):0.351604	(Au_sediba:1.499412	((H_habilis:1.260333	H_rudolfensis:1.230333):0.444036	((H_ergaster:1.26588	(H_floresiensis:0.467595	H_naledi:0.283795):1.245786):0.231814	((H_heidelbergensis:0.971404	(H_sapiens:0.650732	H_neanderthalensis:0.621732):0.437773):0.835696	(Georgian_H_erectus:0.039686	H_erectus:1.726686):0.114515):0.073494):1.136674):0.315043):0.713807):0.416817):1.009853	(Au_afarensis:0.072195	Au_garhi:0.222195):2.917694):1.170671	(Ar_ramidus:1.250719	Au_anamensis:1.693733):1.289841):0.762812	S_tchadensis:0.833371);
(S_tchadensis:0.246756	(((((((P_boisei:1.439498	P_robustus:1.921498):0.557286	P_aethiopicus:1.116784):1.008078	Au_africanus:2.534862):0.09875	(K_platyops:0.437446	(Au_sediba:1.720417	((H_habilis:1.570251	H_rudolfensis:1.540251):0.298338	(H_ergaster:2.67324	((H_erectus:1.854501	Georgian_H_erectus:0.167501):0.960082	(H_floresiensis:2.682004	((H_heidelbergensis:1.079283	(H_neanderthalensis:0.558452	H_sapiens:0.587452):0.608931):0.867088	H_naledi:1.827171):0.671033):0.163078):0.275657):0.12535):0.371828):0.187028):0.596166):0.279576	(Au_afarensis:0.307074	Au_garhi:0.457074):1.826113):1.09638	Au_anamensis:2.052581):0.471869	Ar_ramidus:2.081437):0.63532);
(S_tchadensis:0.226806	(Ar_ramidus:0.99672	(Au_anamensis:0.945381	(((Au_africanus:1.9262	(K_platyops:0.012423	(Au_sediba:0.93649	((H_habilis:1.134464	H_rudolfensis:1.104464):0.113278	(H_ergaster:2.019305	((H_floresiensis:0.879274	H_naledi:0.695474):1.371567	(Georgian_H_erectus:0.283616	((H_heidelbergensis:1.042805	(H_neanderthalensis:0.531462	H_sapiens:0.560462):0.599443):0.606288	H_erectus:1.683193):0.287422):0.249725):0.215964):0.158436):0.208749):0.545933):0.313777):0.341881	(P_aethiopicus:0.683308	(P_boisei:1.215616	P_robustus:1.697616):0.347691):1.174773):0.364675	(Au_afarensis:0.879824	Au_garhi:1.029824):0.972932):0.269611):0.494353):1.700085);
(S_tchadensis:0.27534	((Au_afarensis:1.664566	Au_garhi:1.814566):2.02366	((Au_anamensis:0.772046	Ar_ramidus:0.329032):1.61131	(((P_aethiopicus:1.391016	(P_robustus:2.026835	P_boisei:1.544835):0.726181):0.262657	K_platyops:0.463673):1.879365	((((H_habilis:1.177277	H_rudolfensis:1.147277):0.570125	((H_naledi:2.352824	H_floresiensis:2.536624):0.572051	(((H_heidelbergensis:1.140085	(H_neanderthalensis:0.665859	H_sapiens:0.694859):0.562325):1.518419	H_ergaster:2.275603):0.153943	(Georgian_H_erectus:0.133316	H_erectus:1.820316):1.02623):0.231629):0.016227):0.897174	Au_sediba:2.124576):0.919179	Au_africanus:3.173755):0.769283):0.397304):0.127884):0.677114);
((S_tchadensis:0.43492	Au_anamensis:3.347934):0.32815	((((((H_floresiensis:1.157109	H_naledi:0.973309):1.345191	(H_ergaster:1.919597	((H_erectus:1.7238	((H_sapiens:0.658882	H_neanderthalensis:0.629882):0.574089	H_heidelbergensis:1.115871):0.573829):0.24173	Georgian_H_erectus:0.27853):0.371068):0.135203):0.85419	(H_habilis:1.425093	H_rudolfensis:1.395093):0.553897):1.136858	((K_platyops:0.338058	(P_aethiopicus:0.675241	(P_boisei:1.097585	P_robustus:1.579585):0.457656):0.852818):0.445315	(Au_africanus:0.998877	Au_sediba:0.868877):1.384496):0.342475):0.26645	(Au_afarensis:1.713618	Au_garhi:1.863618):0.49868):2.395482	Ar_ramidus:2.987781):0.24529);
(S_tchadensis:0.621475	(Ar_ramidus:0.591607	(Au_anamensis:0.63518	((Au_afarensis:0.51784	Au_garhi:0.66784):1.028726	(K_platyops:0.537183	(((Au_sediba:1.277047	(H_habilis:1.686662	(H_rudolfensis:0.873688	((H_ergaster:1.581086	Georgian_H_erectus:0.311086):0.143299	((H_erectus:1.695325	((H_heidelbergensis:0.799754	H_naledi:0.680554):0.348897	(H_sapiens:0.695544	H_neanderthalensis:0.666544):0.570207):0.512574):0.005134	H_floresiensis:1.730959):0.440926):0.109303):0.782973):0.110385):0.49121	(P_aethiopicus:1.299499	(P_boisei:1.122972	P_robustus:1.604972):1.056528):0.188757):0.059876	Au_africanus:1.958133):0.17905):0.189383):0.2656):0.399441):2.499867);
(S_tchadensis:0.145999	((Au_anamensis:2.494206	(((Au_africanus:3.921667	(P_aethiopicus:1.132298	(P_robustus:1.871925	P_boisei:1.389925):0.622373):2.37937):0.017003	(K_platyops:1.532821	(((H_rudolfensis:1.253036	H_habilis:1.283036):0.228646	((Georgian_H_erectus:0.308907	H_erectus:1.995907):0.483966	(H_ergaster:2.021711	((H_floresiensis:1.745569	H_naledi:1.561769):0.106152	(H_heidelbergensis:1.223289	(H_neanderthalensis:0.617983	H_sapiens:0.646983):0.693406):0.563832):0.61749):0.041162):0.378808):0.579268	Au_sediba:1.570949):1.431872):0.805849):0.287984	(Au_afarensis:0.518728	Au_garhi:0.668728):2.927926):0.224539):0.064334	Ar_ramidus:2.115527):0.500472);
(S_tchadensis:0.565566	(((Au_afarensis:0.322222	Au_garhi:0.472222):2.536263	((K_platyops:0.215176	(P_aethiopicus:0.705201	(P_boisei:1.081771	P_robustus:1.563771):0.503431):0.699974):0.659885	(((((((Georgian_H_erectus:0.05149	H_erectus:1.73849):0.238555	((H_neanderthalensis:0.615368	H_sapiens:0.644368):0.653414	H_heidelbergensis:1.180682):0.762263):0.463626	(H_ergaster:0.919836	H_naledi:1.183536):1.103835):0.027431	H_floresiensis:2.498602):0.064639	(H_rudolfensis:1.039854	H_habilis:1.069854):0.115887):0.781397	Au_sediba:1.447139):0.625169	Au_africanus:2.202308):0.272753):1.163424):0.49759	(Au_anamensis:1.682979	Ar_ramidus:1.239965):0.49611):1.299492);
(S_tchadensis:0.405574	((Au_anamensis:0.748816	Ar_ramidus:0.305802):1.858891	(K_platyops:1.532075	((((H_rudolfensis:1.994518	H_habilis:2.024518):0.403488	(((H_erectus:2.117966	Georgian_H_erectus:0.430966):0.466729	(H_floresiensis:2.365889	H_ergaster:1.918389):0.249306):0.724821	((H_heidelbergensis:1.004271	(H_sapiens:0.625333	H_neanderthalensis:0.596333):0.496037):0.821751	H_naledi:1.706821):1.449395):0.46549):0.274889	(Au_africanus:1.884983	(Au_sediba:1.55585	(P_aethiopicus:0.468177	(P_boisei:1.047342	P_robustus:1.529342):0.300835):0.807673):0.199133):0.427911):0.692981	(Au_afarensis:0.112552	Au_garhi:0.262552):2.113323):0.1262):1.432618):0.710882);
((S_tchadensis:0.215396	(Au_anamensis:2.631949	((Au_afarensis:0.674265	Au_garhi:0.824265):1.507653	((K_platyops:0.625022	((P_boisei:2.174628	(P_aethiopicus:0.602131	P_robustus:1.964131):0.692497):0.319171	Au_africanus:2.023799):0.201223):0.070798	(Au_sediba:1.568253	((H_rudolfensis:1.355647	H_habilis:1.385647):0.31301	(H_ergaster:2.386208	((H_floresiensis:1.822784	H_erectus:1.792284):0.16364	(((H_heidelbergensis:0.587084	H_naledi:0.467883):0.468563	(H_sapiens:0.649022	H_neanderthalensis:0.620022):0.523725):0.686575	Georgian_H_erectus:0.089322):0.179603):0.847283):0.242449):0.389596):0.597568):0.666097):1.627017):0.49646):0.936473	Ar_ramidus:3.621869);
(S_tchadensis:0.185936	((((Au_afarensis:0.464454	Au_garhi:0.614454):1.442146	((Au_africanus:1.599136	(P_aethiopicus:0.724428	(P_robustus:1.994733	P_boisei:1.512733):0.091696):0.464707):0.693993	(K_platyops:0.168309	((Au_sediba:0.475016	((H_ergaster:1.559367	((H_heidelbergensis:0.965918	(H_neanderthalensis:0.532019	H_sapiens:0.561019):0.521999):0.602061	(H_naledi:0.687129	H_floresiensis:0.870929):0.761649):0.374289):0.325314	(Georgian_H_erectus:0.497782	H_erectus:2.184782):0.116899):0.040334):0.855818	(H_rudolfensis:0.993035	H_habilis:1.023035):0.827799):0.307475):0.52482):0.393471):0.75984	Au_anamensis:1.489454):1.277485	Ar_ramidus:2.323925):0.332011);
(S_tchadensis:0.630007	(((((P_boisei:1.096295	P_robustus:1.578295):0.820622	P_aethiopicus:1.036917):0.91811	(((Au_sediba:1.331698	(H_habilis:1.358858	(H_rudolfensis:1.159875	((H_ergaster:0.707717	(H_naledi:0.362917	H_floresiensis:0.546717):0.6085):0.790949	(Georgian_H_erectus:0.070002	(H_erectus:1.419555	(H_heidelbergensis:0.992373	(H_sapiens:0.623293	H_neanderthalensis:0.594293):0.48618):0.393082):0.337447):0.158664):0.621209):0.168983):0.49284):0.433441	K_platyops:0.295139):0.263175	Au_africanus:2.158314):0.206713):0.395649	(Au_anamensis:0.334233	(Au_afarensis:0.849136	Au_garhi:0.999136):0.662083):0.469457):0.52437	Ar_ramidus:0.885045):2.214961);
(S_tchadensis:0.106392	(((((Au_sediba:1.671361	(P_aethiopicus:0.474791	(P_boisei:1.150887	P_robustus:1.632887):0.203904):0.91657):0.290267	(Au_africanus:1.92661	(((((H_ergaster:1.624699	H_floresiensis:2.072199):0.006675	(H_naledi:1.242021	((H_neanderthalensis:0.582268	H_sapiens:0.611268):0.55339	H_heidelbergensis:1.047558):0.313663):0.653054):0.117327	H_erectus:2.165702):0.531003	Georgian_H_erectus:1.009704):0.28367	(H_habilis:1.405773	H_rudolfensis:1.375773):0.227602):0.683235):0.165017):0.15023	K_platyops:0.641857):0.507317	(Au_afarensis:0.966749	Au_garhi:1.116749):1.002424):1.24975	(Ar_ramidus:0.581796	Au_anamensis:1.02481):1.017128):0.977468);
(S_tchadensis:0.715153	(Ar_ramidus:1.253662	(Au_anamensis:0.521676	((Au_afarensis:0.11166	Au_garhi:0.26166):1.248023	((Au_africanus:1.706824	(Au_sediba:1.099812	((H_rudolfensis:0.951643	H_habilis:0.981643):0.541064	(((Georgian_H_erectus:0.412734	(H_erectus:0.614363	H_floresiensis:0.644863):1.48537):0.369749	H_ergaster:2.052483):0.154812	(((H_sapiens:0.617234	H_neanderthalensis:0.588234):0.512196	H_heidelbergensis:1.01233):0.394227	H_naledi:1.287357):1.183637):0.245413):0.097105):0.477012):0.171625	(K_platyops:0.076123	((P_boisei:1.356768	P_robustus:1.838768):0.499752	P_aethiopicus:0.97652):0.289603):0.202326):0.261235):0.338979):1.175):1.93149);
(S_tchadensis:0.909184	(((Au_anamensis:1.976431	Ar_ramidus:1.533417):1.126715	(Au_afarensis:0.912686	Au_garhi:1.062686):3.367446):0.389268	((K_platyops:0.721216	(((P_robustus:2.125032	P_boisei:1.643032):0.548134	P_aethiopicus:1.311166):0.341981	(Au_africanus:0.734538	Au_sediba:0.604538):1.328609):0.25807):0.711468	((H_ergaster:4.244841	(H_habilis:2.600567	H_rudolfensis:2.570567):0.714274):0.083821	((Georgian_H_erectus:0.300511	(H_erectus:1.373061	(((H_sapiens:0.685254	H_neanderthalensis:0.656254):0.522862	H_naledi:0.971816):0.082859	H_heidelbergensis:1.173875):0.165087):0.61445):1.538133	H_floresiensis:3.556144):1.220017):0.024023):2.416716):0.329784);
(S_tchadensis:0.521127	((Au_anamensis:0.610755	(((Au_africanus:1.831751	((((H_rudolfensis:1.240337	((H_ergaster:1.416936	(H_floresiensis:1.444228	H_naledi:1.260428):0.420208):0.511218	(Georgian_H_erectus:0.502871	(H_erectus:1.809223	(H_heidelbergensis:1.178308	(H_sapiens:0.714554	H_neanderthalensis:0.685554):0.580855):0.596815):0.380648):0.155283):0.272183):0.058806	H_habilis:1.329143):0.497175	(P_aethiopicus:0.554965	(P_boisei:1.053868	P_robustus:1.535868):0.381096):0.471353):0.075174	Au_sediba:1.381492):0.320259):0.128327	K_platyops:0.360078):0.428868	(Au_afarensis:0.960522	Au_garhi:1.110522):0.648424):0.178795):0.37361	Ar_ramidus:0.541352):2.449776);
(S_tchadensis:0.209948	(Ar_ramidus:2.180192	(Au_anamensis:1.583266	(((((P_boisei:1.142836	P_robustus:1.624836):0.808467	P_aethiopicus:1.071303):0.977535	((Au_sediba:1.450985	((((H_ergaster:0.243264	(H_naledi:0.200265	H_floresiensis:0.384065):0.306699):1.605418	H_erectus:2.265681):0.3182	(Georgian_H_erectus:0.362256	((H_neanderthalensis:0.579268	H_sapiens:0.608268):0.553819	H_heidelbergensis:1.044987):0.970168):0.534626):0.361657	(H_rudolfensis:1.185242	H_habilis:1.215242):0.383296):0.372446):0.835013	Au_africanus:2.415998):0.04284):0.00602	K_platyops:0.864858):0.918042	(Au_garhi:2.41275	Au_afarensis:2.26275):0.34015):0.157352):1.03994):0.499756);
(S_tchadensis:0.512606	(Ar_ramidus:0.719092	(((Au_afarensis:0.933802	Au_garhi:1.083802):0.536048	((Au_africanus:1.255377	(Au_sediba:0.69187	(((H_rudolfensis:0.931654	(Georgian_H_erectus:0.114613	((H_erectus:0.746028	(H_naledi:0.302817	H_floresiensis:0.486617):0.289911):0.812663	((H_sapiens:0.689842	H_neanderthalensis:0.660842):0.587004	H_heidelbergensis:1.159746):0.364846):0.242922):0.507041):0.008964	H_habilis:0.970618):0.006992	H_ergaster:1.90761):0.234259):0.433507):0.682247	(K_platyops:0.182283	(P_aethiopicus:0.517744	(P_boisei:1.202818	P_robustus:1.684818):0.194925):0.854539):0.15534):0.312227):0.354143	Au_anamensis:0.647007):0.515099):2.263514);
(S_tchadensis:0.533695	(Au_anamensis:2.69692	(Ar_ramidus:2.229606	((K_platyops:1.047766	((P_aethiopicus:0.684404	(P_robustus:1.936854	P_boisei:1.454854):0.10955):1.305546	(Au_africanus:1.611026	((Au_sediba:1.009257	((H_rudolfensis:1.200765	H_habilis:1.230765):0.179876	(H_ergaster:1.997741	(Georgian_H_erectus:0.316718	(((H_heidelbergensis:0.967624	(H_neanderthalensis:0.54558	H_sapiens:0.57458):0.510144):0.54411	H_naledi:1.392534):0.332215	(H_erectus:1.045192	H_floresiensis:1.075692):0.832857):0.125669):0.411023):0.342899):0.118617):0.015762	Au_garhi:0.525019):0.456007):0.788924):0.247816):1.130919	Au_afarensis:2.998685):0.850922):0.0243):0.749789);
(S_tchadensis:0.622986	(Ar_ramidus:0.447668	(Au_anamensis:0.743024	((Au_afarensis:0.172522	Au_garhi:0.322522):1.503308	(K_platyops:0.677902	(Au_africanus:2.105478	((P_aethiopicus:0.533949	(P_boisei:1.254083	P_robustus:1.736083):0.159866):0.633079	(((H_rudolfensis:1.246361	H_habilis:1.276361):0.324606	((H_erectus:2.040662	Georgian_H_erectus:0.353662):0.579036	(((H_heidelbergensis:1.068843	(H_neanderthalensis:0.501505	H_sapiens:0.530505):0.655438):0.594771	H_naledi:1.544414):0.873947	(H_floresiensis:2.348297	H_ergaster:1.900797):0.253864):0.048037):0.328269):0.16415	Au_sediba:1.245117):0.201911):0.52845):0.172424):0.177928):0.24418):0.147657):2.645319);
(S_tchadensis:0.166106	((((((Au_africanus:0.839283	Au_sediba:0.709283):0.694191	(H_rudolfensis:1.035525	(((H_ergaster:1.701798	(H_floresiensis:0.883598	H_naledi:0.699798):1.2657):0.05012	((H_erectus:1.466496	(H_heidelbergensis:0.91801	(H_sapiens:0.584826	H_neanderthalensis:0.555826):0.450285):0.514385):0.422262	Georgian_H_erectus:0.201758):0.28016):0.152791	H_habilis:0.974709):0.090816):0.857949):0.449772	((P_aethiopicus:0.491962	(P_boisei:1.12839	P_robustus:1.61039):0.243572):0.969436	K_platyops:0.271398):0.111848):0.833575	(Au_afarensis:0.115668	Au_garhi:0.265668):1.921152):0.338487	Au_anamensis:1.198322):0.685726	Ar_ramidus:1.441034):1.195072);
(S_tchadensis:0.31781	(((Au_anamensis:0.639195	Au_garhi:1.966181):0.431026	(Au_afarensis:2.136633	Ar_ramidus:0.516633):0.110574):1.37408	((P_boisei:2.015067	(P_aethiopicus:0.75725	P_robustus:2.11925):0.377817):1.822468	(K_platyops:0.77277	((Au_sediba:1.652516	((H_habilis:1.239027	H_rudolfensis:1.209027):0.073123	((Georgian_H_erectus:0.320816	H_erectus:2.007816):0.308123	(H_ergaster:1.829881	(((H_neanderthalensis:0.613619	H_sapiens:0.642619):0.646815	H_heidelbergensis:1.172334):1.00016	(H_floresiensis:1.731041	H_naledi:1.547241):0.506053):0.040288):0.069057):0.343212):0.860366):0.549019	Au_africanus:2.331535):0.041235):0.994765):1.033752):0.786522);
(S_tchadensis:0.388129	(Ar_ramidus:1.590679	(Au_anamensis:0.749588	((Au_afarensis:0.882509	Au_garhi:1.032509):0.731708	((P_aethiopicus:0.68976	(P_boisei:1.117572	P_robustus:1.599572):0.452188):0.923596	((Au_africanus:0.822722	Au_sediba:0.692722):1.150082	(K_platyops:0.365408	(((((H_erectus:1.57356	(H_heidelbergensis:1.217616	(H_neanderthalensis:0.628411	H_sapiens:0.657411):0.677305):0.321844):0.207383	Georgian_H_erectus:0.093943):0.53872	(H_ergaster:1.601205	(H_naledi:1.438463	H_floresiensis:1.622263):0.426442):0.301458):0.529227	H_rudolfensis:1.47189):0.267591	H_habilis:1.769481):0.585927):0.007396):0.050552):0.370861):0.312357):1.284105):1.26745);
(S_tchadensis:0.593812	(((Au_africanus:2.200392	((P_aethiopicus:0.737848	(P_boisei:0.989154	P_robustus:1.471154):0.628694):0.946567	(K_platyops:0.242375	(((H_rudolfensis:0.946221	((H_erectus:1.905491	Georgian_H_erectus:0.218491):0.277273	((H_sapiens:0.573432	H_neanderthalensis:0.544432):0.537706	H_heidelbergensis:0.994038):1.154626):0.140457):0.289964	(H_habilis:1.254922	(H_ergaster:1.722648	(H_floresiensis:0.42391	H_naledi:0.24011):1.746238):0.462274):0.011263):0.44042	Au_sediba:1.186604):0.52577):0.252041):0.105977):0.460863	(Au_afarensis:0.223043	Au_garhi:0.373043):1.658212):0.470195	(Au_anamensis:0.846622	Ar_ramidus:0.403608):0.327842):2.332361);
(S_tchadensis:0.077354	((((Au_afarensis:0.450441	Au_garhi:0.600441):2.028428	(Au_africanus:2.898449	((P_aethiopicus:1.024741	(P_boisei:1.409266	P_robustus:1.891266):0.495474):0.807974	(Au_sediba:1.385555	((H_rudolfensis:1.088211	H_habilis:1.118211):0.517491	(((H_ergaster:1.013936	H_naledi:1.277636):0.426812	H_floresiensis:1.888248):0.83486	((Georgian_H_erectus:0.022135	(H_heidelbergensis:1.083272	(H_neanderthalensis:0.645199	H_sapiens:0.674199):0.526173):0.591763):0.308934	H_erectus:2.018068):0.67454):0.290094):0.269853):0.72716):0.655734):0.36042):0.512827	(Au_anamensis:1.511633	K_platyops:1.868619):0.303076):0.371538	Ar_ramidus:1.743233):0.804121);
(S_tchadensis:0.766485	(((Au_afarensis:0.105687	Au_garhi:0.255687):2.024525	(Au_anamensis:0.880197	(Au_africanus:2.394229	(Au_sediba:2.195371	((P_robustus:2.38844	(P_boisei:1.756989	P_aethiopicus:0.876989):0.149452):0.514785	(K_platyops:0.127075	((((H_ergaster:1.999907	(H_floresiensis:0.325278	H_naledi:0.141478):2.122129):0.343698	((Georgian_H_erectus:0.513894	(H_heidelbergensis:1.183424	(H_neanderthalensis:0.623831	H_sapiens:0.652831):0.647694):0.98337):0.104692	H_erectus:2.305586):0.455018):0.064728	H_rudolfensis:1.448333):0.249626	H_habilis:1.727959):0.389116):0.224151):0.374145):0.068858):0.442954):0.073029):0.297376	Ar_ramidus:0.807588):2.428896);
(S_tchadensis:0.600586	(Ar_ramidus:1.435356	(Au_anamensis:1.071987	((((H_rudolfensis:0.970824	H_habilis:1.000824):0.57457	((H_ergaster:1.821436	(((H_naledi:1.213641	((H_sapiens:0.652248	H_neanderthalensis:0.623248):0.690833	H_heidelbergensis:1.225981):0.10686):0.829535	(Georgian_H_erectus:0.259747	H_erectus:1.946747):0.24973):0.001894	H_floresiensis:2.228871):0.040065):0.465899	Au_sediba:0.837335):0.218059):1.415552	((Au_africanus:1.835072	(P_aethiopicus:0.575854	(P_boisei:1.043776	P_robustus:1.525776):0.412078):0.849219):0.396644	K_platyops:0.631716):0.369229):0.219583	(Au_afarensis:0.457778	Au_garhi:0.607778):1.582749):0.208446):0.806382):1.63523);
(S_tchadensis:0.711412	(Ar_ramidus:1.9188	((((Au_africanus:1.619962	Au_sediba:1.489962):0.765097	((P_aethiopicus:0.836523	(P_boisei:1.492794	P_robustus:1.974794):0.223729):1.066156	((H_habilis:1.708594	((((H_erectus:1.988175	Georgian_H_erectus:0.301175):0.222615	(((H_neanderthalensis:0.561647	H_sapiens:0.590647):0.547704	H_heidelbergensis:1.021251):0.216148	H_naledi:1.118199):0.93929):0.064311	(H_ergaster:1.32853	H_floresiensis:1.77603):0.529571):0.574228	H_rudolfensis:1.472329):0.206265):0.869218	K_platyops:0.587812):0.124868):0.07238):0.294209	(Au_afarensis:0.682348	Au_garhi:0.832348):1.216921):0.219936	Au_anamensis:0.942219):1.419595):1.262612);
(S_tchadensis:0.244045	(((((K_platyops:0.951053	(((H_rudolfensis:1.126957	((H_ergaster:1.394011	(H_naledi:0.739255	H_floresiensis:0.923055):0.918456):0.421397	(Georgian_H_erectus:0.227496	(((H_sapiens:0.667312	H_neanderthalensis:0.638312):0.663304	H_heidelbergensis:1.213516):0.2438	H_erectus:1.491416):0.42308):0.317912):0.271548):0.29297	H_habilis:1.449927):1.238105	Au_africanus:2.298032):0.253021):0.050442	Au_sediba:2.471496):0.0199	((P_boisei:1.164976	P_robustus:1.646976):0.864268	P_aethiopicus:1.149244):1.062151):0.891705	Ar_ramidus:1.1131):0.087501	(Au_anamensis:0.495928	(Au_afarensis:0.115579	Au_garhi:0.265579):1.557334):1.147688):1.513443);
(S_tchadensis:0.11241	(Ar_ramidus:1.382821	(Au_anamensis:1.646907	((Au_afarensis:0.296607	Au_garhi:0.446607):1.384648	((((H_rudolfensis:1.298184	H_habilis:1.328184):0.228745	(((H_naledi:1.539436	(H_heidelbergensis:1.105228	(H_sapiens:0.629598	H_neanderthalensis:0.600598):0.592729):0.553408):0.517636	((Georgian_H_erectus:0.164665	H_erectus:1.851665):0.30813	H_floresiensis:2.190295):0.050577):0.591807	H_ergaster:2.385179):0.10175):0.608417	Au_sediba:1.645346):0.264013	((K_platyops:0.080426	(P_aethiopicus:0.613907	(P_robustus:1.954951	P_boisei:1.472951):0.020956):0.656519):0.202164	Au_africanus:1.88259):0.15677):0.421895):1.142638):0.178928):1.199589);
(S_tchadensis:0.939817	(Ar_ramidus:1.612829	(((Au_afarensis:0.62265	Au_garhi:0.77265):1.178176	(((H_rudolfensis:1.112898	((((H_erectus:0.705083	H_floresiensis:0.735583):1.306331	Georgian_H_erectus:0.324414):0.326283	(H_ergaster:1.357282	(H_naledi:1.381356	(H_heidelbergensis:1.19756	(H_neanderthalensis:0.590128	H_sapiens:0.619128):0.695532):0.302996):0.239627):0.563414):0.093546	H_habilis:1.084243):0.058655):1.075046	Au_sediba:1.697944):0.522324	((((P_boisei:1.977488	P_robustus:2.459488):0.227234	P_aethiopicus:1.324722):0.107521	K_platyops:0.242243):0.227686	Au_africanus:2.069929):0.280338):0.230558):0.686221	Au_anamensis:1.310061):0.745783):1.796988);
(S_tchadensis:0.07911	((Au_anamensis:1.105305	((K_platyops:0.929646	((Au_africanus:2.098354	(Au_sediba:1.103396	((H_ergaster:1.988482	((H_floresiensis:0.466254	H_naledi:0.282454):1.828364	((H_heidelbergensis:1.080631	(H_neanderthalensis:0.585137	H_sapiens:0.614137):0.583594):0.381846	H_erectus:1.496576):0.767542):0.141364):0.290469	((H_rudolfensis:1.058127	H_habilis:1.088127):0.206763	Georgian_H_erectus:0.954889):0.054062):0.274445):0.864958):0.283335	(P_aethiopicus:0.733915	(P_boisei:1.190913	P_robustus:1.672913):0.423002):1.237774):0.147956):0.111477	(Au_afarensis:0.68294	Au_garhi:0.83294):1.178182):0.421169):0.286762	Ar_ramidus:0.949053):1.600057);
(S_tchadensis:0.463124	(Ar_ramidus:2.117219	(((Au_afarensis:0.376082	Au_garhi:0.526082):1.49717	(Au_africanus:2.429516	((((((Georgian_H_erectus:0.354897	H_erectus:2.041897):0.250317	((((H_neanderthalensis:0.550937	H_sapiens:0.579937):0.588636	H_heidelbergensis:1.051472):0.612073	H_naledi:1.544346):0.593064	(H_ergaster:0.213764	H_floresiensis:0.661264):1.659946):0.001504):0.099614	H_rudolfensis:1.014828):0.200777	H_habilis:1.245604):0.481858	Au_sediba:1.207462):0.798212	(K_platyops:0.376553	((P_boisei:1.328259	P_robustus:1.810259):0.529586	P_aethiopicus:0.977845):0.588708):0.159121):0.293842):0.223736):0.96875	Au_anamensis:1.665016):0.895217):0.815905);
(S_tchadensis:0.527575	(Ar_ramidus:0.630455	((K_platyops:0.671037	((Au_africanus:1.6382	((Au_sediba:1.067578	((H_rudolfensis:1.232011	((H_ergaster:1.083293	(H_naledi:0.496584	H_floresiensis:0.680384):0.850409):0.714113	((H_erectus:1.687452	(H_heidelbergensis:1.183159	(H_neanderthalensis:0.546825	H_sapiens:0.575825):0.724433):0.470193):0.09308	Georgian_H_erectus:0.093532):0.433873):0.394605):0.097375	H_habilis:1.359386):0.228193):0.374757	(P_aethiopicus:0.539376	(P_robustus:1.87436	P_boisei:1.39236):0.027016):0.622959):0.065865):0.44212	(Au_afarensis:0.092841	Au_garhi:0.242841):1.20748):0.190716):0.353129	Au_anamensis:0.66718):0.406288):2.36712);
((S_tchadensis:0.167115	((K_platyops:1.059917	(((P_boisei:1.308535	P_robustus:1.790535):0.622002	P_aethiopicus:1.050537):1.002793	((Au_africanus:1.428336	Au_sediba:1.298336):0.807573	((H_rudolfensis:1.079307	H_habilis:1.109307):0.470133	((H_ergaster:1.985567	Georgian_H_erectus:0.715567):0.046412	((H_erectus:1.620142	(H_heidelbergensis:1.094464	(H_sapiens:0.563213	H_neanderthalensis:0.534213):0.648351):0.491578):0.408764	(H_floresiensis:0.527234	H_naledi:0.343434):1.532172):0.420073):0.477461):1.046468):0.227422):0.196587):0.230062	(Au_afarensis:1.100412	Au_garhi:1.250412):1.009567):2.147135):0.17488	(Au_anamensis:1.692756	Ar_ramidus:1.249742):1.562253);
(S_tchadensis:0.526432	(Ar_ramidus:1.774928	(Au_anamensis:1.814669	((Au_afarensis:0.497078	Au_garhi:0.647078):1.546827	((((H_habilis:1.534846	H_rudolfensis:1.504846):0.056604	(((H_erectus:2.036441	((H_heidelbergensis:1.111821	(H_sapiens:0.640288	H_neanderthalensis:0.611288):0.588632):0.693919	H_naledi:1.68654):0.196601):0.239245	(H_ergaster:1.509061	H_floresiensis:1.956561):0.349625):0.47532	Georgian_H_erectus:1.064006):0.187444):0.535046	Au_sediba:1.606496):0.489762	(Au_africanus:2.102672	(K_platyops:0.320334	(P_aethiopicus:0.961181	(P_boisei:1.243844	P_robustus:1.725844):0.597337):0.549154):0.182338):0.123585):0.597647):0.94775):0.403274):1.221504);
(S_tchadensis:0.527404	(((Au_afarensis:2.292142	((((P_boisei:1.126066	P_robustus:1.608066):0.984281	P_aethiopicus:1.230347):0.899339	(((H_rudolfensis:1.330184	H_habilis:1.360184):0.072942	(H_floresiensis:2.593102	(H_ergaster:1.907338	(Georgian_H_erectus:0.077904	(H_erectus:1.207306	(((H_sapiens:0.485031	H_naledi:0.248731):0.079617	H_neanderthalensis:0.535649):0.569877	H_heidelbergensis:1.017426):0.15578):0.557598):0.559435):0.238264):0.217524):0.700319	Au_garhi:1.113445):0.79624):0.226534	(Au_sediba:2.413964	(K_platyops:0.735335	Au_africanus:2.335335):0.208629):0.222256):0.305922):0.890841	Au_anamensis:2.005997):0.696298	Ar_ramidus:2.259282):0.738122);
(S_tchadensis:0.672997	(Ar_ramidus:2.91199	(Au_anamensis:2.332755	((((Au_africanus:1.974247	K_platyops:0.374247):0.282829	((P_robustus:2.028211	P_boisei:1.546211):0.545652	P_aethiopicus:1.211863):0.635213):0.368004	(Au_sediba:1.840605	((H_rudolfensis:1.012475	H_habilis:1.042475):0.592072	(((Georgian_H_erectus:0.120989	H_erectus:1.807989):0.671686	((H_heidelbergensis:1.075047	(H_sapiens:0.657479	H_neanderthalensis:0.628479):0.534668):0.861095	H_naledi:1.816942):0.509432):0.043655	(H_ergaster:1.024944	H_floresiensis:1.472444):1.081386):0.458217):0.726058):0.654474):1.368077	(Au_afarensis:0.947419	Au_garhi:1.097419):2.265738):0.296585):1.022249):0.231008);
(S_tchadensis:0.350097	((((Au_afarensis:0.070794	Au_garhi:0.220794):1.910048	(((P_aethiopicus:0.912276	(P_robustus:1.899918	P_boisei:1.417918):0.374358):0.77722	K_platyops:0.499496):0.608703	(Au_africanus:1.940521	(Au_sediba:1.366106	(((H_ergaster:1.171448	(H_floresiensis:1.54948	H_erectus:1.51898):0.069468):0.9878	(Georgian_H_erectus:0.639394	((H_heidelbergensis:1.384573	(H_neanderthalensis:0.679551	H_sapiens:0.708551):0.793122):0.242521	H_naledi:1.507893):0.6652):0.249855):0.208199	(H_habilis:1.10932	H_rudolfensis:1.07932):0.328127):0.448658):0.444415):0.767678):0.052643):1.211725	Au_anamensis:2.015581):0.313727	Ar_ramidus:1.886294):0.933803);
(S_tchadensis:0.351628	((((Au_afarensis:0.869351	Au_garhi:1.019351):0.900598	Au_anamensis:0.592963):0.606176	((Au_africanus:1.689527	(P_aethiopicus:0.580065	(P_boisei:1.077624	P_robustus:1.559624):0.382441):0.699462):0.855303	(Au_sediba:1.747159	((H_rudolfensis:1.134112	H_habilis:1.164112):0.193572	((H_erectus:1.819127	Georgian_H_erectus:0.132127):0.517275	(H_floresiensis:2.365321	((H_naledi:1.843087	((H_sapiens:0.651161	H_neanderthalensis:0.622161):0.599321	H_heidelbergensis:1.133382):0.828906):0.259015	H_ergaster:1.838402):0.079419):0.00158):0.368283):0.909475):0.667671):0.611295):0.618699	(Ar_ramidus:0.101059	K_platyops:0.901059):1.273765):1.446804);
(S_tchadensis:0.149094	(Ar_ramidus:1.693665	((((((H_habilis:1.141264	H_rudolfensis:1.111264):0.480625	(((((H_neanderthalensis:0.566032	H_sapiens:0.595032):0.65692	H_heidelbergensis:1.134852):0.48647	H_erectus:1.655422):0.435104	Georgian_H_erectus:0.403526):0.726371	((H_ergaster:0.613163	H_floresiensis:1.060663):0.318366	H_naledi:1.195229):1.468368):0.151992):0.994122	(Au_africanus:2.06587	(K_platyops:0.016991	(P_aethiopicus:0.800902	(P_boisei:1.19463	P_robustus:1.67663):0.486272):0.406089):0.448879):0.160141):0.025996	Au_sediba:2.122007):0.864204	(Au_afarensis:0.051704	Au_garhi:0.201704):2.284507):0.284666	Au_anamensis:1.443891):0.692788):0.92543);
(S_tchadensis:0.683573	(((K_platyops:0.336508	((Au_africanus:1.152933	Au_sediba:1.022933):0.712727	((H_rudolfensis:1.271455	H_habilis:1.301455):0.244877	((H_ergaster:1.740338	(Georgian_H_erectus:0.175463	(H_erectus:0.639387	H_floresiensis:0.669887):1.223076):0.294875):0.111138	((H_heidelbergensis:1.143859	(H_sapiens:0.655192	H_neanderthalensis:0.626192):0.605767):0.810031	H_naledi:1.83469):0.280486):0.624856):0.709328):0.070848):0.775291	((P_boisei:1.193992	P_robustus:1.675992):0.988103	P_aethiopicus:1.302095):0.999705):1.263254	(((Au_afarensis:0.043812	Au_garhi:0.193812):2.106368	Au_anamensis:0.973194):0.614342	Ar_ramidus:1.144521):0.430533):1.578519);
(S_tchadensis:0.357272	((Ar_ramidus:0.335418	Au_anamensis:0.778432):0.527	((Au_afarensis:0.267185	Au_garhi:0.417185):1.79389	((P_aethiopicus:0.948859	(P_boisei:1.06229	P_robustus:1.54429):0.766569):0.782913	(K_platyops:0.469929	(((((H_ergaster:0.905954	H_floresiensis:1.353454):0.76572	((Georgian_H_erectus:0.102512	H_erectus:1.789512):0.15631	(((H_neanderthalensis:0.600642	H_sapiens:0.629642):0.537437	H_heidelbergensis:1.049978):0.095179	H_naledi:1.025958):0.766564):0.142852):0.644237	H_rudolfensis:1.355911):0.456046	H_habilis:1.841957):0.43808	(Au_africanus:1.319002	Au_sediba:1.189002):0.571036):0.179892):0.071844):0.699302):0.421343):1.964854);
(S_tchadensis:0.523676	(((Au_afarensis:1.532513	Au_garhi:1.682513):0.67039	(Au_anamensis:1.014808	((((((H_naledi:1.299078	(H_heidelbergensis:1.146662	(H_sapiens:0.687418	H_neanderthalensis:0.658418):0.576345):0.271616):0.676386	H_erectus:2.128764):0.421842	((H_ergaster:0.381354	H_floresiensis:0.828854):0.972542	Georgian_H_erectus:0.083895):0.779711):0.27818	(H_habilis:1.299244	H_rudolfensis:1.269244):0.182542):0.524504	Au_sediba:1.486291):0.637025	((K_platyops:0.376935	((P_robustus:2.306558	P_boisei:1.824558):0.078319	P_aethiopicus:1.022877):0.544059):0.174273	Au_africanus:2.151208):0.102107):0.718478):0.011109):0.567051	Ar_ramidus:1.149955):1.843721);
((((((K_platyops:0.369107	(P_aethiopicus:1.358738	(P_boisei:1.08817	P_robustus:1.57017):1.150568):0.200369):0.296776	((Au_africanus:1.049006	Au_sediba:0.919006):1.033853	(H_habilis:1.833045	(((H_ergaster:1.588395	H_floresiensis:2.035895):0.505447	((Georgian_H_erectus:0.383205	H_erectus:2.070205):0.162153	((H_heidelbergensis:1.087538	(H_sapiens:0.578528	H_neanderthalensis:0.549528):0.626109):0.459631	H_naledi:1.427969):0.651089):0.278483):0.48948	H_rudolfensis:1.623321):0.179724):0.639815):0.183024):0.225753	Au_garhi:1.861636):0.147283	Au_afarensis:1.858919):0.179081	Au_anamensis:0.861014):2.831932	(S_tchadensis:0.772586	Ar_ramidus:3.242586):0.007346);
(S_tchadensis:0.756458	(((Au_afarensis:0.525263	Au_garhi:0.675263):2.122921	(Au_africanus:2.896635	(K_platyops:0.639565	((Au_sediba:1.799482	((((((H_floresiensis:1.73881	H_erectus:1.70831):0.243416	(((H_neanderthalensis:0.512789	H_sapiens:0.541789):0.647784	H_heidelbergensis:1.072474):0.331769	H_naledi:1.285043):0.513384):0.427838	H_ergaster:1.962564):0.022302	Georgian_H_erectus:0.714866):0.026283	H_rudolfensis:1.051149):0.74739	H_habilis:1.828539):0.490942):0.021626	((P_robustus:1.950176	P_boisei:1.468176):0.516173	P_aethiopicus:1.104349):0.436758):0.288458):0.65707):0.531549):0.588862	(Au_anamensis:2.015846	Ar_ramidus:1.572832):0.044214):1.609412);
(S_tchadensis:1.155978	(Ar_ramidus:1.324783	(Au_anamensis:1.368535	((Au_afarensis:0.210418	Au_garhi:0.360418):1.725284	(((((H_rudolfensis:1.096123	H_habilis:1.126123):0.128369	(((H_erectus:2.214421	Georgian_H_erectus:0.527421):0.174032	((H_heidelbergensis:1.002821	(H_sapiens:0.589285	H_neanderthalensis:0.560285):0.530635):0.800155	H_naledi:1.683775):0.551377):0.196184	(H_ergaster:1.244922	H_floresiensis:1.692422):0.922714):0.016856):0.795955	Au_sediba:1.530447):0.115903	(P_aethiopicus:1.177429	(P_robustus:1.873153	P_boisei:1.391153):0.666275):0.188921):0.728813	(Au_africanus:2.270746	K_platyops:0.670746):0.234417):0.210539):0.609819):0.399262):2.301194);
(S_tchadensis:0.840242	(Ar_ramidus:1.158924	((((Au_africanus:1.69305	(Au_sediba:0.838984	((((H_ergaster:0.5075	H_floresiensis:0.955):0.575136	H_erectus:1.499636):0.942873	(Georgian_H_erectus:0.602106	((H_heidelbergensis:0.885478	H_naledi:0.766279):0.167291	(H_neanderthalensis:0.585803	H_sapiens:0.614803):0.555067):1.202236):0.153403):0.124634	(H_rudolfensis:0.994187	H_habilis:1.024187):0.195955):0.138842):0.724066):0.164107	(K_platyops:0.157519	((P_boisei:1.599587	P_robustus:2.081587):0.259861	P_aethiopicus:0.979448):0.368071):0.099638):0.51991	(Au_afarensis:0.052968	Au_garhi:0.202968):1.544098):0.542244	Au_anamensis:0.962324):0.639614):2.151317);
(S_tchadensis:0.228324	(((((P_boisei:1.884826	P_robustus:2.366826):0.211244	P_aethiopicus:1.21607):1.437788	Au_anamensis:1.106871):0.470487	(((K_platyops:0.485825	((((H_floresiensis:1.925961	(H_naledi:1.564018	(H_heidelbergensis:1.069508	(H_sapiens:0.59944	H_neanderthalensis:0.57044):0.587169):0.61371):0.178142):0.477756	((Georgian_H_erectus:0.026142	H_erectus:1.713142):0.649827	H_ergaster:1.94597):0.010247):0.330847	Au_sediba:0.837064):0.300129	(H_habilis:1.213395	H_rudolfensis:1.183395):0.443798):0.818632):0.136345	Au_africanus:2.22217):1.12045	(Au_garhi:1.812485	Au_afarensis:1.662485):0.900134):0.191725):0.450898	Ar_ramidus:1.585243):1.113081);
(S_tchadensis:0.653338	(((Au_afarensis:0.100661	Au_garhi:0.250661):1.771634	(((Au_africanus:1.971854	K_platyops:0.371854):0.093198	(Au_sediba:1.390514	(H_habilis:1.375751	((H_floresiensis:2.325633	(H_ergaster:1.453028	(H_naledi:1.195316	((H_sapiens:0.623669	H_neanderthalensis:0.594669):0.478687	H_heidelbergensis:0.985257):0.32926):0.521412):0.425105):0.225878	(H_rudolfensis:0.931971	(Georgian_H_erectus:0.076424	H_erectus:1.763424):0.545547):0.21204):0.20174):0.534762):0.544538):0.303887	(P_aethiopicus:1.587157	(P_robustus:2.342341	P_boisei:1.860341):0.606816):0.371782):0.283356):1.76866	(Au_anamensis:2.205586	Ar_ramidus:1.762572):0.258384):1.102383);
(S_tchadensis:0.725902	((((Au_afarensis:0.137047	Au_garhi:0.287047):3.047328	(((((H_habilis:0.997072	H_rudolfensis:0.967072):0.17626	((H_ergaster:1.168159	(H_floresiensis:1.391339	H_naledi:1.207539):0.22432):0.922928	(Georgian_H_erectus:0.123128	(H_erectus:1.581179	(H_heidelbergensis:1.105585	(H_sapiens:0.674424	H_neanderthalensis:0.645424):0.548261):0.441494):0.228949):0.697959):0.012246):0.205252	Au_sediba:0.858584):0.879766	Au_africanus:1.86835):0.913922	(K_platyops:0.868785	((P_boisei:1.517369	P_robustus:1.999369):1.102888	P_aethiopicus:1.740257):0.318529):0.313487):1.182103):1.325409	Au_anamensis:3.332798):0.188006	Ar_ramidus:3.07779):0.118112);
(S_tchadensis:0.243902	(Ar_ramidus:2.025146	(((((P_aethiopicus:0.504137	(P_boisei:1.181584	P_robustus:1.663584):0.202553):1.212903	K_platyops:0.52704):0.275954	(Au_africanus:1.841031	((((H_rudolfensis:1.073268	H_habilis:1.103268):0.13422	(H_ergaster:2.160083	((H_erectus:1.88818	Georgian_H_erectus:0.20118):0.460155	(((H_neanderthalensis:0.614136	H_sapiens:0.643136):0.651426	H_heidelbergensis:1.177462):0.781996	H_naledi:1.840258):0.354778):0.228747):0.007405):0.052965	H_floresiensis:2.667953):0.095609	Au_sediba:0.866061):0.84497):0.561963):0.371192	(Au_afarensis:0.035313	Au_garhi:0.185313):1.958873):0.267761	Au_anamensis:1.084961):1.383199):0.688756);
(S_tchadensis:0.509843	(Ar_ramidus:1.190171	((Au_anamensis:0.309037	((K_platyops:0.205717	(P_aethiopicus:0.744603	(P_boisei:1.453103	P_robustus:1.935103):0.1715):0.651114):0.346375	((Au_sediba:1.424593	((H_habilis:1.061215	H_rudolfensis:1.031215):0.385807	((H_naledi:1.678482	((H_sapiens:0.580519	H_neanderthalensis:0.551519):0.644328	H_heidelbergensis:1.107747):0.689935):0.706517	((H_erectus:1.850556	Georgian_H_erectus:0.163556):0.541831	(H_ergaster:0.314899	H_floresiensis:0.762399):1.660489):0.145911):0.255724):0.497571):0.319937	Au_africanus:1.874531):0.277561):0.113931):0.406493	(Au_garhi:1.852383	Au_afarensis:1.702383):0.190132):0.917656):1.789672);
(S_tchadensis:0.427828	(Ar_ramidus:0.603089	(((Au_afarensis:0.084156	Au_garhi:0.234156):1.333676	((Au_africanus:1.535735	(((H_ergaster:0.555011	H_floresiensis:1.002511):1.90866	(((((H_neanderthalensis:0.563774	H_sapiens:0.592774):0.574174	H_heidelbergensis:1.049849):0.259308	H_naledi:1.189956):0.868904	Au_sediba:0.34516):0.132337	(Georgian_H_erectus:0.355403	H_erectus:2.042403):0.302094):0.536174):0.1186	(H_rudolfensis:1.495668	H_habilis:1.525668):0.126603):0.273464):0.307955	(K_platyops:0.002094	((P_boisei:1.004495	P_robustus:1.486495):0.852249	P_aethiopicus:0.976743):0.215351):0.241597):0.354142):0.718125	Au_anamensis:0.958971):0.087132):2.294739);
(S_tchadensis:0.387808	((((K_platyops:0.775351	(Au_africanus:1.761844	(Au_sediba:1.303391	((H_rudolfensis:1.160152	((((H_heidelbergensis:1.141075	(H_sapiens:0.65981	H_neanderthalensis:0.63081):0.598364):0.989016	Georgian_H_erectus:0.477191):0.054363	H_erectus:2.218554):0.131565	(H_ergaster:0.675929	(H_naledi:0.883732	H_floresiensis:1.067532):0.055897):1.25719):0.187033):0.171608	H_habilis:1.36176):0.461631):0.328453):0.613506):0.084507	(P_aethiopicus:0.64664	(P_boisei:0.992185	P_robustus:1.474185):0.534455):1.403217):1.038989	((Au_afarensis:0.138432	Au_garhi:0.288432):2.23717	Au_anamensis:1.198616):0.343245):0.335805	Ar_ramidus:1.434652):1.423157);
((Ar_ramidus:1.93488	(Au_anamensis:1.498373	(((K_platyops:0.665337	((P_boisei:1.052595	P_robustus:1.534595):0.805937	P_aethiopicus:0.978532):0.876805):0.119633	((Au_africanus:1.085852	Au_sediba:0.955852):1.129293	((H_rudolfensis:1.424154	H_habilis:1.454154):0.725465	((((H_neanderthalensis:0.657783	H_sapiens:0.686783):0.553225	H_heidelbergensis:1.122908):1.136689	(H_ergaster:0.900313	(H_floresiensis:0.863397	H_naledi:0.679597):0.484416):0.976384):0.283527	(Georgian_H_erectus:0.400212	H_erectus:2.087212):0.490012):0.949396):0.425526):0.169825):0.549263	(Au_afarensis:0.300847	Au_garhi:0.450847):1.853386):0.521126):0.87952):1.467266	S_tchadensis:0.932146);
((S_tchadensis:0.324015	(((((H_ergaster:2.334963	((H_erectus:1.484132	((H_naledi:0.746367	H_floresiensis:0.930167):0.374494	(H_heidelbergensis:1.020459	(H_sapiens:0.597084	H_neanderthalensis:0.568084):0.540475):0.219602):0.209971):0.552917	Georgian_H_erectus:0.350049):0.714915):0.319686	(H_habilis:0.983927	H_rudolfensis:0.953927):0.740722):0.883276	((((P_boisei:1.466358	P_robustus:1.948358):0.274097	P_aethiopicus:0.860454):0.868421	Au_sediba:2.008875):0.050491	Au_africanus:2.189366):0.028558):0.093329	(Au_afarensis:0.29371	Au_garhi:0.44371):1.237543):0.489723	Au_anamensis:0.84399):2.393039):0.367409	(K_platyops:2.340559	Ar_ramidus:1.540559):1.620865);
(S_tchadensis:0.40855	(((((Au_africanus:1.186835	Au_sediba:1.056835):0.810469	((H_habilis:1.829881	(((Georgian_H_erectus:0.45764	H_erectus:2.14464):0.098139	(H_floresiensis:2.27322	(H_heidelbergensis:1.082445	(H_neanderthalensis:0.635907	H_sapiens:0.664907):0.534638):1.126175):5.9e-05):0.328231	(H_ergaster:1.347558	H_naledi:1.611258):0.806452):0.605871):0.019107	H_rudolfensis:1.818988):0.538316):0.43463	(K_platyops:0.232022	((P_boisei:1.333073	P_robustus:1.815073):0.429231	P_aethiopicus:0.882304):0.539717):0.599912):1.14786	(Au_afarensis:0.686312	Au_garhi:0.836312):2.113482):0.364315	(Ar_ramidus:1.109359	Au_anamensis:1.552373):0.434749):1.334441);
(S_tchadensis:0.251982	(Ar_ramidus:1.467862	((((P_aethiopicus:0.688743	(P_boisei:0.984119	P_robustus:1.466119):0.584625):1.093996	((Au_sediba:1.743151	(Au_africanus:1.770545	(Georgian_H_erectus:1.355444	((H_rudolfensis:1.395225	H_habilis:1.425225):0.170089	(((H_ergaster:1.44274	H_floresiensis:1.89024):0.294646	((H_heidelbergensis:1.144228	(H_sapiens:0.627226	H_neanderthalensis:0.598226):0.634102):0.590953	H_naledi:1.615981):0.385105):0.593096	H_erectus:2.747483):0.194831):0.10013):0.465102):0.102605):0.237167	K_platyops:0.510318):0.082422):0.838282	(Au_afarensis:0.320683	Au_garhi:0.470683):1.930338):0.355268	Au_anamensis:1.429303):0.481573):1.25412);
(((((((((H_habilis:1.000774	H_rudolfensis:0.970774):0.261429	(((H_ergaster:1.530939	((H_heidelbergensis:1.055407	(H_sapiens:0.628787	H_neanderthalensis:0.599787):0.54372):0.481941	H_naledi:1.418148):0.376491):0.245608	H_floresiensis:2.224046):0.142686	(Georgian_H_erectus:0.34734	H_erectus:2.03434):0.301893):0.27297):0.697941	Au_sediba:1.440144):0.357344	K_platyops:0.327488):0.552391	(Au_africanus:1.419123	(P_aethiopicus:0.649181	(P_boisei:1.080827	P_robustus:1.562827):0.448353):0.359943):1.060756):0.169748	(Au_afarensis:0.660252	Au_garhi:0.810252):1.209376):0.596443	Au_anamensis:1.289084):1.37806	Ar_ramidus:2.224131):1.117616	S_tchadensis:0.871747);
(S_tchadensis:0.017801	((Au_anamensis:0.578471	((K_platyops:0.292956	((Au_africanus:0.559312	Au_sediba:0.429312):1.110802	((H_habilis:1.249651	(H_rudolfensis:1.070699	((H_erectus:1.899837	Georgian_H_erectus:0.212837):0.417821	((((H_neanderthalensis:0.558837	H_sapiens:0.587837):0.614275	H_heidelbergensis:1.085012):0.814742	H_naledi:1.780554):0.383765	(H_ergaster:0.287207	H_floresiensis:0.734707):1.613412):3.9e-05):0.130041):0.148952):0.805456	(P_aethiopicus:0.490363	(P_boisei:1.092669	P_robustus:1.574669):0.277693):0.764745):0.005007):0.222842):0.396985	(Au_afarensis:0.872597	Au_garhi:1.022597):0.637345):0.245516):0.921719	Ar_ramidus:1.057177):1.430625);
(S_tchadensis:1.281155	((Au_anamensis:1.382268	(((Au_africanus:1.385303	(((H_rudolfensis:1.045005	H_habilis:1.075005):0.112531	((H_ergaster:0.277084	(H_naledi:0.053715	H_floresiensis:0.237515):0.487069):1.54046	(Georgian_H_erectus:0.381085	(((H_sapiens:0.635933	H_neanderthalensis:0.606933):0.680216	H_heidelbergensis:1.199048):0.182176	H_erectus:1.415324):0.65276):0.166459):0.299992):0.256443	Au_sediba:0.923979):0.331324):1.161208	Au_garhi:1.916511):0.164068	((K_platyops:0.335542	(P_aethiopicus:1.060573	(P_robustus:2.116503	P_boisei:1.634503):0.306071):0.464969):0.512844	Au_afarensis:1.668386):0.262193):0.628675):0.758742	Ar_ramidus:1.697996):2.053158);
(S_tchadensis:0.410265	((Au_anamensis:1.592923	(((Au_africanus:2.179429	((H_habilis:1.516354	((((H_ergaster:1.399754	H_floresiensis:1.847254):0.66971	((H_heidelbergensis:1.009285	(H_neanderthalensis:0.491469	H_sapiens:0.520469):0.605916):0.522633	H_naledi:1.412719):0.920445):0.081459	(Georgian_H_erectus:0.284249	H_erectus:1.971249):0.596673):0.266055	H_rudolfensis:1.456977):0.029376):0.946287	Au_sediba:1.942641):0.106788):0.861596	(P_aethiopicus:0.96714	(P_robustus:1.877915	P_boisei:1.395915):0.451224):1.663886):0.266387	(Au_afarensis:1.762185	Au_garhi:1.912185):0.765227):0.242496):0.665302	(K_platyops:1.378594	Ar_ramidus:0.578594):1.236617):1.065054);
(S_tchadensis:0.577061	(((Au_afarensis:0.317243	Au_garhi:0.467243):1.482939	((Au_africanus:1.859645	(Au_sediba:1.549512	((H_habilis:1.283427	H_rudolfensis:1.253427):0.552809	(H_ergaster:1.843499	((((H_heidelbergensis:1.201173	(H_neanderthalensis:0.638149	H_sapiens:0.667149):0.651124):0.676122	Georgian_H_erectus:0.224394):0.008173	H_erectus:1.919567):0.31666	(H_naledi:0.650856	H_floresiensis:0.834656):1.432071):0.024272):0.922737):0.233276):0.180134):0.388403	(K_platyops:0.327781	((P_aethiopicus:0.749786	P_boisei:1.629786):0.230298	P_robustus:2.342084):0.537698):0.320267):0.332133):0.859465	(Ar_ramidus:0.042991	Au_anamensis:0.486005):0.996655):2.007415);
(S_tchadensis:0.121477	((Au_anamensis:0.95447	((Au_afarensis:0.177937	Au_garhi:0.327937):1.908786	(K_platyops:0.403856	((((P_robustus:1.830541	P_boisei:1.348541):0.512778	P_aethiopicus:0.981319):0.562365	(((H_rudolfensis:1.132831	((((H_heidelbergensis:1.000893	(H_sapiens:0.558917	H_neanderthalensis:0.529917):0.559077):0.395109	H_erectus:1.430102):0.754593	Georgian_H_erectus:0.497695):0.140744	(H_ergaster:0.221182	(H_naledi:0.386704	H_floresiensis:0.570504):0.098178):1.687257):0.184392):0.084295	H_habilis:1.247126):0.937289	Au_sediba:1.664415):0.159269):0.028816	Au_africanus:1.982499):0.021357):0.862867):0.044733):1.401715	Ar_ramidus:1.913171):0.678306);
(S_tchadensis:0.505533	(Ar_ramidus:2.604444	(((Au_afarensis:0.244347	Au_garhi:0.394347):2.672709	((Au_sediba:2.323554	Au_africanus:2.453554):0.055658	((P_aethiopicus:0.676487	(P_boisei:1.043679	P_robustus:1.525679):0.512807):1.264014	(K_platyops:0.499713	((((H_heidelbergensis:1.096152	(H_neanderthalensis:0.609065	H_sapiens:0.638065):0.575188):0.683336	H_naledi:1.660288):1.447963	((H_habilis:1.002716	H_rudolfensis:0.972716):0.596579	(H_ergaster:1.286637	H_floresiensis:1.734137):1.242659):0.315255):0.332122	(Georgian_H_erectus:0.751946	H_erectus:2.438946):1.154727):0.24304):0.250787):0.158711):1.187844):0.868094	Au_anamensis:2.608164):0.439294):0.371089);
(S_tchadensis:0.383663	((Au_anamensis:1.363504	(((((Au_sediba:1.594003	(H_habilis:1.340845	(H_rudolfensis:1.210659	((H_ergaster:0.387846	H_floresiensis:0.835346):1.662226	((H_naledi:1.516075	(H_heidelbergensis:1.172561	(H_neanderthalensis:0.700745	H_sapiens:0.729745):0.559915):0.462714):0.606911	(Georgian_H_erectus:0.079593	H_erectus:1.766593):0.509693):0.190787):0.120586):0.100186):0.773158):0.555175	K_platyops:0.679177):0.068006	Au_africanus:2.347184):0.439424	(P_aethiopicus:1.239599	(P_robustus:2.283996	P_boisei:1.801996):0.317603):1.137008):0.418478	(Au_afarensis:0.309318	Au_garhi:0.459318):2.115768):0.115405):0.594117	Ar_ramidus:1.514607):1.339056);
(S_tchadensis:0.595189	(Ar_ramidus:0.97941	(((((Au_africanus:0.822175	Au_sediba:0.692175):1.576787	((((H_ergaster:1.44752	((H_heidelbergensis:1.192779	((H_sapiens:0.616044	H_neanderthalensis:0.587044):0.377739	H_naledi:0.757483):0.316096):0.485286	H_erectus:1.712165):0.152355):0.170101	(H_floresiensis:2.057963	Georgian_H_erectus:0.340463):0.007158):0.30637	H_rudolfensis:0.963991):0.166042	H_habilis:1.160033):1.628929):0.018814	(K_platyops:0.796369	((P_boisei:1.497937	P_robustus:1.979937):0.973846	P_aethiopicus:1.591783):0.394586):0.021406):0.216602	Au_anamensis:0.677392):0.369866	(Au_afarensis:0.208232	Au_garhi:0.358232):2.016011):0.375166):2.08578);
(S_tchadensis:0.555175	((Au_anamensis:1.740797	((Au_afarensis:0.949846	Au_garhi:1.099846):1.917702	((K_platyops:0.736112	(((P_aethiopicus:0.557654	P_robustus:1.919654):0.288862	P_boisei:1.726516):1.035202	(Au_sediba:1.796054	((H_rudolfensis:1.392028	H_habilis:1.422028):0.332438	(((H_naledi:1.740135	((H_neanderthalensis:0.528859	H_sapiens:0.557859):0.573127	H_heidelbergensis:1.013886):0.845449):0.608369	(H_ergaster:0.402355	H_floresiensis:0.849855):1.682449):0.194658	(Georgian_H_erectus:0.376477	H_erectus:2.063477):0.632985):0.405004):0.561588):0.365664):0.044394):0.448415	Au_africanus:2.784527):0.863021):0.050235):0.588689	Ar_ramidus:1.886472):1.138703);
(((Ar_ramidus:1.197689	Au_anamensis:1.640703):0.904747	((Au_afarensis:0.042467	Au_garhi:0.192467):2.760717	((K_platyops:0.551387	(P_aethiopicus:0.509478	(P_boisei:0.991755	P_robustus:1.473755):0.397722):1.23191):0.778774	((Au_sediba:1.765658	(((H_ergaster:1.909418	((H_floresiensis:1.531396	H_naledi:1.347596):0.698167	((((H_sapiens:0.59843	H_neanderthalensis:0.56943):0.590062	H_heidelbergensis:1.071392):0.885129	H_erectus:1.990621):0.066987	Georgian_H_erectus:0.370607):0.141456):0.127354):0.572993	H_rudolfensis:1.52241):0.061284	H_habilis:1.613695):0.671963):0.378684	Au_africanus:2.274342):0.65582):0.653023):0.919253):1.186698	S_tchadensis:0.819135);
(S_tchadensis:0.712891	((Au_afarensis:0.356786	Au_garhi:0.506786):2.016692	(Au_anamensis:1.16593	(Ar_ramidus:0.352141	((Au_africanus:2.002524	(((H_rudolfensis:0.946254	(H_ergaster:1.46507	(((H_floresiensis:1.577343	((H_neanderthalensis:0.600705	H_sapiens:0.629705):0.538866	(H_heidelbergensis:0.962631	H_naledi:0.843431):0.08884):0.461272):0.050903	H_erectus:1.597746):0.176143	Georgian_H_erectus:0.086889):0.108182):0.441184):0.040747	H_habilis:1.017001):1.089916	Au_sediba:1.586917):0.285607):0.150925	(K_platyops:0.013757	(P_aethiopicus:0.680245	(P_boisei:0.981413	P_robustus:1.463413):0.578832):0.523512):0.539691):0.598692):0.370775):0.030563):2.429412);
(((Au_anamensis:2.234469	((Au_afarensis:0.152035	Au_garhi:0.302035):2.917156	(Au_africanus:2.8133	(((P_aethiopicus:0.586147	(P_boisei:1.182801	P_robustus:1.664801):0.283346):0.959553	K_platyops:0.355699):0.462118	((H_floresiensis:2.899169	((H_ergaster:0.776858	H_naledi:1.040558):1.574468	((H_rudolfensis:1.069964	H_habilis:1.099964):0.144122	((H_erectus:1.604851	((H_neanderthalensis:0.651237	H_sapiens:0.680237):0.650222	H_heidelbergensis:1.213359):0.357392):0.740162	Georgian_H_erectus:0.658013):0.246073):0.17724):0.100342):0.764319	Au_sediba:1.765988):0.52183):0.395482):1.035891):0.342264):0.197389	Ar_ramidus:1.988844):1.462418	S_tchadensis:0.981262);
(S_tchadensis:0.222193	(((Au_afarensis:0.902032	Au_garhi:1.052032):1.775844	(Au_africanus:3.080965	(((((H_ergaster:1.517795	(Georgian_H_erectus:0.122282	H_erectus:1.809282):0.125513):0.000908	(((H_sapiens:0.715877	H_neanderthalensis:0.686877):0.481167	H_heidelbergensis:1.079944):0.274897	(H_naledi:1.184661	H_floresiensis:1.368461):0.050979):0.546764):0.683938	(H_rudolfensis:1.168074	H_habilis:1.198074):0.074567):0.631739	Au_sediba:1.38438):1.562326	(K_platyops:0.376558	(P_aethiopicus:1.152712	(P_boisei:1.755927	P_robustus:2.237927):0.276785):0.413846):1.100148):0.004259):0.376911):0.963303	(Au_anamensis:0.91834	Ar_ramidus:0.475326):1.545853):0.671014);
(S_tchadensis:0.156849	((Au_anamensis:0.804035	(((K_platyops:0.283341	(P_aethiopicus:1.205024	(P_robustus:2.293556	P_boisei:1.811556):0.273468):0.268316):0.457307	(((H_rudolfensis:1.137601	(H_ergaster:2.051938	(((H_heidelbergensis:0.993645	(H_neanderthalensis:0.545757	H_sapiens:0.574757):0.535988):0.883889	(Georgian_H_erectus:0.082208	H_erectus:1.769208):0.142426):0.283102	(H_floresiensis:0.439325	H_naledi:0.255525):1.785911):0.274202):0.045663):0.078966	H_habilis:1.246567):1.319566	((Au_africanus:1.068468	Au_sediba:0.938468):0.121353	Au_garhi:0.559822):0.986312):0.164514):0.252261	Au_afarensis:1.812908):0.168112):0.192834	Ar_ramidus:0.553855):2.072994);
(S_tchadensis:0.114638	((((Au_anamensis:0.133298	(Au_afarensis:0.195304	Au_garhi:0.345304):1.11498):0.246538	(((((H_floresiensis:1.564366	H_naledi:1.380566):0.664607	((H_erectus:1.639541	((H_neanderthalensis:0.555068	H_sapiens:0.584068):0.716235	H_heidelbergensis:1.183203):0.422238):0.304734	Georgian_H_erectus:0.257275):0.254198):0.048741	H_ergaster:1.830214):0.84792	(H_rudolfensis:1.176833	H_habilis:1.206833):0.541301):0.777806	((Au_africanus:0.966222	Au_sediba:0.836222):0.537841	((P_aethiopicus:0.699386	P_robustus:2.061386):0.153816	P_boisei:1.733202):0.240861):0.631877):0.200882):0.413517	K_platyops:1.150338):0.22356	Ar_ramidus:0.573898):2.01074);
(S_tchadensis:0.107684	(((Au_anamensis:0.545468	(Au_afarensis:0.206605	Au_garhi:0.356605):1.51585):1.60372	(((K_platyops:0.550093	((P_boisei:1.601673	P_robustus:2.083673):0.65407	P_aethiopicus:1.375743):0.364351):1.167462	Au_africanus:3.317555):0.22006	(Au_sediba:2.096808	((H_rudolfensis:1.010114	H_habilis:1.040114):0.578055	((((H_heidelbergensis:1.098404	(H_neanderthalensis:0.682133	H_sapiens:0.711133):0.504371):0.448633	H_erectus:1.581138):0.782473	Georgian_H_erectus:0.676611):0.484047	(H_ergaster:1.715542	(H_naledi:0.459085	H_floresiensis:0.642885):1.520157):0.715115):0.117511):0.99864):1.310807):0.568559):0.257357	Ar_ramidus:1.963532):0.614153);
(S_tchadensis:0.177261	(Ar_ramidus:1.161852	((((((H_rudolfensis:1.000274	((H_ergaster:1.625716	((Georgian_H_erectus:0.059307	H_erectus:1.746307):0.254577	(H_floresiensis:1.89546	(((H_neanderthalensis:0.640913	H_sapiens:0.669913):0.644243	H_heidelbergensis:1.197056):0.249237	H_naledi:1.327092):0.384568):0.135924):0.041832):0.275294	H_habilis:0.971011):0.059263):1.004859	Au_sediba:1.515133):0.558091	Au_africanus:2.203224):0.04449	(K_platyops:0.359434	((P_robustus:2.159476	P_boisei:1.677476):0.523789	P_aethiopicus:1.321265):0.228169):0.28828):0.609657	(Au_afarensis:0.650449	Au_garhi:0.800449):1.426923):0.346162	Au_anamensis:1.246547):0.358319):1.485409);
(S_tchadensis:0.042185	(Ar_ramidus:1.484688	(Au_anamensis:0.917231	((Au_afarensis:0.216236	Au_garhi:0.366236):1.638467	(((Au_africanus:2.120429	K_platyops:0.520429):0.215393	((H_habilis:1.434585	(H_rudolfensis:1.369861	(H_ergaster:2.26567	((((H_sapiens:0.597872	H_neanderthalensis:0.568872):0.531733	H_heidelbergensis:1.012505):1.092958	(H_erectus:1.936997	Georgian_H_erectus:0.249997):0.202566):0.043012	(H_naledi:0.583945	H_floresiensis:0.767745):1.445329):0.500096):0.064192):0.034723):1.041123	Au_sediba:1.955708):0.250114):0.166345	(P_aethiopicus:0.653916	(P_boisei:1.235547	P_robustus:1.717547):0.298369):1.438252):0.132535):0.239515):1.010471):1.027497);
(S_tchadensis:0.908692	(Ar_ramidus:0.88099	(((Au_afarensis:0.599423	Au_garhi:0.749423):1.188549	((Au_africanus:1.303732	Au_sediba:1.173732):0.620778	((((H_floresiensis:2.771384	((Georgian_H_erectus:0.442193	H_erectus:2.129193):0.498522	(H_ergaster:2.067137	(H_naledi:1.094922	((H_neanderthalensis:0.631545	H_sapiens:0.660545):0.528986	H_heidelbergensis:1.072431):0.141691):1.235915):0.143578):0.113169):0.051512	(H_rudolfensis:1.192256	H_habilis:1.222256):0.223141):0.533953	((P_boisei:1.036762	P_robustus:1.518762):0.831362	P_aethiopicus:0.988124):0.191226):0.258076	K_platyops:0.247425):0.077085):0.643462):0.096886	Au_anamensis:0.707873):0.616132):2.497702);
(S_tchadensis:0.552039	((Au_anamensis:0.914647	((Au_afarensis:0.187181	Au_garhi:0.337181):1.366308	(((K_platyops:0.173615	((P_aethiopicus:0.414327	P_robustus:1.776327):0.484239	P_boisei:1.778566):0.46505):0.342095	((((Georgian_H_erectus:0.859886	((H_ergaster:0.111352	H_naledi:0.375052):0.036988	H_floresiensis:0.59584):1.981547):0.008364	(((H_sapiens:0.535539	H_neanderthalensis:0.506539):0.559589	H_heidelbergensis:0.978028):1.418387	H_erectus:2.430515):0.124736):0.455727	(H_habilis:1.444697	H_rudolfensis:1.414697):0.21928):0.304753	Au_sediba:1.44873):0.536981):0.064924	Au_africanus:2.180635):0.152854):0.538144):0.851468	Ar_ramidus:1.323101):1.698938);
(S_tchadensis:0.657928	(Ar_ramidus:2.170765	((Au_afarensis:2.176122	((((H_rudolfensis:1.632963	H_habilis:1.662963):0.030084	((((H_sapiens:0.588792	H_neanderthalensis:0.559792):0.605747	H_heidelbergensis:1.077439):0.893242	((Georgian_H_erectus:0.175388	H_erectus:1.862388):0.025682	H_floresiensis:1.91857):0.116711):0.262021	(H_ergaster:0.089755	H_naledi:0.353455):1.760047):0.773245):0.210476	Au_garhi:0.883523):1.16969	(((Au_africanus:0.569026	Au_sediba:0.439026):1.408982	((P_aethiopicus:0.494858	P_boisei:1.374858):0.105628	P_robustus:1.962486):0.967522):0.364992	K_platyops:0.743001):0.340213):0.272909):0.139206	Au_anamensis:1.138342):1.475437):0.957163);
(S_tchadensis:0.261524	((Au_anamensis:1.806854	Ar_ramidus:1.36384):0.97819	(((K_platyops:0.441108	(P_aethiopicus:0.476501	(P_boisei:1.173506	P_robustus:1.655506):0.182995):1.154607):1.023196	((Au_africanus:0.791118	Au_sediba:0.661118):2.010577	(((H_ergaster:0.387955	H_floresiensis:0.835455):2.29387	((((H_sapiens:0.659753	H_neanderthalensis:0.630753):0.418324	H_heidelbergensis:0.960977):0.460029	H_naledi:1.301806):1.333958	(H_erectus:2.113432	Georgian_H_erectus:0.426432):0.675632):0.309761):0.699297	(H_rudolfensis:1.258915	H_habilis:1.288915):1.162207):0.740573):0.262609):1.226201	(Au_afarensis:1.94782	Au_garhi:2.09782):1.562684):0.451525):0.389495);
((S_tchadensis:0.372919	Ar_ramidus:2.842919):0.5846	(Au_anamensis:1.667089	(((Au_sediba:2.459472	((((((H_ergaster:0.181771	H_floresiensis:0.629271):1.532112	(((H_sapiens:0.544709	H_neanderthalensis:0.515709):0.669602	H_heidelbergensis:1.09721):0.514707	H_naledi:1.492718):0.484865):0.348402	(H_erectus:1.901041	Georgian_H_erectus:0.214041):0.578244):0.895283	H_rudolfensis:1.997568):0.116656	H_habilis:2.144224):0.748047	Au_africanus:2.502271):0.087201):0.06111	((P_aethiopicus:1.359939	(P_robustus:2.094829	P_boisei:1.612829):0.62711):0.61215	K_platyops:0.782089):0.268493):0.691985	(Au_afarensis:0.390612	Au_garhi:0.540612):2.171955):0.281508):2.203444);
(S_tchadensis:0.559408	(((((K_platyops:0.421347	((P_boisei:1.451234	P_robustus:1.933234):0.63666	P_aethiopicus:1.207894):0.403452):0.507309	(Au_africanus:2.328268	(Au_sediba:1.37156	(((H_floresiensis:0.698937	H_naledi:0.515137):2.155638	((H_ergaster:1.699067	(H_heidelbergensis:1.113532	(H_sapiens:0.711468	H_neanderthalensis:0.682468):0.519164):0.968435):0.420435	(H_erectus:1.845455	Georgian_H_erectus:0.158455):0.691047):0.287573):0.090701	(H_habilis:1.290778	H_rudolfensis:1.260778):0.276998):0.323784):0.826708):0.200388):0.077285	(Au_afarensis:1.366081	Au_garhi:1.516081):0.459859):0.82272	Au_anamensis:1.471675):0.862534	Ar_ramidus:1.891195):1.138213);
(S_tchadensis:0.369794	(K_platyops:2.114007	(Ar_ramidus:0.668314	(Au_anamensis:0.490754	((Au_afarensis:0.826435	Au_garhi:0.976435):0.55902	((Au_africanus:1.639159	(Au_sediba:1.085524	((H_habilis:1.096289	H_rudolfensis:1.066289):0.143679	((H_floresiensis:1.178384	H_naledi:0.994584):1.295422	(H_ergaster:1.923686	(Georgian_H_erectus:0.451765	(H_erectus:1.504113	(H_heidelbergensis:1.058464	(H_neanderthalensis:0.616059	H_sapiens:0.645059):0.530506):0.411548):0.634653):0.20192):0.102619):0.143663):0.365555):0.423635):0.122535	(P_aethiopicus:0.923564	(P_robustus:1.957796	P_boisei:1.475796):0.327768):0.42813):0.403761):0.282285):0.620574):0.645693):1.525787);
(S_tchadensis:0.35936	(Ar_ramidus:2.220628	(((((P_aethiopicus:0.984843	P_robustus:2.346843):0.330295	P_boisei:2.195138):0.931521	((((H_habilis:1.773073	(H_rudolfensis:1.226514	(((H_ergaster:0.757537	(H_heidelbergensis:1.053227	(H_sapiens:0.522489	H_neanderthalensis:0.493489):0.647838):0.08721):0.473393	(H_naledi:0.318949	H_floresiensis:0.502749):1.175682):0.886954	(Georgian_H_erectus:0.180973	H_erectus:1.867973):0.666911):0.06863):0.51656):0.117301	Au_sediba:1.370374):0.603414	Au_africanus:2.103788):0.391936	K_platyops:0.895724):0.160935):0.797677	(Au_afarensis:0.357181	Au_garhi:0.507181):2.317155):0.689223	Au_anamensis:2.186573):0.477069):0.608732);
(S_tchadensis:0.414204	(((Au_anamensis:1.221592	((Au_sediba:1.895901	(P_aethiopicus:0.77621	(P_robustus:2.077414	P_boisei:1.595414):0.060796):0.839691):0.197096	((Au_africanus:1.956013	K_platyops:0.356013):0.04302	(((H_ergaster:1.256538	((H_naledi:0.415591	H_floresiensis:0.599391):0.937017	(H_erectus:1.336054	((H_sapiens:0.652507	H_neanderthalensis:0.623507):0.50649	H_heidelbergensis:1.041897):0.260057):0.169853):0.167631):0.405319	Georgian_H_erectus:0.391857):0.530327	(H_habilis:1.09471	H_rudolfensis:1.06471):0.167474):1.126849):0.223964):0.955581):0.008858	(Au_afarensis:0.77818	Au_garhi:0.92818):1.629255):0.517752	Ar_ramidus:1.305188):1.579016);
(S_tchadensis:0.660229	((Au_anamensis:1.493047	(((Au_sediba:1.868337	(H_rudolfensis:2.193721	((((H_naledi:1.764348	((H_sapiens:0.695684	H_neanderthalensis:0.666684):0.59299	H_heidelbergensis:1.171573):0.711975):0.270936	(H_erectus:2.025853	Georgian_H_erectus:0.338853):0.162731):0.178348	(H_ergaster:1.328334	H_floresiensis:1.775834):0.621598):0.738369	H_habilis:1.758301):0.46542):0.164616):0.674333	(Au_africanus:2.14076	K_platyops:0.54076):0.53191):0.437557	(((P_robustus:1.893937	P_boisei:1.411937):0.915482	P_aethiopicus:1.44742):0.599837	(Au_afarensis:0.285802	Au_garhi:0.435802):1.391454):0.652971):0.339805):0.464217	Ar_ramidus:1.51425):1.615979);
(S_tchadensis:0.220995	(Ar_ramidus:1.545752	((((Au_afarensis:1.229215	Au_garhi:1.379215):0.499519	((Au_africanus:1.708676	((((H_ergaster:0.434256	H_floresiensis:0.881756):0.865701	H_naledi:1.563657):1.392719	((H_rudolfensis:1.181704	H_habilis:1.211704):0.320859	(Georgian_H_erectus:0.780816	((H_heidelbergensis:1.043605	(H_sapiens:0.575313	H_neanderthalensis:0.546313):0.585392):0.808556	H_erectus:1.886261):0.581555):0.411748):0.230112):0.093479	Au_sediba:1.336155):0.242522):0.288835	((P_boisei:1.180677	P_robustus:1.662677):0.906755	P_aethiopicus:1.207432):0.380079):0.511222):0.914832	Au_anamensis:1.46658):0.407207	K_platyops:2.230773):0.114979):1.145243);
(S_tchadensis:0.753006	((Au_afarensis:2.510782	(((P_boisei:1.745785	(P_aethiopicus:0.525432	P_robustus:1.887432):0.340354):1.050179	((H_rudolfensis:2.072647	(H_habilis:1.871189	((H_erectus:2.251031	Georgian_H_erectus:0.564031):0.124877	((H_ergaster:0.138848	(H_floresiensis:0.385308	H_naledi:0.201508):0.20104):1.625505	(H_heidelbergensis:1.057159	(H_sapiens:0.647867	H_neanderthalensis:0.618867):0.526392):1.090094):0.194555):0.842281):0.231458):0.440505	K_platyops:0.553151):0.172813):0.167355	((Au_africanus:0.680358	Au_sediba:0.550358):0.401225	Au_garhi:0.451584):1.411736):0.797463):1.381105	(Au_anamensis:1.294321	Ar_ramidus:0.851307):1.42058):0.951119);
(S_tchadensis:0.031517	((((P_robustus:2.456979	(P_boisei:1.886161	P_aethiopicus:1.006161):0.088817):0.859273	((Au_africanus:1.735983	(Au_sediba:1.176753	(((H_rudolfensis:0.963449	H_habilis:0.993449):0.155944	(H_ergaster:1.5954	(H_floresiensis:0.4192	H_naledi:0.2354):1.6237):0.483994):0.492291	((H_heidelbergensis:1.114868	(H_neanderthalensis:0.622851	H_sapiens:0.651851):0.580118):1.468439	(Georgian_H_erectus:0.369587	H_erectus:2.056587):0.56082):0.371277):0.055068):0.42923):0.492931	K_platyops:0.628913):0.135338):0.591335	(Au_afarensis:0.129693	Au_garhi:0.279693):2.045893):0.973469	(Ar_ramidus:0.486053	Au_anamensis:0.929067):1.043003):0.972461);
(S_tchadensis:0.014881	(((K_platyops:1.206248	((P_aethiopicus:0.75329	(P_boisei:1.032478	P_robustus:1.514478):0.600812):1.141819	((Au_africanus:0.862576	Au_sediba:0.732576):0.640941	((((H_naledi:0.762792	H_floresiensis:0.946592):1.248741	(Georgian_H_erectus:0.193057	(((H_neanderthalensis:0.570192	H_sapiens:0.599192):0.559469	H_heidelbergensis:1.041561):0.422041	H_erectus:1.497701):0.382355):0.284777):0.542426	(H_rudolfensis:0.942093	H_habilis:0.972093):0.388166):0.143492	H_ergaster:2.433752):0.389765):0.801591):0.501139):0.476671	(Au_afarensis:0.548636	Au_garhi:0.698636):1.954283):0.391775	(Ar_ramidus:0.223192	Au_anamensis:0.666206):1.051502):1.210187);
(S_tchadensis:0.063157	(((Au_afarensis:0.091885	Au_garhi:0.241885):3.439405	(Au_anamensis:0.56283	((Au_africanus:1.228618	(Au_sediba:0.855029	((H_rudolfensis:0.911536	(H_ergaster:1.617521	((H_floresiensis:1.654066	(H_naledi:0.999142	((H_neanderthalensis:0.565821	H_sapiens:0.594821):0.538657	H_heidelbergensis:1.016378):0.101964):0.471124):0.164685	(Georgian_H_erectus:0.080514	H_erectus:1.767514):0.020737):0.24627):0.254015):0.171433	H_habilis:1.112969):0.26206):0.243589):0.780487	(K_platyops:0.074775	(P_aethiopicus:0.464938	(P_boisei:1.127042	P_robustus:1.609042):0.217896):0.799837):0.33433):0.510711):1.791474):0.101016	Ar_ramidus:2.012306):0.520851);
(S_tchadensis:0.514109	((Au_anamensis:2.182768	(((Au_africanus:2.499658	(K_platyops:0.535383	(P_aethiopicus:1.02528	(P_boisei:1.159056	P_robustus:1.641056):0.746224):0.700103):0.364275):0.336986	(((((H_ergaster:0.019991	H_floresiensis:0.467491):2.448878	((Georgian_H_erectus:0.374334	H_erectus:2.061334):0.324817	(((H_sapiens:0.576367	H_neanderthalensis:0.547367):0.597626	H_heidelbergensis:1.056893):0.163817	H_naledi:1.101509):1.131342):0.499719):0.07142	H_rudolfensis:1.58029):0.012373	H_habilis:1.622662):1.170433	Au_sediba:2.273095):0.433549):0.691484	(Au_afarensis:0.473671	Au_garhi:0.623671):2.274457):0.611626):0.186684	Ar_ramidus:1.926437):1.057671);
(S_tchadensis:0.772553	(Ar_ramidus:2.146846	((Au_anamensis:0.837274	((((Au_sediba:0.567767	((Georgian_H_erectus:0.245695	H_erectus:1.932695):0.457343	(((H_sapiens:0.512696	H_neanderthalensis:0.483696):0.560858	H_heidelbergensis:0.956455):1.283676	(H_ergaster:1.791306	(H_floresiensis:0.911756	H_naledi:0.727956):1.32705):0.065924):0.115808):0.04473):0.060223	H_habilis:1.147991):0.45359	H_rudolfensis:1.571581):1.147226	(((P_aethiopicus:0.98094	(P_boisei:1.321575	P_robustus:1.803575):0.539366):0.478764	K_platyops:0.269704):0.14737	Au_africanus:2.017074):0.341732):0.435453):0.728443	(Au_afarensis:0.287338	Au_garhi:0.437338):2.455364):1.024143):1.095707);
(S_tchadensis:0.378588	((Au_anamensis:0.516523	((K_platyops:0.143807	(P_aethiopicus:0.692208	(P_robustus:1.938333	P_boisei:1.456333):0.115875):0.641598):0.117844	((Au_africanus:0.469724	Au_sediba:0.339724):1.343017	((H_habilis:1.132127	H_rudolfensis:1.102127):0.198677	(H_ergaster:1.725723	(((H_erectus:0.400843	H_floresiensis:0.431343):1.594596	(H_naledi:1.456388	((H_sapiens:0.619409	H_neanderthalensis:0.590409):0.640573	H_heidelbergensis:1.142883):0.432706):0.385751):0.019362	Georgian_H_erectus:0.327801):0.127922):0.535081):0.871937):0.04891):0.611858):2.430485	(Ar_ramidus:0.262969	(Au_afarensis:0.169783	Au_garhi:0.319783):1.713186):2.241024):0.344595);
(((Au_africanus:2.809447	((((((H_floresiensis:0.477063	H_naledi:0.293263):1.878515	(Georgian_H_erectus:0.045112	(H_erectus:1.401045	(H_heidelbergensis:1.014345	(H_sapiens:0.58508	H_neanderthalensis:0.55608):0.546365):0.352599):0.331067):0.592966):0.063387	H_ergaster:1.971465):0.300136	(H_habilis:1.184009	H_rudolfensis:1.154009):0.157592):1.046517	Au_sediba:1.868118):0.303462	(K_platyops:0.377899	((P_boisei:1.593491	P_robustus:2.075491):0.345586	P_aethiopicus:1.059076):0.508823):0.32368):0.507867):1.325054	((Au_afarensis:0.791738	Au_garhi:0.941738):1.747282	(Au_anamensis:0.975464	Ar_ramidus:0.53245):0.386571):0.815481):1.579125	S_tchadensis:0.843626);
(S_tchadensis:0.779622	((Au_anamensis:1.622146	(((Au_sediba:1.480713	((((H_ergaster:0.444631	H_floresiensis:0.892131):1.278496	(H_erectus:1.92272	Georgian_H_erectus:0.23572):0.217408):0.241158	(H_naledi:1.656373	((H_sapiens:0.6425	H_neanderthalensis:0.6135):0.643648	H_heidelbergensis:1.169049):0.606524):0.571612):0.765166	(H_habilis:0.9918	H_rudolfensis:0.9618):0.807652):0.201262):0.71783	(Au_africanus:2.32154	(((P_boisei:1.190467	P_robustus:1.672467):0.619648	P_aethiopicus:0.930115):0.864052	K_platyops:0.604167):0.117373):0.007003):0.647247	(Au_afarensis:0.37837	Au_garhi:0.52837):1.81742):0.603342):0.555909	Ar_ramidus:1.73504):1.514581);
(S_tchadensis:0.643771	((((((Au_africanus:2.012198	K_platyops:0.412198):0.066335	(P_aethiopicus:0.633962	(P_boisei:1.396253	P_robustus:1.878253):0.11771):1.03457):0.007931	(Au_sediba:1.381801	((H_rudolfensis:1.186566	((H_ergaster:1.892479	((H_erectus:1.837891	Georgian_H_erectus:0.150891):0.174495	((H_neanderthalensis:0.488151	H_sapiens:0.517151):0.686695	H_heidelbergensis:1.086746):0.89154):0.297093):0.042034	(H_floresiensis:0.737796	H_naledi:0.553996):1.644218):0.212053):0.484045	H_habilis:1.700611):0.20119):0.574662):0.681671	(Au_afarensis:0.093887	Au_garhi:0.243887):1.894248):0.350271	Au_anamensis:1.16142):1.497657	Ar_ramidus:2.216062):0.897708);
((((((K_platyops:0.420898	((((H_ergaster:0.91799	(H_floresiensis:1.096366	H_naledi:0.912566):0.269125):1.235872	(Georgian_H_erectus:0.285804	(((H_sapiens:0.711306	H_neanderthalensis:0.682306):0.575114	H_heidelbergensis:1.16932):0.342454	H_erectus:1.545874):0.426929):0.598059):0.231166	(H_rudolfensis:1.423492	H_habilis:1.453492):0.001536):0.838175	(Au_africanus:1.47643	Au_sediba:1.34643):0.426772):0.117695):0.046503	(Au_afarensis:0.589738	Au_garhi:0.739738):0.697664):0.270204	(P_aethiopicus:0.968302	(P_boisei:1.634153	P_robustus:2.116153):0.214149):0.959304):0.515207	Au_anamensis:0.895827):0.220489	Ar_ramidus:0.673302):2.567527	S_tchadensis:0.770829);
(S_tchadensis:1.09654	(((Au_anamensis:0.980555	Ar_ramidus:0.537541):0.14882	(Au_afarensis:0.363483	Au_garhi:0.513483):1.942878):0.422669	(Au_africanus:2.579707	(((P_boisei:1.053793	P_robustus:1.535793):0.77266	P_aethiopicus:0.946453):1.112882	(((((H_ergaster:0.97541	H_floresiensis:1.42291):0.83864	((H_heidelbergensis:1.018532	(H_neanderthalensis:0.541661	H_sapiens:0.570661):0.564971):0.757292	H_naledi:1.656624):0.421126):0.359608	((H_erectus:2.108572	Georgian_H_erectus:0.421572):0.362831	H_rudolfensis:1.094403):0.119255):0.404499	H_habilis:1.648157):0.753957	(Au_sediba:1.812454	K_platyops:0.342454):0.06966):0.457222):0.110372):0.929323):2.457509);
(S_tchadensis:0.484187	(Ar_ramidus:2.452432	(((Au_afarensis:1.19777	Au_garhi:1.34777):1.374643	((Au_africanus:1.780549	((((H_floresiensis:1.987366	(H_erectus:1.807606	Georgian_H_erectus:0.120606):0.14926):0.519177	(H_ergaster:1.801046	(H_naledi:1.203898	((H_neanderthalensis:0.573288	H_sapiens:0.602288):0.59338	H_heidelbergensis:1.078569):0.24453):0.860848):0.257996):0.089781	(H_rudolfensis:1.06061	H_habilis:1.09061):0.128214):0.559442	Au_sediba:1.258265):0.392284):0.552957	(K_platyops:0.186214	(P_aethiopicus:0.498509	(P_boisei:1.071015	P_robustus:1.553015):0.307494):0.877705):0.547293):1.018907):0.569525	Au_anamensis:1.964953):0.930494):0.501755);
(((((Au_afarensis:0.593422	Au_garhi:0.743422):2.149364	((P_aethiopicus:1.568086	(P_boisei:1.003657	P_robustus:1.485657):1.444429):1.26712	((K_platyops:0.925521	Au_africanus:2.525521):0.348788	(Au_sediba:2.080915	((((H_ergaster:1.157286	H_naledi:1.420986):0.51655	(H_erectus:2.071612	((H_heidelbergensis:1.072705	(H_sapiens:0.640081	H_neanderthalensis:0.611081):0.549724):0.669506	Georgian_H_erectus:0.089311):0.295301):0.019223):0.497072	H_floresiensis:2.618407):0.33549	(H_rudolfensis:1.071538	H_habilis:1.101538):0.474859):1.024518):0.663394):0.370898):0.27758):0.465625	Au_anamensis:2.031426):1.992242	Ar_ramidus:3.580653):0.122995	S_tchadensis:1.233648);
((((Au_afarensis:2.550439	Au_garhi:2.700439):1.088923	(((Au_africanus:1.136201	Au_sediba:1.006201):1.983455	(K_platyops:0.946074	((P_boisei:2.280547	P_robustus:2.762547):0.132084	P_aethiopicus:1.532631):0.603443):0.573582):0.04344	((H_habilis:1.658931	H_rudolfensis:1.628931):0.370827	(H_ergaster:2.827977	(H_floresiensis:2.881731	(Georgian_H_erectus:0.452657	(H_erectus:2.069338	((H_heidelbergensis:1.15947	(H_sapiens:0.728022	H_neanderthalensis:0.699022):0.548549):0.260377	H_naledi:1.300647):0.615391):0.070319):0.711574):0.393746):0.131782):1.523338):1.256266):1.441324	S_tchadensis:0.990686):0.163902	(Au_anamensis:1.804854	Ar_ramidus:1.36184):2.262749);
(S_tchadensis:0.468536	(Ar_ramidus:1.460462	(Au_anamensis:1.876656	((Au_afarensis:0.406181	Au_garhi:0.556181):2.02168	(((Au_sediba:1.390608	((H_rudolfensis:1.010412	H_habilis:1.040412):0.268669	((H_erectus:2.058667	Georgian_H_erectus:0.371667):0.380306	((H_ergaster:1.05178	(H_heidelbergensis:1.122149	(H_sapiens:0.631118	H_neanderthalensis:0.602118):0.608131):0.312531):0.151509	(H_naledi:0.669639	H_floresiensis:0.853439):0.79735):0.818684):0.217108):0.601526):0.636284	K_platyops:0.556892):0.02879	(((P_aethiopicus:0.795595	P_boisei:1.675595):0.270024	P_robustus:2.427619):0.637185	Au_africanus:2.112805):0.072877):1.022179):0.625781):0.02682):1.478074);
(S_tchadensis:0.552053	(((((((Georgian_H_erectus:0.492473	(H_erectus:1.471916	(H_heidelbergensis:1.01921	(H_sapiens:0.661854	H_neanderthalensis:0.632854):0.474456):0.418606):0.707557):0.683539	H_ergaster:2.446011):0.29492	((H_floresiensis:0.577701	H_naledi:0.393901):2.037185	(H_habilis:1.063142	H_rudolfensis:1.033142):0.174244):0.573545):0.857988	Au_sediba:2.148919):0.571491	((((P_boisei:0.98879	P_robustus:1.47079):0.878894	P_aethiopicus:0.987684):0.584787	K_platyops:0.382471):0.485484	Au_africanus:2.467955):0.382455):0.540454	(Au_anamensis:1.167805	(Au_afarensis:0.905477	Au_garhi:1.055477):1.439314):0.266073):1.712939	Ar_ramidus:2.703803):0.31825);
(S_tchadensis:0.450876	(((Ar_ramidus:0.655725	Au_anamensis:1.098739):0.586754	((((H_habilis:1.483167	H_rudolfensis:1.453167):0.101947	((H_ergaster:1.803451	H_floresiensis:2.250951):0.260359	((Georgian_H_erectus:0.131983	H_erectus:1.818983):0.007772	(H_naledi:1.118397	(H_heidelbergensis:1.044546	(H_neanderthalensis:0.572118	H_sapiens:0.601118):0.560529):0.19305):0.555059):0.654055):0.451304):0.19476	Au_sediba:1.259875):0.672239	(Au_africanus:2.055377	(((P_boisei:1.562449	P_robustus:2.044449):0.619198	P_aethiopicus:1.301647):0.221734	K_platyops:0.333381):0.121997):0.006736):1.580365):0.562945	(Au_afarensis:0.282439	Au_garhi:0.432439):3.142985):1.115453);
(S_tchadensis:0.240555	((((Au_afarensis:0.357961	Au_garhi:0.507961):1.645721	(((Au_africanus:1.785516	((P_aethiopicus:0.230669	P_robustus:1.592669):0.375987	P_boisei:1.486656):0.76886):0.356948	(K_platyops:0.307561	Au_sediba:1.777561):0.234903):0.432663	((H_rudolfensis:0.969078	H_habilis:0.999078):0.927434	((H_floresiensis:0.851875	H_naledi:0.668075):1.927622	((H_ergaster:1.21521	(H_heidelbergensis:1.037441	(H_neanderthalensis:0.551993	H_sapiens:0.580993):0.573547):0.560669):0.507387	(H_erectus:2.029444	Georgian_H_erectus:0.342444):0.110153):0.609399):0.524515):1.038615):0.208555):0.625317	Au_anamensis:1.452012):0.42993	Ar_ramidus:1.438928):1.271626);
(S_tchadensis:0.519485	((Ar_ramidus:0.550353	Au_anamensis:0.993367):0.824481	((K_platyops:1.377597	(((((H_naledi:1.899432	((H_sapiens:0.621657	H_neanderthalensis:0.592657):0.621092	H_heidelbergensis:1.125649):0.892983):1.135689	((((H_habilis:0.818997	(Georgian_H_erectus:0.084422	H_erectus:1.771422):0.394575):0.233001	H_ergaster:1.981998):0.060123	H_floresiensis:2.489621):0.600264	H_rudolfensis:1.682385):0.129036):0.768037	Au_sediba:2.089458):0.198488	Au_africanus:2.417946):0.449942	(P_aethiopicus:1.290554	(P_robustus:2.019547	P_boisei:1.537547):0.633007):1.167334):0.109709):0.433949	(Au_afarensis:1.039459	Au_garhi:1.189459):1.592086):0.363289):1.614651);
(S_tchadensis:0.573373	(Ar_ramidus:1.459064	(((Au_afarensis:0.242904	Au_garhi:0.392904):1.418343	(((P_robustus:2.112892	P_boisei:1.630892):0.335571	P_aethiopicus:1.086463):0.779377	(K_platyops:0.515734	((Au_africanus:1.335582	Au_sediba:1.205582):0.029345	((H_ergaster:1.620965	(((H_erectus:1.094749	(H_naledi:0.250733	H_floresiensis:0.434533):0.690716):0.113754	((H_neanderthalensis:0.574061	H_sapiens:0.603061):0.533076	H_heidelbergensis:1.019036):0.155367):0.712923	Georgian_H_erectus:0.234426):0.116539):0.332011	(H_habilis:0.986515	H_rudolfensis:0.956515):0.036461):0.731951):0.750807):0.160106):0.165407):0.392863	Au_anamensis:0.877124):1.024954):1.584308);
(S_tchadensis:0.339176	(Ar_ramidus:2.449114	(((Au_afarensis:0.776459	Au_garhi:0.926459):1.042847	(((Au_africanus:1.972201	(Au_sediba:1.802452	((H_rudolfensis:1.625877	((((H_neanderthalensis:0.673885	H_sapiens:0.702885):0.496708	H_heidelbergensis:1.082492):0.267564	H_naledi:1.230857):1.236142	(H_floresiensis:2.638487	(H_ergaster:2.186245	(H_erectus:2.210045	Georgian_H_erectus:0.523045):0.3932):0.004743):0.012311):0.382579):0.164706	H_habilis:1.820583):0.501869):0.03975):0.326538	(P_aethiopicus:0.494182	(P_boisei:1.135286	P_robustus:1.617286):0.238895):1.394558):0.044807	K_platyops:0.743547):0.25576):1.217042	Au_anamensis:1.859363):1.032764):0.360063);
((S_tchadensis:0.374455	(((Au_sediba:1.53363	((H_rudolfensis:1.338422	H_habilis:1.368422):0.324907	((H_naledi:1.38802	((H_neanderthalensis:0.657015	H_sapiens:0.686015):0.544226	H_heidelbergensis:1.113141):0.39408):0.973709	((H_ergaster:0.262637	H_floresiensis:0.710137):1.404085	(H_erectus:1.946054	Georgian_H_erectus:0.259054):0.137668):0.431307):0.525299):0.360301):1.344471	(((P_aethiopicus:0.984563	(P_boisei:1.273796	P_robustus:1.755796):0.590767):0.508294	K_platyops:0.302857):0.904911	Au_africanus:2.807768):0.200333):0.918848	(Au_afarensis:0.615509	Au_garhi:0.765509):2.53144):1.317506):0.041749	(Au_anamensis:2.223796	Ar_ramidus:1.780782):1.105422);
(S_tchadensis:0.254766	((((((P_robustus:1.82939	P_boisei:1.34739):0.625166	P_aethiopicus:1.092556):1.169197	Au_anamensis:0.714767):0.131524	((K_platyops:0.124389	(Au_sediba:1.367951	(H_habilis:1.62213	(((H_naledi:1.112904	(H_heidelbergensis:0.978776	(H_sapiens:0.603014	H_neanderthalensis:0.574014):0.492862):0.253328):1.266781	(H_ergaster:1.773584	H_floresiensis:2.221084):0.3424):0.199271	(H_rudolfensis:0.733628	(Georgian_H_erectus:0.094723	H_erectus:1.781723):0.328904):0.621628):0.236874):0.265821):0.226438):0.483369	Au_africanus:2.207758):0.595519):0.188152	(Au_afarensis:0.018875	Au_garhi:0.168875):2.192554):0.091004	Ar_ramidus:0.682433):2.042333);
(S_tchadensis:0.166809	((Ar_ramidus:1.479346	Au_anamensis:1.92236):1.009925	((Au_afarensis:0.08495	Au_garhi:0.23495):2.558729	(K_platyops:0.742129	(Au_africanus:2.27046	(((((H_floresiensis:1.768012	(H_naledi:1.390935	((H_sapiens:0.706278	H_neanderthalensis:0.677278):0.575667	H_heidelbergensis:1.164845):0.34529):0.193277):1.077702	(H_rudolfensis:1.059783	H_habilis:1.089783):0.378431):0.066855	((Georgian_H_erectus:0.093574	H_erectus:1.780574):0.721373	H_ergaster:2.084947):0.380122):0.48317	Au_sediba:1.498238):0.541729	(P_aethiopicus:0.845331	(P_boisei:1.587984	P_robustus:2.069984):0.137347):0.914637):0.100493):0.071669):1.08155):1.465591):0.147539);
((S_tchadensis:0.38736	(Ar_ramidus:0.38008	Au_anamensis:0.823094):2.47728):0.208395	((Au_afarensis:0.189299	Au_garhi:0.339299):2.679126	(((H_habilis:2.109552	(H_rudolfensis:1.92425	(((Georgian_H_erectus:0.253333	(H_erectus:1.730438	((H_sapiens:0.688232	H_neanderthalensis:0.659232):0.574189	H_heidelbergensis:1.145321):0.551018):0.209894):0.513819	H_floresiensis:2.484651):0.321534	(H_ergaster:0.723795	H_naledi:0.987495):1.634891):0.525565):0.155302):1.263742	(((P_aethiopicus:0.683226	(P_boisei:1.1848	P_robustus:1.6668):0.378426):1.153741	Au_africanus:2.246967):0.293468	Au_sediba:2.410435):0.442859):0.259135	K_platyops:1.64243):0.405995):1.817331);
(S_tchadensis:0.315408	(((Au_garhi:1.567578	Au_afarensis:1.417578):1.57662	(Au_anamensis:1.020217	(Au_africanus:2.505079	(((P_aethiopicus:1.062867	(P_robustus:1.827273	P_boisei:1.345273):0.597594):0.609538	K_platyops:0.482405):0.174912	(((H_rudolfensis:1.369823	H_habilis:1.399823):0.360869	((H_ergaster:1.8097	(Georgian_H_erectus:0.513117	(H_erectus:1.30045	(H_heidelbergensis:1.135839	(H_sapiens:0.650321	H_neanderthalensis:0.621321):0.602619):0.130511):0.899667):0.026583):0.084346	(H_naledi:0.745039	H_floresiensis:0.928839):1.412708):0.796645):0.298377	Au_sediba:1.539069):0.588249):0.247762):0.472123):0.796996):0.031526	Ar_ramidus:1.405724):1.379684);
(S_tchadensis:0.758019	(((Au_afarensis:0.103738	Au_garhi:0.253738):2.715286	((((((P_aethiopicus:0.794225	(P_robustus:2.021176	P_boisei:1.539176):0.13505):1.148602	K_platyops:0.752827):0.0612	((H_habilis:1.38053	H_rudolfensis:1.35053):0.292032	((((H_heidelbergensis:1.128936	(H_sapiens:0.680191	H_neanderthalensis:0.651191):0.565845):0.273027	H_naledi:1.282763):1.280746	((H_erectus:2.298827	Georgian_H_erectus:0.611827):0.272145	H_floresiensis:2.601472):0.145837):0.136622	H_ergaster:2.436431):0.166131):1.131466):0.173592	Au_sediba:2.45762):0.132301	Au_africanus:2.71992):0.823567	Au_anamensis:1.586501):0.055536):0.182158	Ar_ramidus:1.381181):1.846838);
(S_tchadensis:0.240956	((((P_aethiopicus:0.78273	(P_boisei:1.225015	P_robustus:1.707015):0.437715):1.24134	(Au_africanus:1.864371	(((((Georgian_H_erectus:0.237234	H_erectus:1.924234):0.328807	((H_ergaster:1.664569	(H_naledi:1.654557	(H_heidelbergensis:1.085266	(H_neanderthalensis:0.624045	H_sapiens:0.653045):0.54932):0.688491):0.273713):0.109318	H_floresiensis:2.221387):0.062155):0.288215	H_habilis:1.194256):0.067428	H_rudolfensis:1.231684):0.816318	Au_sediba:1.558002):0.176368):0.569699):1.448726	(Au_afarensis:0.192469	Au_garhi:0.342469):2.910327):0.691691	((Ar_ramidus:0.203528	Au_anamensis:0.646542):0.484945	K_platyops:1.488474):1.486013):0.536469);
(S_tchadensis:0.460412	(Ar_ramidus:2.712323	(Au_anamensis:1.959944	(((P_boisei:2.445373	(P_aethiopicus:1.48918	P_robustus:2.85118):0.076193):0.575478	(K_platyops:0.944021	((Au_sediba:0.984872	((H_rudolfensis:1.045058	((H_ergaster:1.216116	(H_floresiensis:0.838399	H_naledi:0.654599):0.825217):0.470411	(Georgian_H_erectus:0.025783	(H_erectus:1.07282	(H_heidelbergensis:1.021649	(H_sapiens:0.589344	H_neanderthalensis:0.560344):0.549406):0.017071):0.639962):0.390744):0.318531):0.213065	H_habilis:1.288123):0.216749):1.34221	Au_africanus:2.457081):0.08694):0.00683):0.354085	(Au_afarensis:0.578092	Au_garhi:0.728092):1.546844):1.011993):1.195393):0.218089);
(S_tchadensis:0.386499	((((Au_afarensis:0.202263	Au_garhi:0.352263):1.473288	((Au_sediba:1.789286	((Au_africanus:1.636341	((P_boisei:1.079394	P_robustus:1.561394):0.941761	P_aethiopicus:1.141155):0.085186):0.190603	(((H_naledi:1.949362	H_floresiensis:2.133162):0.2853	(H_ergaster:1.841801	(((H_heidelbergensis:1.162892	(H_sapiens:0.653447	H_neanderthalensis:0.624447):0.626544):0.491067	H_erectus:1.688059):0.323559	Georgian_H_erectus:0.324618):0.247183):0.129162):0.563046	(H_habilis:1.097772	H_rudolfensis:1.067772):0.506237):0.612935):0.092342):0.324369	K_platyops:0.643655):0.211896):0.206244	Au_anamensis:0.70481):1.834577	Ar_ramidus:2.096373):0.760126);
((((Au_afarensis:0.60738	Au_garhi:0.75738):2.368849	(Au_anamensis:1.58379	((Au_africanus:2.614136	((Au_sediba:1.990226	((((H_ergaster:0.983175	(H_floresiensis:1.170294	H_naledi:0.986494):0.26038):0.481274	(Georgian_H_erectus:0.085778	(H_erectus:1.665698	((H_sapiens:0.608053	H_neanderthalensis:0.579053):0.572512	H_heidelbergensis:1.063465):0.568133):0.107079):0.108671):0.462118	H_habilis:0.996566):0.374145	H_rudolfensis:1.340712):1.139514):0.034025	K_platyops:0.554251):0.459885):0.555495	(P_aethiopicus:2.056209	(P_robustus:2.009038	P_boisei:1.527038):1.409172):0.703422):0.371144):0.215454):0.601145	Ar_ramidus:1.957375):1.503829	S_tchadensis:0.991204);
(S_tchadensis:0.463524	(((K_platyops:1.132194	((((H_rudolfensis:1.512225	H_habilis:1.542225):0.12798	((Georgian_H_erectus:0.280043	(H_erectus:1.794084	(H_heidelbergensis:1.075327	(H_neanderthalensis:0.553813	H_sapiens:0.582813):0.609614):0.684657):0.172959):0.35783	(H_ergaster:1.236933	(H_naledi:0.322466	H_floresiensis:0.506266):1.178167):0.67094):0.692332):0.569033	Au_sediba:1.719238):0.539592	(Au_africanus:1.935498	((P_boisei:1.616066	P_robustus:2.098066):0.670803	P_aethiopicus:1.406869):0.118629):0.453332):0.343364):0.699155	(Au_afarensis:0.388855	Au_garhi:0.538855):2.262494):1.317404	(Ar_ramidus:1.013404	Au_anamensis:1.456418):1.335349):0.584771);
(S_tchadensis:0.372523	(Ar_ramidus:1.990363	(Au_anamensis:2.145292	((((P_boisei:1.64304	P_robustus:2.12504):0.544306	P_aethiopicus:1.307346):1.327085	((Au_sediba:1.873311	((H_habilis:1.063291	H_rudolfensis:1.033291):0.217284	((Georgian_H_erectus:0.06812	H_erectus:1.75512):0.776845	((H_ergaster:0.100116	H_floresiensis:0.547616):1.374693	(H_naledi:1.180846	((H_sapiens:0.590089	H_neanderthalensis:0.561089):0.526295	H_heidelbergensis:0.999284):0.300763):0.557663):0.640156):0.095611):1.112736):0.775266	(K_platyops:0.91543	Au_africanus:2.51543):0.263147):0.265854):0.74142	(Au_afarensis:0.919192	Au_garhi:1.069192):2.086659):0.316426):0.288086):0.85216);
(S_tchadensis:0.122589	((Au_anamensis:1.589681	((((P_aethiopicus:1.180537	(P_robustus:2.322739	P_boisei:1.840739):0.219798):0.812825	(Au_africanus:2.169156	Au_sediba:2.039156):0.234206):0.167354	(K_platyops:0.553085	((H_habilis:1.468576	(H_rudolfensis:1.356122	(H_erectus:2.182793	Georgian_H_erectus:0.495793):0.550329):0.082454):0.854629	((H_floresiensis:2.054334	(((H_neanderthalensis:0.542924	H_sapiens:0.571924):0.594626	H_heidelbergensis:1.04945):0.399625	H_naledi:1.329875):0.540659):0.990729	H_ergaster:2.597563):0.655642):0.21988):0.417632):0.226241	(Au_afarensis:1.098571	Au_garhi:1.248571):0.918386):0.74971):1.07881	Ar_ramidus:2.225478):0.367111);
(S_tchadensis:0.595764	(Ar_ramidus:1.173324	((((Au_africanus:1.325313	(Au_sediba:1.123299	((H_habilis:1.312256	H_rudolfensis:1.282256):0.251083	((((H_ergaster:0.439301	H_naledi:0.703001):0.899395	((H_sapiens:0.660316	H_neanderthalensis:0.631316):0.573075	H_heidelbergensis:1.116291):0.605305):0.044535	H_floresiensis:1.830731):0.455877	(H_erectus:2.000832	Georgian_H_erectus:0.313832):0.255276):0.654231):0.07996):0.072013):0.78155	K_platyops:0.506863):0.252675	(P_aethiopicus:0.851064	(P_boisei:1.278283	P_robustus:1.760283):0.452781):1.098475):0.48492	(Au_anamensis:0.569546	(Au_afarensis:0.400313	Au_garhi:0.550313):1.34622):0.317926):0.728866):1.89244);
(((Au_anamensis:1.212187	Ar_ramidus:0.769173):0.616359	((((Au_africanus:1.512396	(P_aethiopicus:0.595674	(P_boisei:1.063492	P_robustus:1.545492):0.412182):0.506722):0.125913	Au_sediba:1.508309):0.238461	(K_platyops:0.098255	(H_habilis:1.262204	(H_rudolfensis:0.917099	(((H_ergaster:0.682454	H_floresiensis:1.129954):0.766262	((((H_naledi:0.347058	H_sapiens:0.583358):0.140602	H_neanderthalensis:0.69496):0.709552	H_heidelbergensis:1.316412):0.361897	H_erectus:1.712409):0.153307):0.129993	Georgian_H_erectus:0.30871):0.298389):0.315105):0.82605):0.178515):1.504677	(Au_afarensis:0.09135	Au_garhi:0.24135):2.510097):0.404086):1.933879	S_tchadensis:0.849412);
(S_tchadensis:0.468401	(((((K_platyops:0.999341	(P_aethiopicus:1.004036	(P_boisei:1.189599	P_robustus:1.671599):0.694437):1.185305):0.109748	((H_rudolfensis:1.122645	H_habilis:1.152645):0.51899	(H_floresiensis:2.374499	(H_ergaster:1.906823	(((((H_naledi:0.191643	H_sapiens:0.427943):0.098339	H_neanderthalensis:0.497282):0.500449	H_heidelbergensis:0.909631):0.539413	H_erectus:1.483144):0.303335	Georgian_H_erectus:0.09948):0.537344):0.020176):0.674635):1.427456):0.261803	(Au_africanus:0.829331	Au_sediba:0.699331):2.141561):0.881973	(Au_anamensis:0.637192	(Au_afarensis:0.080247	Au_garhi:0.230247):1.733931):1.258688):0.390349	Ar_ramidus:1.843215):1.095186);
(S_tchadensis:0.527738	(Ar_ramidus:2.439688	((((Au_sediba:1.419056	(((Georgian_H_erectus:0.338057	(H_erectus:1.621683	((H_neanderthalensis:0.597031	H_sapiens:0.626031):0.639497	H_heidelbergensis:1.148429):0.439154):0.403375):0.911801	(H_ergaster:0.919267	(H_floresiensis:1.330319	H_naledi:1.146519):0.036448):1.600592):0.251566	(H_rudolfensis:1.336654	H_habilis:1.366654):0.474772):0.097631):1.563352	((P_aethiopicus:1.176181	(P_boisei:1.152889	P_robustus:1.634889):0.903292):1.224281	Au_africanus:2.810462):0.301946):0.279373	(Au_garhi:1.411948	Au_afarensis:1.261948):1.349833):1.335224	(Au_anamensis:1.44341	K_platyops:1.800396):1.32661):0.112682):0.55805);
(S_tchadensis:0.874329	((((((H_habilis:1.176056	(((H_ergaster:1.549922	(H_naledi:0.510519	H_floresiensis:0.694319):1.303103):0.347809	(((H_heidelbergensis:1.133576	(H_neanderthalensis:0.604082	H_sapiens:0.633082):0.617593):0.50489	H_erectus:1.672565):0.303441	Georgian_H_erectus:0.289006):0.338724):0.027104	H_rudolfensis:0.964835):0.181221):0.662892	Au_sediba:1.318948):0.48539	Au_africanus:1.934338):0.119788	(P_aethiopicus:0.670595	(P_boisei:1.446128	P_robustus:1.928128):0.104467):0.973531):0.193056	((Au_afarensis:0.18803	Au_garhi:0.33803):1.034898	K_platyops:0.402928):0.244255):1.450479	(Au_anamensis:1.005607	Ar_ramidus:0.562593):0.735069):2.046667);
(S_tchadensis:0.46827	(Ar_ramidus:2.012539	(((K_platyops:1.082127	(((P_robustus:2.197228	P_boisei:1.715228):0.299745	P_aethiopicus:1.134973):1.077657	((((H_rudolfensis:1.023093	(((H_erectus:1.874566	Georgian_H_erectus:0.187566):0.404814	(H_heidelbergensis:1.186402	(H_neanderthalensis:0.663462	H_sapiens:0.692462):0.61104):1.058878):0.028735	((H_ergaster:0.003887	H_floresiensis:0.451387):0.006826	H_naledi:0.274412):1.880403):0.091977):0.304957	H_habilis:1.35805):0.295321	Au_sediba:1.133371):0.624048	Au_africanus:1.887419):0.735211):0.059497):0.224684	(Au_afarensis:0.12792	Au_garhi:0.27792):1.99889):0.138209	Au_anamensis:1.088034):1.367519):0.925732);
(S_tchadensis:0.297157	(((Au_afarensis:1.049354	Au_garhi:1.199354):1.644577	((K_platyops:0.641764	(P_robustus:2.890034	(P_aethiopicus:0.474612	P_boisei:1.354612):1.053422):0.303731):0.474633	((((H_rudolfensis:1.07927	H_habilis:1.10927):0.343281	((Georgian_H_erectus:0.222926	(H_erectus:1.382948	(H_heidelbergensis:0.974837	(H_neanderthalensis:0.518716	H_sapiens:0.547716):0.544221):0.374011):0.526979):0.584718	((H_ergaster:1.28742	H_naledi:1.55112):0.061428	H_floresiensis:1.796348):0.728796):0.304907):0.339613	Au_sediba:1.272164):0.531872	Au_africanus:1.934036):0.782362):0.757534):0.815794	(Au_anamensis:1.387886	Ar_ramidus:0.944872):0.944854):0.877432);
(S_tchadensis:0.470383	((Au_anamensis:1.093264	(Au_afarensis:1.580199	(Au_garhi:1.667262	((Au_africanus:1.619982	((Au_sediba:1.314792	(H_habilis:1.621593	((H_erectus:2.39824	((H_ergaster:1.645396	((H_floresiensis:0.788121	H_naledi:0.604321):0.712023	(H_heidelbergensis:0.86676	(H_neanderthalensis:0.441471	H_sapiens:0.470471):0.513389):0.568784):0.592752):0.222736	Georgian_H_erectus:0.598132):0.113108):0.532394	H_rudolfensis:1.553634):0.037959):0.213199):0.126396	(P_aethiopicus:0.752503	(P_boisei:1.164729	P_robustus:1.646729):0.467774):0.408685):0.048794):0.45177	K_platyops:0.471752):0.22551):0.062937):0.690051):0.984141	Ar_ramidus:1.634391):1.305993);
(S_tchadensis:0.530646	(Au_anamensis:2.905406	(((Au_afarensis:0.106999	Au_garhi:0.256999):1.883454	(((P_aethiopicus:0.744141	(P_boisei:1.334122	P_robustus:1.816122):0.290019):1.326136	(K_platyops:0.555316	(Au_africanus:1.488129	Au_sediba:1.358129):0.667186):0.324961):0.075551	((H_habilis:2.38187	H_rudolfensis:2.35187):0.041672	((H_ergaster:0.884863	(H_naledi:0.067339	H_floresiensis:0.251139):1.081224):0.92217	((Georgian_H_erectus:0.214513	((H_neanderthalensis:0.557563	H_sapiens:0.586563):0.482405	H_heidelbergensis:0.951869):0.915545):0.104964	H_erectus:2.006477):0.217556):1.54651):0.522285):0.214625):1.140731	Ar_ramidus:1.511184):0.951207):0.538254);
(S_tchadensis:0.605195	(((((P_aethiopicus:0.288819	P_robustus:1.650819):0.679354	P_boisei:1.848173):1.381637	((((((H_ergaster:1.202961	H_floresiensis:1.650461):0.228097	(((H_sapiens:0.501133	H_neanderthalensis:0.472133):0.564716	H_heidelbergensis:0.94875):0.621206	H_naledi:1.450756):0.244003):0.419764	(H_erectus:1.922567	Georgian_H_erectus:0.235567):0.345256):0.502038	(H_rudolfensis:1.335601	H_habilis:1.365601):0.057261):0.290504	Au_sediba:1.193365):0.651469	(K_platyops:0.293761	Au_africanus:1.893761):0.081073):0.784976):0.310588	(Au_afarensis:0.037525	Au_garhi:0.187525):2.252873):0.432152	(Au_anamensis:0.751649	Ar_ramidus:0.308635):0.793915):1.972645);
(S_tchadensis:0.280767	((Au_anamensis:1.323561	(Au_garhi:2.278667	(((Au_africanus:1.452074	(P_aethiopicus:0.480645	(P_boisei:1.270725	P_robustus:1.752725):0.08992):0.561429):0.897679	(K_platyops:0.673587	(Au_sediba:1.044124	((((H_rudolfensis:0.276933	(H_naledi:1.263444	((H_sapiens:0.586239	H_neanderthalensis:0.557239):0.56769	H_heidelbergensis:1.036829):0.345815):0.237189):0.227512	(Georgian_H_erectus:0.02134	H_erectus:1.70834):0.173105):0.425884	(H_ergaster:0.01305	H_floresiensis:0.46055):1.87728):0.104431	H_habilis:1.06476):0.499364):1.099463):0.076166):0.369698	Au_afarensis:1.939451):0.189216):0.371879):1.220224	Ar_ramidus:2.100771):0.649997);
(S_tchadensis:0.167001	(Ar_ramidus:1.934379	((((K_platyops:0.715835	((P_boisei:1.034744	P_robustus:1.516744):1.225662	P_aethiopicus:1.380406):0.52543):0.024171	((Au_africanus:1.069715	Au_sediba:0.939715):0.864304	((((H_erectus:1.848647	Georgian_H_erectus:0.161647):0.423648	(H_ergaster:1.772417	H_floresiensis:2.219917):0.082879):0.809307	(H_naledi:1.881322	(H_heidelbergensis:1.084521	(H_neanderthalensis:0.618378	H_sapiens:0.647378):0.554243):0.916):1.046981):0.490379	(H_habilis:1.083726	H_rudolfensis:1.053726):1.141255):0.099037):0.405987):0.549393	(Au_afarensis:0.079947	Au_garhi:0.229947):2.029452):1.019407	Au_anamensis:1.95182):0.425573):0.702621);
(S_tchadensis:0.302485	((Au_anamensis:1.198232	((Au_afarensis:2.186433	(((K_platyops:0.364396	(P_aethiopicus:1.081265	(P_boisei:1.379433	P_robustus:1.861433):0.581833):0.473131):0.370248	Au_africanus:2.334644):0.041235	(Au_sediba:0.896839	(H_habilis:1.19756	((H_floresiensis:1.718407	H_naledi:1.534607):0.731716	((H_ergaster:1.572996	(Georgian_H_erectus:0.100775	(H_erectus:1.574754	((H_sapiens:0.598497	H_neanderthalensis:0.569497):0.5453	H_heidelbergensis:1.026697):0.513957):0.213021):0.202221):0.389913	H_rudolfensis:1.002909):0.039713):0.124937):0.21928):1.349039):0.590555):0.009045	Au_garhi:2.345479):0.179739):1.906206	Ar_ramidus:2.661423):0.111062);
(S_tchadensis:0.202596	(Ar_ramidus:0.414657	(((((P_aethiopicus:1.115525	(P_boisei:1.036997	P_robustus:1.518997):0.958528):0.566515	K_platyops:0.49204):0.092181	((Au_africanus:1.656894	Au_sediba:1.526894):0.313793	((H_rudolfensis:1.000996	H_habilis:1.030996):0.105006	(((H_ergaster:0.637905	H_naledi:0.901605):0.108917	H_floresiensis:1.194321):1.107114	((H_erectus:1.800646	Georgian_H_erectus:0.113646):0.055804	((H_sapiens:0.809106	H_neanderthalensis:0.780106):0.447833	H_heidelbergensis:1.139839):0.682512):0.414485):0.212067):1.224685):0.213534):0.326385	(Au_afarensis:0.029881	Au_garhi:0.179881):1.700725):0.079295	Au_anamensis:0.632914):0.224757):2.257939);
(S_tchadensis:0.528065	((((((P_boisei:1.029694	P_robustus:1.511694):1.123223	P_aethiopicus:1.272918):0.652187	((K_platyops:0.359344	Au_africanus:1.959344):0.079482	(Au_sediba:1.02598	(((((H_ergaster:0.733198	H_floresiensis:1.180698):0.798683	(((H_neanderthalensis:0.638024	H_sapiens:0.667024):0.799806	H_heidelbergensis:1.34973):0.115919	H_naledi:1.346449):0.449131):0.364781	(H_erectus:1.983473	Georgian_H_erectus:0.296473):0.330188):0.094218	H_rudolfensis:1.03088):0.26753	H_habilis:1.328409):0.217571):0.882846):0.29628):0.543945	Au_anamensis:0.922064):0.105665	(Au_afarensis:0.734797	Au_garhi:0.884797):1.469918):1.093306	Ar_ramidus:1.67802):1.320045);
(S_tchadensis:0.231334	(Ar_ramidus:1.47623	(Au_anamensis:0.929338	((((H_habilis:1.462252	(H_rudolfensis:1.070249	((H_floresiensis:1.860226	(Georgian_H_erectus:0.100097	(H_erectus:1.277213	((H_sapiens:0.575811	H_neanderthalensis:0.546811):0.523888	H_heidelbergensis:0.982598):0.260514):0.509884):0.042629):0.51528	(H_ergaster:0.279647	H_naledi:0.543347):1.648359):0.102243):0.362003):0.906755	((Au_africanus:1.578809	Au_sediba:1.448809):0.260498	K_platyops:0.239307):0.139699):0.038593	(P_aethiopicus:1.277947	(P_robustus:1.872807	P_boisei:1.390807):0.76714):0.329652):0.529372	(Au_afarensis:0.564055	Au_garhi:0.714055):1.202916):0.339352):0.989906):1.225105);
(S_tchadensis:0.105801	((Au_anamensis:2.430557	((((Au_africanus:0.475349	Au_sediba:0.345349):1.360429	(H_floresiensis:2.68832	((((Georgian_H_erectus:0.215006	H_erectus:1.902006):0.473176	H_rudolfensis:0.998183):0.143635	H_habilis:1.171817):0.040561	(H_ergaster:2.004926	(((H_neanderthalensis:0.619519	H_sapiens:0.648519):0.675031	H_heidelbergensis:1.20645):0.244646	H_naledi:1.331897):0.936729):0.137453):0.098441):0.914958):0.548159	(K_platyops:0.60382	((P_boisei:1.017038	P_robustus:1.499038):0.864228	P_aethiopicus:1.001267):0.792553):0.180117):0.87533	(Au_afarensis:0.234876	Au_garhi:0.384876):2.244391):1.128276):0.226494	Ar_ramidus:2.214037):0.361764);
(S_tchadensis:0.124197	(Ar_ramidus:2.493325	(((Au_afarensis:0.361943	Au_garhi:0.511943):1.458804	(((P_aethiopicus:0.776811	(P_boisei:1.102322	P_robustus:1.584322):0.554489):0.888297	K_platyops:0.475108):0.233791	(((((H_habilis:1.18713	H_rudolfensis:1.15713):0.040001	((H_floresiensis:1.102824	H_naledi:0.919024):1.365626	H_ergaster:2.02095):0.13618):0.361121	(Georgian_H_erectus:0.435705	(H_erectus:1.549797	((H_neanderthalensis:0.562299	H_sapiens:0.591299):0.765014	H_heidelbergensis:1.239213):0.276484):0.572908):0.812548):0.404428	Au_sediba:1.47268):0.314382	Au_africanus:1.917062):0.391836):0.291849):1.122331	Au_anamensis:1.766092):1.170247):0.100872);
(S_tchadensis:0.271804	(((Au_anamensis:0.692039	((K_platyops:0.102072	(P_aethiopicus:0.491898	(P_boisei:1.007562	P_robustus:1.489562):0.364335):0.800174):0.159123	(Au_africanus:1.701786	(Au_sediba:1.196121	(H_rudolfensis:1.427594	(((H_naledi:0.434352	H_floresiensis:0.618152):1.882443	((H_ergaster:1.85254	((H_neanderthalensis:0.608818	H_sapiens:0.637818):0.67301	H_heidelbergensis:1.193727):1.041712):0.197253	(Georgian_H_erectus:0.174426	H_erectus:1.861426):0.605367):0.003302):0.216122	H_habilis:1.339216):0.118377):0.258527):0.375665):0.159409):0.787831):0.164818	Ar_ramidus:0.413843):0.154816	(Au_afarensis:0.193872	Au_garhi:0.343872):1.994786):2.173145);
(S_tchadensis:0.127513	((((Au_sediba:1.827052	(K_platyops:0.244864	((H_habilis:1.257011	H_rudolfensis:1.227011):0.63258	(((H_ergaster:0.549445	(H_floresiensis:0.848772	H_naledi:0.664972):0.148173):1.487868	(H_heidelbergensis:1.058962	(H_neanderthalensis:0.606142	H_sapiens:0.635142):0.54092):1.36125):0.145489	(Georgian_H_erectus:0.072029	H_erectus:1.759029):0.840773):0.636789):0.345273):0.112188):0.443814	(Au_africanus:2.292838	(P_aethiopicus:1.027432	(P_robustus:1.827468	P_boisei:1.345468):0.561964):0.855406):0.108028):0.565701	(Au_afarensis:0.819894	Au_garhi:0.969894):1.366673):1.181429	(Ar_ramidus:1.291317	Au_anamensis:1.734331):0.456679):0.849518);
(S_tchadensis:0.300717	(((Au_afarensis:0.232376	Au_garhi:0.382376):2.30859	((Au_africanus:1.297964	Au_sediba:1.167964):1.235486	(((H_habilis:1.001053	H_rudolfensis:0.971053):0.552375	((((((H_neanderthalensis:0.605011	H_sapiens:0.634011):0.44927	H_naledi:0.846981):0.152006	H_heidelbergensis:1.118187):0.599519	H_erectus:1.751806):0.210053	Georgian_H_erectus:0.27486):0.317347	(H_ergaster:0.927573	H_floresiensis:1.375073):0.934634):0.621221):1.172941	((P_aethiopicus:0.662466	(P_boisei:1.116282	P_robustus:1.598282):0.426184):0.933915	K_platyops:0.406381):0.329988):0.197081):0.787516):0.093277	(Ar_ramidus:0.528301	Au_anamensis:0.971315):0.485942):1.756474);
(S_tchadensis:0.348683	(Ar_ramidus:1.75327	(((((((H_rudolfensis:0.963155	H_habilis:0.993155):1.052429	(((H_ergaster:1.14037	H_floresiensis:1.58787):0.054854	H_naledi:1.458924):1.105444	((((H_neanderthalensis:0.562555	H_sapiens:0.591555):0.544065	H_heidelbergensis:1.01852):0.6721	H_erectus:1.72472):0.477454	Georgian_H_erectus:0.515175):0.515493):0.674915):0.257951	Au_sediba:1.783534):0.339123	(K_platyops:0.588887	Au_africanus:2.188887):0.06377):0.562334	(P_aethiopicus:0.456443	(P_boisei:0.989696	P_robustus:1.471696):0.346747):1.948548):0.303046	(Au_garhi:2.134314	Au_afarensis:1.984314):0.353722):0.699995	Au_anamensis:1.861046):0.335238):1.065413);
(S_tchadensis:0.649579	(((Au_sediba:2.058909	((P_aethiopicus:0.735626	(P_boisei:0.976898	P_robustus:1.458898):0.638728):0.908784	K_platyops:0.45441):0.1345):0.472521	(((((Georgian_H_erectus:0.337845	H_erectus:2.024845):0.456065	H_ergaster:2.06391):0.410207	((H_naledi:1.67251	((H_sapiens:0.605573	H_neanderthalensis:0.576573):0.699861	H_heidelbergensis:1.188334):0.603376):0.351187	H_floresiensis:2.207497):0.71412):0.390868	(H_habilis:1.085374	H_rudolfensis:1.055374):0.84961):0.603306	Au_africanus:2.14829):0.51314):1.217807	(((Au_afarensis:0.516472	Au_garhi:0.666472):2.475302	Ar_ramidus:1.371774):0.032394	Au_anamensis:1.847182):0.075069):1.640342);
(S_tchadensis:0.0945	((Au_anamensis:1.488336	(((P_aethiopicus:0.541908	(P_boisei:1.293729	P_robustus:1.775729):0.128179):1.323346	(((Au_africanus:0.763458	Au_sediba:0.633458):1.072399	K_platyops:0.235857):0.223283	(((Georgian_H_erectus:0.7317	(H_naledi:1.611193	(((H_sapiens:0.601168	H_neanderthalensis:0.572168):0.597691	H_heidelbergensis:1.081758):0.367997	H_erectus:1.483856):0.280638):0.654207):0.016158	(H_ergaster:1.600218	H_floresiensis:2.047718):0.417641):0.681538	(H_rudolfensis:1.243285	H_habilis:1.273285):0.496111):0.679744):0.216113):0.954194	(Au_afarensis:0.212162	Au_garhi:0.362162):2.237285):0.215874):1.183735	Ar_ramidus:2.229057):0.335444);
(S_tchadensis:0.224446	(Ar_ramidus:1.168362	((Au_anamensis:1.142383	(Au_afarensis:0.989273	Au_garhi:1.139273):1.330096):0.313519	((P_aethiopicus:1.459458	(P_boisei:1.057934	P_robustus:1.539934):1.281525):0.719116	(Au_africanus:2.400752	(K_platyops:0.575077	(Au_sediba:1.871565	((H_rudolfensis:1.524175	H_habilis:1.554175):0.233512	(Georgian_H_erectus:1.434507	(((H_ergaster:0.323562	H_floresiensis:0.771062):0.455658	H_naledi:1.04292):1.175897	(H_erectus:1.420295	((H_sapiens:0.653632	H_neanderthalensis:0.624632):0.489398	H_heidelbergensis:1.02593):0.360265):0.951821):0.74939):0.01318):0.603879):0.173512):0.225676):0.187822):0.824314):0.155473):1.526085);
(S_tchadensis:0.722676	((Au_anamensis:1.758389	Ar_ramidus:1.315375):1.527996	((((P_aethiopicus:1.114052	(P_boisei:1.135038	P_robustus:1.617038):0.859014):1.149133	K_platyops:1.073185):0.198173	((Au_sediba:1.90123	(((H_ergaster:2.082545	((H_erectus:2.259571	Georgian_H_erectus:0.572571):0.001035	(H_heidelbergensis:1.1478	(H_sapiens:0.686146	H_neanderthalensis:0.657146):0.578755):1.078705):0.238939):0.168309	(H_naledi:1.131151	H_floresiensis:1.314951):1.383403):0.562452	(H_rudolfensis:1.068565	H_habilis:1.098565):0.784741):0.537924):0.720313	Au_africanus:2.751542):0.119815):0.444122	(Au_afarensis:0.096557	Au_garhi:0.246557):2.438923):1.927891):0.349305);
(S_tchadensis:0.55315	(Ar_ramidus:1.113063	(Au_anamensis:0.381698	((Au_afarensis:0.959643	Au_garhi:1.109643):0.369992	((((Au_sediba:1.543208	(((((H_ergaster:1.360213	(H_naledi:1.285745	((H_neanderthalensis:0.597173	H_sapiens:0.626173):0.473572	H_heidelbergensis:0.982645):0.4223):0.338169):0.32726	H_floresiensis:2.134974):0.031242	(Georgian_H_erectus:0.025633	H_erectus:1.712633):0.423083):0.315	H_rudolfensis:1.073716):0.229288	H_habilis:1.333003):0.730205):0.22314	Au_africanus:1.896347):0.096751	(P_aethiopicus:0.816651	(P_boisei:1.36082	P_robustus:1.84282):0.33583):0.766447):0.072271	K_platyops:0.465369):0.044267):0.229048):1.17438):1.910086);
(S_tchadensis:0.192472	((Au_anamensis:1.126257	((Au_garhi:1.38351	Au_afarensis:1.23351):0.8757	((K_platyops:0.449366	(P_aethiopicus:0.806184	(P_boisei:1.018566	P_robustus:1.500566):0.667617):0.833183):0.59619	((Au_sediba:1.514061	((H_habilis:1.22226	H_rudolfensis:1.19226):0.573687	((((H_heidelbergensis:0.994835	(H_neanderthalensis:0.579061	H_sapiens:0.608061):0.503874):0.648857	H_erectus:1.677791):0.253995	Georgian_H_erectus:0.244786):0.634534	(H_ergaster:2.065272	(H_naledi:1.975631	H_floresiensis:2.159431):0.353341):0.084048):0.576628):0.238113):0.694316	Au_africanus:2.338376):0.30718):0.243654):0.194033):0.809421	Ar_ramidus:1.492664):1.169808);
(S_tchadensis:0.086178	(((((((K_platyops:0.531307	((H_floresiensis:2.312601	(H_ergaster:1.722848	((Georgian_H_erectus:0.181339	H_erectus:1.868339):0.052464	((H_heidelbergensis:1.136256	(H_sapiens:0.615795	H_neanderthalensis:0.586795):0.637561):0.404052	H_naledi:1.421108):0.346395):0.219046):0.142253):0.376494	(H_rudolfensis:1.247648	H_habilis:1.277648):0.033947):1.209712):0.302756	Au_sediba:2.304063):0.137477	Au_africanus:2.571541):0.268779	(P_aethiopicus:0.508195	(P_boisei:0.981439	P_robustus:1.463439):0.406755):1.922125):0.41307	(Au_afarensis:0.539371	Au_garhi:0.689371):1.934018):0.184922	Ar_ramidus:1.038312):1.075392	Au_anamensis:2.556718):0.442474);
(S_tchadensis:0.669324	(Ar_ramidus:1.041949	(Au_anamensis:0.49371	(((Au_afarensis:0.523459	Au_garhi:0.673459):0.315292	(P_aethiopicus:0.590148	(P_boisei:1.200938	P_robustus:1.682938):0.269211):0.618603):0.636928	((((((H_ergaster:1.508553	(H_heidelbergensis:1.099774	(H_sapiens:0.561213	H_neanderthalensis:0.532213):0.655661):0.791679):1.368916	((H_erectus:2.085185	Georgian_H_erectus:0.398185):0.723825	(H_naledi:0.204593	H_floresiensis:0.388393):2.451117):0.485459):0.022243	(H_habilis:1.493181	H_rudolfensis:1.463181):0.476531):0.105385	Au_sediba:1.555097):0.193135	Au_africanus:1.878232):0.151752	K_platyops:0.429984):0.225696):0.195016):0.991254):2.097374);
(S_tchadensis:0.056198	(Ar_ramidus:1.389323	(((K_platyops:0.558163	((Au_africanus:1.484608	(((H_rudolfensis:1.085556	(H_ergaster:1.972522	(Georgian_H_erectus:0.223042	((H_erectus:0.924115	H_floresiensis:0.954615):0.747013	(H_heidelbergensis:1.131045	((H_sapiens:0.526359	H_naledi:0.290059):0.114178	H_neanderthalensis:0.611537):0.607608):0.505984):0.238914):0.47948):0.073034):0.403369	H_habilis:1.518925):0.269435	Au_sediba:1.26836):0.086248):0.317927	(P_aethiopicus:0.947357	(P_robustus:1.96192	P_boisei:1.47992):0.347437):0.445178):0.355628):0.469399	Au_anamensis:0.670576):0.428509	(Au_afarensis:0.108011	Au_garhi:0.258011):2.16806):0.733252):1.136874);
(S_tchadensis:0.120024	((((Au_afarensis:0.216397	Au_garhi:0.366397):1.609187	((Au_africanus:2.157356	((Au_sediba:1.942821	K_platyops:0.472821):0.059608	(H_habilis:1.563506	((H_ergaster:1.91045	((Georgian_H_erectus:0.093746	((H_naledi:0.896768	((H_neanderthalensis:0.554141	H_sapiens:0.583141):0.466434	H_heidelbergensis:0.932475):0.083494):0.634456	H_erectus:1.684524):0.096221):0.376735	H_floresiensis:2.18798):0.16997):0.278545	H_rudolfensis:1.228996):0.304511):0.958923):0.024927):0.287459	(P_aethiopicus:0.584013	(P_boisei:1.06348	P_robustus:1.54548):0.400533):1.450802):0.16077):1.233374	Au_anamensis:1.881972):0.088817	Ar_ramidus:1.527775):1.062249);
(S_tchadensis:0.198796	(Ar_ramidus:2.607833	((((K_platyops:0.180146	(P_aethiopicus:0.722579	(P_boisei:0.976913	P_robustus:1.458913):0.625667):0.647566):0.215466	((((H_rudolfensis:1.130884	H_habilis:1.160884):0.240889	((H_ergaster:0.374006	H_floresiensis:0.821506):1.921316	(((H_heidelbergensis:1.197241	((H_neanderthalensis:0.641845	H_sapiens:0.670845):0.636067	H_naledi:1.070613):0.007428):0.20432	H_erectus:1.435661):0.521779	Georgian_H_erectus:0.27044):0.754882):0.036451):0.610116	Au_sediba:1.491889):0.373187	Au_africanus:1.995075):0.000536):0.344319	(Au_afarensis:0.112361	Au_garhi:0.262361):1.44757):0.321265	Au_anamensis:0.70421):2.346637):0.060963);
(S_tchadensis:0.612938	(Ar_ramidus:2.583269	(((Au_afarensis:1.124632	Au_garhi:1.274632):0.308726	((((((H_erectus:1.318609	(H_heidelbergensis:1.093987	(H_neanderthalensis:0.573704	H_sapiens:0.602704):0.608382):0.190523):0.522852	Georgian_H_erectus:0.154462):0.544735	((H_ergaster:0.516993	H_naledi:0.780693):0.348393	H_floresiensis:1.312886):1.103811):0.178859	(H_habilis:0.971008	H_rudolfensis:0.941008):0.247048):0.486702	Au_sediba:1.184758):0.610488	(Au_africanus:1.854507	(K_platyops:0.027705	(P_aethiopicus:0.62015	(P_boisei:1.196058	P_robustus:1.678058):0.304092):0.597555):0.226802):0.07074):0.288112):0.722786	Au_anamensis:0.979158):2.047125):0.499669);
(S_tchadensis:0.186026	((Au_anamensis:0.595582	((((H_rudolfensis:1.587567	((((H_ergaster:0.425779	(H_naledi:0.500701	H_floresiensis:0.684501):0.188779):1.153777	(H_erectus:1.781319	Georgian_H_erectus:0.094319):0.215237):0.032294	(H_heidelbergensis:1.106539	(H_sapiens:0.683713	H_neanderthalensis:0.654713):0.539926):0.888211):0.890651	H_habilis:1.572501):0.045066):0.863058	(P_aethiopicus:0.763304	(P_boisei:1.024103	P_robustus:1.506103):0.619201):0.917322):0.147877	(Au_africanus:1.183918	Au_sediba:1.053918):1.054585):0.250106	(Au_afarensis:0.092044	Au_garhi:0.242044):1.616564):0.063959):1.057733	(Ar_ramidus:0.379253	K_platyops:1.179253):0.831048):1.445725);
(S_tchadensis:0.472917	(((Au_afarensis:0.776963	Au_garhi:0.926963):2.645433	((((P_boisei:1.574239	P_robustus:2.056239):0.28411	P_aethiopicus:0.978349):1.079806	(K_platyops:0.538608	Au_africanus:2.138608):0.329548):0.38296	(((H_rudolfensis:1.19399	(((H_naledi:1.378935	(H_erectus:0.867642	H_floresiensis:0.898142):0.664593):0.308381	Georgian_H_erectus:0.153616):0.43114	(H_ergaster:1.627445	((H_neanderthalensis:0.50661	H_sapiens:0.53561):0.536225	H_heidelbergensis:0.954735):1.05561):0.227311):0.299234):0.173288	H_habilis:1.397279):0.816996	Au_sediba:1.694274):1.026841):1.35128):0.334954	(Ar_ramidus:1.945726	Au_anamensis:2.38874):0.191624):0.805567);
(S_tchadensis:0.153435	((Ar_ramidus:0.190985	Au_anamensis:0.633999):1.335097	((((((H_rudolfensis:1.695029	H_habilis:1.725029):0.190719	((H_naledi:0.873143	H_floresiensis:1.056943):1.454519	((Georgian_H_erectus:0.095992	(H_erectus:1.586162	(H_heidelbergensis:1.012899	(H_sapiens:0.60885	H_neanderthalensis:0.57985):0.52115):0.539163):0.196829):0.562833	H_ergaster:1.928824):0.135138):0.781786):0.23639	Au_sediba:1.632138):0.257611	(((P_robustus:1.837384	P_boisei:1.355384):0.417638	P_aethiopicus:0.893023):0.651122	Au_africanus:1.954145):0.065604):0.173605	K_platyops:0.593354):1.041374	(Au_afarensis:0.002572	Au_garhi:0.152572):2.452156):0.691354):1.097354);
(S_tchadensis:0.536163	(((((P_boisei:1.011056	P_robustus:1.493056):1.102518	P_aethiopicus:1.233574):1.225293	(Au_africanus:2.709387	(K_platyops:1.01875	(((H_habilis:1.246126	(((H_erectus:1.771765	((H_sapiens:0.592536	H_neanderthalensis:0.563536):0.651249	H_heidelbergensis:1.126685):0.61098):0.559294	Georgian_H_erectus:0.644059):0.17241	(H_ergaster:0.508389	(H_floresiensis:0.61331	H_naledi:0.42951):0.342579):1.57808):0.089657):0.067772	H_rudolfensis:1.283897):0.730873	Au_sediba:1.524771):0.96398):0.090637):0.15948):0.829781	((Au_afarensis:0.33355	Au_garhi:0.48355):2.540608	Au_anamensis:1.697172):0.044489):1.225734	Ar_ramidus:2.524381):0.481782);
(S_tchadensis:0.119961	((((((((H_ergaster:1.83107	(H_naledi:1.154886	(H_heidelbergensis:0.992904	(H_neanderthalensis:0.520783	H_sapiens:0.549783):0.560221):0.281182):0.939883):0.620073	(H_rudolfensis:0.739343	(H_erectus:1.908192	Georgian_H_erectus:0.221192):0.208151):0.751799):0.02525	H_habilis:1.546393):0.711592	H_floresiensis:3.635485):0.465262	((Au_africanus:0.952037	Au_sediba:0.822037):1.350675	(P_aethiopicus:1.029879	(P_boisei:1.561714	P_robustus:2.043714):0.348165):0.862833):0.030534):0.272926	(Au_afarensis:0.779836	Au_garhi:0.929836):1.046337):0.347237	Au_anamensis:0.996424):1.182442	(K_platyops:2.388832	Ar_ramidus:1.588832):0.147019):0.854109);
(S_tchadensis:0.279107	(Ar_ramidus:2.529252	(Au_anamensis:1.89324	((Au_afarensis:0.313857	Au_garhi:0.463857):1.793064	(Au_africanus:2.203162	((K_platyops:0.014596	(P_aethiopicus:0.944542	(P_boisei:1.669408	P_robustus:2.151408):0.155133):0.260054):0.480877	(((H_habilis:1.05879	H_rudolfensis:1.02879):0.225703	(Georgian_H_erectus:0.847465	(((H_ergaster:0.932551	((H_neanderthalensis:0.717369	H_sapiens:0.746369):0.497871	(H_heidelbergensis:1.068008	H_naledi:0.948808):0.059133):0.188311):0.123543	H_erectus:1.473094):0.016998	H_floresiensis:1.520592):1.044372):0.097027):0.505811	Au_sediba:1.270303):0.69517):0.107689):0.68376):0.963304):1.079027):0.219855);
((((((P_aethiopicus:0.77533	(P_boisei:1.113294	P_robustus:1.595294):0.542036):0.873473	K_platyops:0.458803):0.263026	(Au_africanus:2.277992	(Au_sediba:0.91614	((H_rudolfensis:1.120208	((H_ergaster:1.178937	(H_floresiensis:1.481696	H_naledi:1.297896):0.144741):0.606578	(H_erectus:2.083706	(Georgian_H_erectus:0.328642	(H_heidelbergensis:1.072579	(H_neanderthalensis:0.656869	H_sapiens:0.685869):0.503809):0.908964):0.068064):0.118809):0.294693):0.140587	H_habilis:1.290795):0.145345):1.231853):0.043836):0.405786	(Au_afarensis:0.504044	Au_garhi:0.654044):1.443572):1.152311	Au_anamensis:1.922941):2.009015	(S_tchadensis:0.054753	Ar_ramidus:2.524753):0.964189);
(S_tchadensis:0.734347	((Au_anamensis:1.845679	(((K_platyops:0.476626	((P_robustus:2.16213	P_boisei:1.68013):0.547718	P_aethiopicus:1.347848):0.318778):0.44629	((Au_sediba:1.716054	((((Georgian_H_erectus:0.193618	H_erectus:1.880618):0.977462	(H_naledi:1.614096	((H_neanderthalensis:0.675554	H_sapiens:0.704554):0.574128	H_heidelbergensis:1.161582):0.571714):1.090683):0.151509	(H_ergaster:1.420982	H_floresiensis:1.868482):1.171607):0.081782	(H_rudolfensis:1.455032	H_habilis:1.485032):0.259339):0.491683):0.102804	Au_africanus:1.948858):0.574057):0.345099	(Au_afarensis:1.346874	Au_garhi:1.496874):0.741141):0.934651):0.58212	Ar_ramidus:1.984785):1.219562);
(S_tchadensis:0.132732	((((((Au_sediba:0.694858	((H_ergaster:0.629608	H_floresiensis:1.077108):1.193846	((((H_heidelbergensis:1.037018	(H_neanderthalensis:0.584429	H_sapiens:0.613429):0.540689):0.250751	H_naledi:1.168569):0.404435	H_erectus:1.726304):0.400578	Georgian_H_erectus:0.439883):0.113571):0.321404):0.113687	H_rudolfensis:1.298544):0.216074	H_habilis:1.544618):1.296022	Au_garhi:1.82064):0.653868	((Au_africanus:2.231887	((P_boisei:1.602048	P_robustus:2.084048):0.635836	P_aethiopicus:1.357883):0.464004):0.556666	K_platyops:1.188553):0.315954):1.222356	(Au_afarensis:3.146628	(Ar_ramidus:0.371651	Au_anamensis:0.814665):1.154976):0.400235):0.675869);
(S_tchadensis:0.190504	((Au_anamensis:1.382172	(((((((H_ergaster:1.350009	H_floresiensis:1.797509):0.449591	(H_naledi:1.827782	(H_heidelbergensis:1.122092	(H_sapiens:0.645578	H_neanderthalensis:0.616578):0.593614):0.82489):0.235518):0.322772	((Georgian_H_erectus:0.309975	H_erectus:1.996975):0.367911	Au_sediba:0.497886):0.174486):0.98108	(H_habilis:1.275601	H_rudolfensis:1.245601):0.897852):0.557623	(Au_africanus:1.813405	(P_aethiopicus:0.622139	(P_boisei:1.174688	P_robustus:1.656688):0.32745):0.781266):0.527671):0.050972	K_platyops:0.792048):0.391621	(Au_afarensis:1.907659	Au_garhi:2.057659):0.09601):0.555489):1.204857	Ar_ramidus:2.144015):0.516489);
(S_tchadensis:0.503695	((((Au_afarensis:0.431965	Au_garhi:0.581965):1.986107	((P_aethiopicus:0.688865	(P_boisei:1.132482	P_robustus:1.614482):0.436383):1.094282	((((H_rudolfensis:0.919169	(((H_ergaster:0.800999	H_floresiensis:1.248499):0.298783	((H_heidelbergensis:0.701812	H_naledi:0.582612):0.434049	(H_sapiens:0.625407	H_neanderthalensis:0.596407):0.627555):0.346821):0.512863	(H_erectus:1.865735	Georgian_H_erectus:0.178735):0.163911):0.266523):0.534943	H_habilis:1.484112):0.367258	Au_sediba:1.331369):0.634619	(Au_africanus:1.895496	K_platyops:0.295496):0.200492):0.097159):1.004926):0.592292	Au_anamensis:1.833379):1.146522	Ar_ramidus:2.536887):0.436808);
(S_tchadensis:0.200073	(Au_anamensis:2.030511	(((Au_afarensis:0.454966	Au_garhi:0.604966):2.303888	((((H_ergaster:1.506529	H_floresiensis:1.954029):0.897426	(Georgian_H_erectus:0.200646	(H_erectus:1.71831	(((H_sapiens:0.618705	H_neanderthalensis:0.589705):0.495486	H_naledi:0.877891):0.051687	H_heidelbergensis:1.048778):0.635432):0.169336):0.93331):0.388405	(H_rudolfensis:1.034628	H_habilis:1.064628):0.797733):0.863171	((K_platyops:0.243245	(P_aethiopicus:1.041764	(P_boisei:1.023796	P_robustus:1.505796):0.897968):0.391481):0.411381	(Au_africanus:0.638426	Au_sediba:0.508426):1.6162):0.080906):1.203322):0.038615	Ar_ramidus:1.177468):0.410029):1.082576);
(S_tchadensis:0.434711	(Ar_ramidus:2.342802	((((P_aethiopicus:1.144071	(P_boisei:1.503015	P_robustus:1.985015):0.521056):0.983933	(Au_africanus:2.336123	(((((H_ergaster:1.568447	(Georgian_H_erectus:0.045041	H_erectus:1.732041):0.253406):0.232798	((H_naledi:0.935079	H_floresiensis:1.118879):0.640697	((H_sapiens:0.595157	H_neanderthalensis:0.566157):0.403117	H_heidelbergensis:0.881174):0.813802):0.48917):0.776472	(H_rudolfensis:1.216066	H_habilis:1.246066):0.401652):0.66027	K_platyops:0.317988):0.306647	Au_sediba:2.094634):0.111489):0.20188):1.224807	(Au_afarensis:0.236094	Au_garhi:0.386094):2.746716):0.198584	Au_anamensis:2.004407):0.781409):0.561909);
(S_tchadensis:0.442905	(Ar_ramidus:1.709726	(((((P_aethiopicus:0.903917	(P_robustus:1.83822	P_boisei:1.35622):0.427697):0.734348	Au_africanus:2.048265):0.455452	(((H_naledi:2.820438	(H_habilis:0.973267	H_rudolfensis:0.943267):0.653471):0.259486	((((H_neanderthalensis:0.614845	H_sapiens:0.643845):0.503012	H_heidelbergensis:1.029757):0.830902	(Georgian_H_erectus:0.059417	H_erectus:1.746417):0.148342):1.165054	(H_ergaster:1.786588	H_floresiensis:2.234088):0.856225):0.173412):0.308963	Au_sediba:1.675187):0.69853):1.115636	((Au_afarensis:0.289191	Au_garhi:0.439191):2.382001	K_platyops:1.851191):0.168162):0.07316	Au_anamensis:1.735528):0.417213):1.203178);
((S_tchadensis:0.047671	K_platyops:3.317671):0.298229	(Ar_ramidus:0.990955	(((Au_africanus:2.156199	((((((H_heidelbergensis:1.048986	(H_sapiens:0.546005	H_neanderthalensis:0.517005):0.620081):0.396747	H_naledi:1.326534):0.809634	(H_ergaster:1.394946	H_floresiensis:1.842446):0.477521):0.333654	(H_habilis:1.199681	(H_rudolfensis:0.973439	(Georgian_H_erectus:0.038577	H_erectus:1.725577):0.624862):0.196241):0.076442):0.415987	Au_sediba:1.172109):0.617714	(P_aethiopicus:0.875965	(P_boisei:1.334472	P_robustus:1.816472):0.421492):0.633858):0.236376):0.358849	(Au_afarensis:0.423468	Au_garhi:0.573468):1.31158):0.450978	Au_anamensis:1.00904):0.424929):1.824946);
(S_tchadensis:0.517035	((Ar_ramidus:0.014255	Au_anamensis:0.457269):2.448466	((((Au_sediba:1.624762	((H_habilis:1.276214	H_rudolfensis:1.246214):0.437305	(((((H_neanderthalensis:0.556438	H_sapiens:0.585438):0.688892	H_heidelbergensis:1.157229):1.040969	Georgian_H_erectus:0.545298):0.200895	H_erectus:2.433193):0.271004	(H_ergaster:1.273273	(H_floresiensis:1.054662	H_naledi:0.870862):0.666111):1.013923):0.356323):0.431243):0.535702	K_platyops:0.690464):0.112992	(Au_africanus:2.367472	(P_boisei:2.041613	(P_robustus:2.386644	P_aethiopicus:1.024644):0.136969):0.795859):0.035984):0.968943	(Au_afarensis:0.4449	Au_garhi:0.5949):2.1475):1.490321):0.524314);
((Ar_ramidus:2.423316	(((Au_afarensis:0.238886	Au_garhi:0.388886):1.58396	((K_platyops:0.465247	((Au_sediba:0.824633	(((((H_ergaster:1.212693	H_erectus:1.629693):0.254756	Georgian_H_erectus:0.19745):0.01405	(H_floresiensis:1.79172	((H_heidelbergensis:1.173378	(H_sapiens:0.628929	H_neanderthalensis:0.599929):0.661549):0.369958	H_naledi:1.424136):0.183784):0.13728):0.536835	H_habilis:1.088334):0.070899	H_rudolfensis:1.129233):0.1854):1.089096	Au_africanus:2.043729):0.021519):0.080643	(P_boisei:2.261419	(P_aethiopicus:0.218229	P_robustus:1.580229):1.16319):0.354471):0.456955):0.248709	Au_anamensis:0.894568):1.971762):1.483587	S_tchadensis:1.436903);
(S_tchadensis:0.269309	(Ar_ramidus:1.433227	(((((P_boisei:0.986945	P_robustus:1.468945):1.523895	P_aethiopicus:1.63084):0.375749	(((Au_africanus:0.50525	Au_sediba:0.37525):1.442854	((((((H_neanderthalensis:0.659503	H_sapiens:0.688503):0.554105	H_heidelbergensis:1.125507):0.537793	H_erectus:1.6974):0.471274	Georgian_H_erectus:0.481675):0.831669	(H_ergaster:1.805993	(H_floresiensis:0.406418	H_naledi:0.222618):1.847075):0.77735):0.310057	(H_habilis:0.99627	H_rudolfensis:0.96627):0.967131):0.374703):0.221267	K_platyops:0.56937):0.247219):0.244815	(Au_afarensis:0.188238	Au_garhi:0.338238):1.693166):0.718307	Au_anamensis:1.422725):0.453516):1.306081);
(S_tchadensis:0.625551	((Ar_ramidus:0.68859	K_platyops:1.48859):0.264243	((Au_afarensis:0.103519	Au_garhi:0.253519):1.817616	(((Au_africanus:1.827956	(Au_sediba:1.559618	((H_rudolfensis:1.028043	H_habilis:1.058043):0.021309	((H_ergaster:0.632715	H_floresiensis:1.080215):1.044993	((Georgian_H_erectus:0.028609	H_erectus:1.715609):0.206944	(((H_sapiens:0.60692	H_neanderthalensis:0.57792):0.482857	H_heidelbergensis:0.972677):0.655762	H_naledi:1.509239):0.260014):0.172155):0.331644):1.000266):0.138338):0.064949	((P_boisei:1.035679	P_robustus:1.517679):0.80633	P_aethiopicus:0.962009):0.520896):0.493695	Au_anamensis:0.429615):0.314534):0.651698):2.142718);
(S_tchadensis:0.447735	((Au_anamensis:0.898286	((Au_afarensis:0.821426	Au_garhi:0.971426):1.028418	(((P_boisei:1.327215	P_robustus:1.809215):0.531258	P_aethiopicus:0.978472):0.735782	(((Au_africanus:0.772646	Au_sediba:0.642646):1.063192	(((((H_ergaster:0.783475	H_floresiensis:1.230975):0.914555	(H_naledi:1.366492	(H_heidelbergensis:1.085739	(H_sapiens:0.5859	H_neanderthalensis:0.5569):0.61694):0.399953):0.595238):0.194936	(H_erectus:2.079846	Georgian_H_erectus:0.392846):0.23012):0.26955	H_rudolfensis:1.202516):0.059279	H_habilis:1.291795):0.934043):0.260966	K_platyops:0.496805):0.027449):0.505591):0.225428):0.905926	Ar_ramidus:1.361198):1.556537);
(S_tchadensis:0.747653	((Au_anamensis:0.564898	((K_platyops:0.590703	((Au_africanus:1.470041	(Au_sediba:1.138855	((((((H_neanderthalensis:0.609761	H_sapiens:0.638761):0.552044	H_heidelbergensis:1.073706):0.515063	H_erectus:1.622868):0.637451	Georgian_H_erectus:0.573319):0.260579	(H_ergaster:1.980293	(H_floresiensis:0.668372	H_naledi:0.484572):1.759421):0.123605):0.17768	(H_habilis:1.223902	H_rudolfensis:1.193902):0.127676):0.307278):0.201187):0.308329	(P_aethiopicus:0.906523	(P_robustus:1.820259	P_boisei:1.338259):0.448264):0.461847):0.412332):0.105918	(Au_afarensis:0.590668	Au_garhi:0.740668):0.925953):0.225263):1.79429	Ar_ramidus:1.916174):1.301479);
(S_tchadensis:0.230195	(Ar_ramidus:1.502778	(((Au_garhi:1.860701	Au_afarensis:1.710701):0.31397	((K_platyops:0.505923	((H_habilis:0.924379	(H_ergaster:1.602908	(Georgian_H_erectus:0.308323	((H_floresiensis:1.62612	(H_naledi:1.087613	((H_neanderthalensis:0.605047	H_sapiens:0.634047):0.611744	H_heidelbergensis:1.128691):0.078122):0.354707):0.219342	H_erectus:1.814962):0.180361):0.024585):0.251471):0.107868	H_rudolfensis:1.002247):1.463676):0.429285	((Au_sediba:1.991349	Au_africanus:2.121349):0.040854	(P_aethiopicus:1.3625	(P_robustus:1.96187	P_boisei:1.47987):0.76263):0.389704):0.373004):0.269464):0.241674	Au_anamensis:1.089359):0.856433):1.197417);
((Ar_ramidus:1.405135	(((((H_rudolfensis:1.53561	((Georgian_H_erectus:0.378281	H_erectus:2.065281):0.746375	((H_ergaster:1.035622	(H_heidelbergensis:1.075502	(H_neanderthalensis:0.554365	H_sapiens:0.583365):0.609238):0.34302):0.127917	(H_naledi:1.10341	H_floresiensis:1.28721):0.32383):1.231117):0.100953):0.545412	H_habilis:2.111022):0.370371	((Au_africanus:0.557915	Au_sediba:0.427915):1.324303	(K_platyops:0.05553	((P_robustus:1.919107	P_boisei:1.437107):0.574943	P_aethiopicus:1.13205):0.11348):0.226688):0.209174):0.407549	(Au_afarensis:0.489432	Au_garhi:0.639432):1.22951):0.394849	Au_anamensis:0.936805):0.911344):1.882483	S_tchadensis:0.817618);
(S_tchadensis:0.97503	((((Au_afarensis:0.367205	Au_garhi:0.517205):1.651246	((Au_africanus:0.836205	Au_sediba:0.706205):1.185769	(((H_rudolfensis:1.442851	(H_ergaster:1.723044	((H_floresiensis:1.530793	H_erectus:1.500293):0.477186	(Georgian_H_erectus:0.27816	(H_heidelbergensis:1.110346	(H_neanderthalensis:0.570128	(H_sapiens:0.529136	H_naledi:0.292836):0.069992):0.628318):0.820715):0.01232):0.162565):0.679806):0.215578	H_habilis:1.688428):0.722214	(((P_boisei:1.046357	P_robustus:1.528357):0.953766	P_aethiopicus:1.120123):0.431414	K_platyops:0.361537):0.059105):0.001332):0.776477):0.335307	Au_anamensis:1.176771):0.469995	Ar_ramidus:1.203752):2.241278);
(S_tchadensis:0.333834	(Ar_ramidus:1.503212	(Au_anamensis:1.267728	(((Au_africanus:1.386306	(((H_habilis:1.144976	H_rudolfensis:1.114976):0.117324	((H_ergaster:1.48555	H_floresiensis:1.93305):0.358955	((H_erectus:1.986876	Georgian_H_erectus:0.299876):0.165014	((H_neanderthalensis:0.70304	(H_sapiens:0.579609	H_naledi:0.343309):0.152431):0.563849	H_heidelbergensis:1.178789):0.939001):0.109615):0.347795):0.168884	Au_sediba:0.911184):0.345122):1.210868	(K_platyops:0.584233	((P_boisei:1.001793	P_robustus:1.483793):0.965132	P_aethiopicus:1.086925):0.687307):0.412941):0.307028	(Au_afarensis:0.491077	Au_garhi:0.641077):1.633125):0.320512):0.678499):1.300622);
(S_tchadensis:0.567238	((Ar_ramidus:0.502553	Au_anamensis:0.945567):1.064437	((K_platyops:0.654811	(Au_africanus:1.967046	(((P_robustus:1.894693	P_boisei:1.412693):0.512433	P_aethiopicus:1.045126):0.482144	(((H_habilis:0.970412	H_rudolfensis:0.940412):0.40255	(((H_erectus:1.832281	Georgian_H_erectus:0.145281):0.554889	(H_ergaster:1.135529	(((H_sapiens:0.658572	H_neanderthalensis:0.629572):0.627015	H_heidelbergensis:1.168487):0.214578	H_naledi:1.263865):0.135364):0.834641):0.169026	H_floresiensis:2.586696):0.163766):0.162555	Au_sediba:1.015518):0.791752):0.029777):0.287765):0.802392	(Au_afarensis:1.526172	Au_garhi:1.676172):0.751031):0.909787):1.470248);
((S_tchadensis:0.127405	(Ar_ramidus:1.449234	Au_anamensis:1.892248):1.148171):0.12191	(((Au_africanus:1.841482	(P_robustus:2.517043	(P_aethiopicus:0.466094	P_boisei:1.346094):0.688949):0.276439):0.28568	((Au_afarensis:0.239202	Au_garhi:0.389202):0.996761	(((((H_ergaster:0.669653	(H_floresiensis:0.749872	H_naledi:0.566072):0.367282):1.106008	(Georgian_H_erectus:0.383804	(H_erectus:1.750663	((H_sapiens:0.505353	H_neanderthalensis:0.476353):0.577688	H_heidelbergensis:0.965942):0.750621):0.320142):0.121857):0.26929	Au_sediba:0.594951):0.339231	H_habilis:1.454182):0.10457	H_rudolfensis:1.528752):0.847211):0.111199):0.086259	K_platyops:0.613422):2.905893);
(((Au_anamensis:2.894921	(((((H_ergaster:2.377611	(H_naledi:1.594269	((H_sapiens:0.756951	H_neanderthalensis:0.727951):0.582827	H_heidelbergensis:1.222677):0.490792):1.047042):0.392062	(H_floresiensis:3.176741	((Georgian_H_erectus:1.346159	H_erectus:3.033159):0.090534	(H_habilis:1.201973	H_rudolfensis:1.171973):0.574721):0.022547):0.040432):1.122628	(P_boisei:2.175693	(P_robustus:2.545305	P_aethiopicus:1.183305):0.112388):0.866608):1.01858	(Au_africanus:3.524426	(Au_sediba:3.242237	K_platyops:1.772237):0.152189):0.066455):0.584295	(Au_garhi:2.65785	Au_afarensis:2.50785):0.887327):0.676731):0.532592	Ar_ramidus:2.984499):0.294548	S_tchadensis:0.809048);
(S_tchadensis:0.364244	(Ar_ramidus:2.536817	((Au_afarensis:0.09271	Au_garhi:0.24271):3.041694	(((Au_africanus:2.596234	(P_aethiopicus:0.579438	(P_boisei:1.134347	P_robustus:1.616347):0.325091):1.606796):0.174585	((((H_ergaster:2.062951	((H_erectus:2.212394	Georgian_H_erectus:0.525394):0.146492	((H_heidelbergensis:1.173207	(H_neanderthalensis:0.714539	H_sapiens:0.743539):0.546769):0.55547	(H_floresiensis:0.666881	H_naledi:0.483081):1.126397):0.596108):0.121065):0.458329	(H_habilis:1.425234	H_rudolfensis:1.395234):0.166045):0.387466	Au_sediba:1.458745):1.029438	K_platyops:1.018183):0.152636):0.756611	Au_anamensis:1.570443):0.386975):1.022412):0.297428);
(S_tchadensis:0.379415	(((Au_afarensis:0.091471	Au_garhi:0.241471):2.756654	(K_platyops:1.373214	(((Au_sediba:1.492045	((H_rudolfensis:1.324733	H_habilis:1.354733):0.238978	(((H_floresiensis:1.959762	((H_erectus:1.23124	(H_heidelbergensis:0.970642	(H_neanderthalensis:0.501276	H_sapiens:0.530276):0.557466):0.226498):0.622116	H_naledi:1.700056):0.075906):0.208187	Georgian_H_erectus:0.450449):0.351464	H_ergaster:2.071913):0.451798):0.418334):0.65816	Au_africanus:2.280205):0.14697	(P_aethiopicus:1.691457	(P_robustus:1.83135	P_boisei:1.34935):1.222107):0.325718):0.546039):0.654912):0.793642	(Ar_ramidus:0.697066	Au_anamensis:1.14008):1.324701):0.827648);
(S_tchadensis:0.172751	((Au_anamensis:0.609774	((Au_afarensis:0.044306	Au_garhi:0.194306):1.526102	((K_platyops:0.547858	((Au_africanus:1.15998	Au_sediba:1.02998):0.375952	((((H_naledi:1.365282	((H_neanderthalensis:0.640248	H_sapiens:0.669248):0.634874	H_heidelbergensis:1.187022):0.297461):0.942839	((H_ergaster:0.155979	H_floresiensis:0.603479):1.814365	(Georgian_H_erectus:0.178459	H_erectus:1.865459):0.521884):0.074078):0.169787	H_rudolfensis:1.254209):0.388255	H_habilis:1.672464):0.253468):0.611925):0.09499	((P_boisei:1.610093	P_robustus:2.092093):0.405866	P_aethiopicus:1.13596):0.696888):0.10756):0.216352):0.649058	Ar_ramidus:0.815818):1.826932);
(S_tchadensis:0.649577	(Ar_ramidus:0.590646	(((Au_sediba:1.749023	((H_rudolfensis:1.097711	H_habilis:1.127711):0.21867	(H_floresiensis:2.496051	(((Georgian_H_erectus:0.065389	((H_neanderthalensis:0.595457	H_sapiens:0.624457):0.655522	H_heidelbergensis:1.162878):0.555411):0.226029	H_erectus:1.978418):0.323964	(H_ergaster:1.35446	H_naledi:1.61816):0.530922):0.163169):0.22783):0.922642):0.582147	((((P_aethiopicus:0.453273	(P_boisei:1.069898	P_robustus:1.551898):0.263375):1.174693	Au_africanus:2.037967):0.047191	K_platyops:0.485158):0.008739	(Au_afarensis:0.437089	Au_garhi:0.587089):0.876808):0.367273):0.268218	Au_anamensis:0.772401):0.261259):2.528931);
((Ar_ramidus:2.231921	(Au_anamensis:1.223984	((((P_aethiopicus:1.038516	(P_robustus:1.894194	P_boisei:1.412194):0.506323):0.663031	K_platyops:0.511547):0.623049	((Au_sediba:2.149409	((H_habilis:1.162367	H_rudolfensis:1.132367):0.25738	((H_naledi:1.6333	(H_heidelbergensis:1.185722	(H_sapiens:0.689381	H_neanderthalensis:0.660381):0.613441):0.566779):0.495954	((H_ergaster:1.730711	H_floresiensis:2.178211):0.081652	(Georgian_H_erectus:0.250622	H_erectus:1.937622):0.291741):0.053191):0.484193):1.249661):0.340607	Au_africanus:2.620016):0.11458):0.275773	(Au_afarensis:1.767479	Au_garhi:1.917479):0.46289):0.1706):1.450952):1.289424	S_tchadensis:1.051346);
(S_tchadensis:0.5378	(Ar_ramidus:0.36264	(Au_anamensis:0.727193	((K_platyops:0.788836	((Au_africanus:1.596799	(((H_habilis:1.035901	H_rudolfensis:1.005901):0.290496	((((H_neanderthalensis:0.533618	H_sapiens:0.562618):0.601238	H_heidelbergensis:1.046756):1.081248	(H_erectus:2.084156	Georgian_H_erectus:0.397156):0.077947):0.372232	((H_ergaster:0.575682	H_naledi:0.839382):0.096806	H_floresiensis:1.119988):1.444847):0.139062):0.143664	Au_sediba:0.950061):0.516738):0.072387	(P_aethiopicus:0.56876	(P_boisei:1.129207	P_robustus:1.611207):0.319554):0.690426):0.71965):0.151432	(Au_afarensis:0.142139	Au_garhi:0.292139):1.618129):0.14391):0.078461):2.64516);
(S_tchadensis:0.387656	(Ar_ramidus:2.759938	((((P_aethiopicus:1.12475	(P_robustus:2.282603	P_boisei:1.800603):0.204147):1.639114	((K_platyops:0.304734	(((((H_neanderthalensis:0.640497	H_sapiens:0.669497):0.634534	H_heidelbergensis:1.186931):1.125338	H_naledi:2.193069):0.341591	(H_floresiensis:2.673276	(Georgian_H_erectus:0.731187	(H_ergaster:1.163727	H_erectus:1.580727):0.837459):0.224589):0.045183):0.054854	(H_habilis:1.031969	H_rudolfensis:1.001969):0.363845):0.89892):0.555512	(Au_sediba:2.208322	Au_africanus:2.338322):0.121923):0.713619):0.339368	Au_garhi:2.883233):0.19907	(Au_afarensis:2.472384	Au_anamensis:1.295398):0.459919):1.447636):0.097718);
(S_tchadensis:0.154627	(Ar_ramidus:2.090743	((((((((((H_heidelbergensis:0.983215	(H_sapiens:0.609916	H_neanderthalensis:0.580916):0.4904):0.891463	H_naledi:1.755478):0.751492	((H_erectus:2.121707	Georgian_H_erectus:0.434707):0.334843	H_rudolfensis:1.07955):0.203719):0.06352	H_habilis:1.37679):0.689649	(H_ergaster:1.210895	H_floresiensis:1.658395):1.785544):0.515384	Au_sediba:2.061822):0.30327	(K_platyops:0.55501	Au_africanus:2.15501):0.340083):0.809401	(P_aethiopicus:1.00544	(P_boisei:1.303462	P_robustus:1.785462):0.581979):1.889053):0.340416	Au_anamensis:1.687923):0.02484	(Au_afarensis:0.420938	Au_garhi:0.570938):2.468812):0.820994):0.533884);
(S_tchadensis:0.888686	(Ar_ramidus:2.390452	(Au_anamensis:2.034876	((Au_afarensis:0.77876	Au_garhi:0.92876):1.035645	((Au_africanus:2.256174	(((H_rudolfensis:0.895053	(((H_ergaster:0.607202	H_floresiensis:1.054702):1.001258	(H_erectus:1.777775	Georgian_H_erectus:0.090775):0.247685):0.088273	((H_heidelbergensis:1.109831	(H_sapiens:0.699653	H_neanderthalensis:0.670653):0.527278):0.264238	H_naledi:1.25487):0.705563):0.15832):0.209456	H_habilis:1.134509):0.924006	Au_sediba:1.538516):0.587658):0.141484	(K_platyops:0.569669	(P_aethiopicus:1.039218	(P_boisei:1.44368	P_robustus:1.92568):0.475538):0.720452):0.227988):0.196747):1.397457):0.79859):0.968233);
((Au_anamensis:2.767337	(((Au_afarensis:1.892727	Au_garhi:2.042727):0.716793	((K_platyops:0.927414	Au_africanus:2.527414):0.240438	((((H_naledi:1.836802	(H_heidelbergensis:1.203248	(H_neanderthalensis:0.705176	H_sapiens:0.734176):0.586172):0.752754):1.618991	((((H_habilis:0.619248	H_floresiensis:1.996748):0.409438	H_rudolfensis:0.998686):0.03525	H_ergaster:1.993936):0.703354	(Georgian_H_erectus:0.174507	H_erectus:1.861507):1.252783):0.494804):0.250959	Au_sediba:1.993053):0.569164	(P_aethiopicus:1.273258	(P_robustus:2.393325	P_boisei:1.911325):0.241934):1.008958):0.075636):0.621668):0.649716	Ar_ramidus:1.639237):0.685086):1.241939	S_tchadensis:1.096262);
(S_tchadensis:0.471008	((Au_anamensis:0.728623	Ar_ramidus:0.285609):1.595242	((Au_afarensis:1.269157	Au_garhi:1.419157):0.937337	(K_platyops:0.565237	(((P_aethiopicus:0.52714	(P_boisei:1.057083	P_robustus:1.539083):0.350057):0.68008	(Au_sediba:0.888691	((H_rudolfensis:0.892484	(((H_ergaster:0.884426	(H_heidelbergensis:1.106567	(H_sapiens:0.700897	H_neanderthalensis:0.671897):0.522771):0.160759):0.243574	(H_naledi:0.62348	H_floresiensis:0.80728):0.768221):0.591714	(H_erectus:1.775253	Georgian_H_erectus:0.088253):0.361462):0.132769):0.137786	H_habilis:1.060269):0.348421):0.598529):0.291616	Au_africanus:1.908836):0.256401):0.821257):1.294357):1.060158);
(S_tchadensis:0.670914	(Ar_ramidus:2.382411	(((((P_aethiopicus:0.980794	(P_boisei:1.467174	P_robustus:1.949174):0.39362):0.763999	K_platyops:0.554793):0.185647	(Au_africanus:1.64701	(((Georgian_H_erectus:0.832935	((H_ergaster:0.835512	H_floresiensis:1.283012):0.686674	(H_erectus:1.782449	(((H_neanderthalensis:0.6442	H_sapiens:0.6732):0.59218	H_heidelbergensis:1.14828):0.317377	H_naledi:1.346458):0.282691):0.156736):0.58075):0.185037	(H_rudolfensis:1.203536	H_habilis:1.233536):0.124436):0.296344	Au_sediba:1.134316):0.382694):0.69343):0.579079	(Au_afarensis:0.721142	Au_garhi:0.871142):1.418377):1.180659	Au_anamensis:2.143192):0.682233):0.758503);
(S_tchadensis:0.064258	((Ar_ramidus:0.374441	Au_anamensis:0.817455):0.326731	((Au_garhi:1.429668	Au_afarensis:1.279668):0.730888	((Au_africanus:2.18789	(P_aethiopicus:0.926652	(P_robustus:2.076154	P_boisei:1.594154):0.212498):0.851237):0.580878	(K_platyops:0.03588	(((H_habilis:1.031218	(H_rudolfensis:0.719533	((H_heidelbergensis:1.156692	(H_neanderthalensis:0.671319	H_sapiens:0.700319):0.573473):0.736407	(Georgian_H_erectus:0.036877	H_erectus:1.723877):0.203322):0.169335):0.281684):0.313532	(H_ergaster:0.787534	(H_floresiensis:1.019208	H_naledi:0.835408):0.215826):1.487216):0.28558	Au_sediba:1.11033):0.39555):1.132887):0.021789):0.310616):1.833086);
(S_tchadensis:0.47661	(((Au_afarensis:0.619181	Au_garhi:0.769181):2.009508	((P_aethiopicus:0.934108	(P_boisei:1.298238	P_robustus:1.780238):0.51587):0.772464	(K_platyops:0.50715	(Au_africanus:2.066325	(Au_sediba:1.37816	(((H_erectus:1.842673	Georgian_H_erectus:0.155673):0.709962	(H_ergaster:1.553621	(H_floresiensis:1.8801	(H_naledi:0.981493	((H_sapiens:0.603901	H_neanderthalensis:0.574901):0.552124	H_heidelbergensis:1.038925):0.061768):0.714807):0.121021):0.582015):0.168056	(H_habilis:0.988428	H_rudolfensis:0.958428):0.385264):0.524468):0.558165):0.040825):0.009422):1.292117):0.69165	(Au_anamensis:1.618295	Ar_ramidus:1.175281):0.525058):1.24627);
(S_tchadensis:0.542492	(Ar_ramidus:1.374401	(Au_anamensis:0.968243	((Au_afarensis:0.926741	Au_garhi:1.076741):0.580535	((((Au_sediba:1.50416	((((H_neanderthalensis:0.596912	H_sapiens:0.625912):0.494717	H_heidelbergensis:1.003529):1.208731	(H_erectus:1.887458	Georgian_H_erectus:0.200458):0.358902):0.583067	((H_ergaster:2.024499	H_floresiensis:2.471999):0.363831	((H_rudolfensis:1.104051	H_habilis:1.134051):0.293285	H_naledi:2.621036):0.030995):0.024096):0.541733):0.240021	Au_africanus:1.87418):0.180872	((P_boisei:1.653664	P_robustus:2.135664):0.279731	P_aethiopicus:1.053396):0.591657):0.174903	K_platyops:0.629956):0.057321):0.637952):0.849172):1.638091);
(S_tchadensis:0.477553	((Ar_ramidus:1.16522	Au_anamensis:1.608234):0.483145	(((((((H_ergaster:0.19653	(H_floresiensis:0.425224	H_naledi:0.241424):0.218806):1.914779	(Georgian_H_erectus:0.063549	(H_erectus:1.552158	(H_heidelbergensis:1.003963	(H_sapiens:0.627544	H_neanderthalensis:0.598544):0.49352):0.514095):0.198391):0.77776):0.457501	(H_habilis:1.037641	H_rudolfensis:1.007641):0.60117):0.928049	Au_sediba:2.046859):0.178915	Au_africanus:2.355775):0.395573	(K_platyops:0.100501	(P_aethiopicus:0.813876	(P_robustus:1.960097	P_boisei:1.478097):0.215779):0.476626):1.050846):0.707645	(Au_afarensis:1.022786	Au_garhi:1.172786):1.656207):0.589372):1.299189);
(S_tchadensis:0.730457	(Ar_ramidus:2.654245	((((P_aethiopicus:0.853587	(P_boisei:1.002346	P_robustus:1.484346):0.731241):0.798107	K_platyops:0.461694):0.632525	((Au_sediba:1.464164	((H_erectus:1.843954	Georgian_H_erectus:0.156954):0.760655	((H_naledi:1.695196	(H_heidelbergensis:1.248197	(H_sapiens:0.703614	H_neanderthalensis:0.674614):0.661683):0.566199):0.740346	((H_habilis:1.123462	H_rudolfensis:1.093462):0.117007	(H_ergaster:1.12434	H_floresiensis:1.57184):1.046129):0.001373):0.015767):0.726554):0.771454	Au_africanus:2.365618):0.328601):1.137789	((Au_garhi:1.908628	Au_anamensis:0.581642):0.611719	Au_afarensis:2.370347):0.681661):1.222238):0.546211);
(S_tchadensis:0.629635	((Au_anamensis:0.826187	Ar_ramidus:0.383173):0.494526	((Au_afarensis:0.257228	Au_garhi:0.407228):1.587517	((((P_boisei:1.276022	P_robustus:1.758022):0.548323	P_aethiopicus:0.944345):0.499261	K_platyops:0.253606):0.066443	(((H_rudolfensis:1.592938	H_habilis:1.622938):0.200542	((H_ergaster:2.111654	(((H_erectus:0.651515	H_naledi:0.498215):1.493218	((H_neanderthalensis:0.599665	H_sapiens:0.628665):0.500126	H_heidelbergensis:1.011691):1.098942):0.251305	Georgian_H_erectus:0.709038):0.132616):0.279181	H_floresiensis:2.838334):0.362646):0.440629	(Au_africanus:0.562374	Au_sediba:0.432374):1.311735):0.045939):0.704696):0.652954):2.221936);
(S_tchadensis:0.401217	((Au_anamensis:2.509321	((Au_afarensis:0.365172	Au_garhi:0.515172):1.946975	(((P_aethiopicus:0.474115	(P_boisei:1.341836	P_robustus:1.823836):0.012279):1.746664	((((((H_floresiensis:2.286408	(H_ergaster:1.306013	(H_naledi:1.397499	(H_heidelbergensis:0.95717	(H_neanderthalensis:0.57685	H_sapiens:0.60585):0.46842):0.559529):0.172214):0.532895):0.197111	(Georgian_H_erectus:0.548944	H_erectus:2.235944):0.217074):0.220418	H_habilis:1.326437):0.083537	H_rudolfensis:1.379973):0.292673	Au_sediba:1.182646):0.885614	Au_africanus:2.19826):0.432519):0.407644	K_platyops:1.438423):0.053723):1.37416):0.66798	Ar_ramidus:2.734287):0.13693);
(S_tchadensis:0.418362	((Au_anamensis:2.372687	(((H_habilis:1.469956	(H_rudolfensis:1.364654	(H_ergaster:2.238906	((H_erectus:2.01906	Georgian_H_erectus:0.33206):0.585841	((Au_sediba:0.532372	H_floresiensis:2.429872):0.137047	((H_sapiens:0.64494	H_neanderthalensis:0.61594):0.60557	(H_heidelbergensis:1.131592	H_naledi:1.012392):0.001818):1.368909):0.068483):0.051005):0.085748):0.075302):0.986737	(Au_africanus:1.491864	(P_aethiopicus:0.744201	(P_boisei:0.989712	P_robustus:1.471712):0.634489):0.337664):0.574829):0.915666	(Au_afarensis:0.474013	Au_garhi:0.624013):1.728346):1.347314):0.251542	(K_platyops:2.070918	Ar_ramidus:1.270918):0.910297):0.707148);
(S_tchadensis:0.176699	(Ar_ramidus:1.595167	(Au_anamensis:1.736893	((Au_afarensis:0.14672	Au_garhi:0.29672):1.77222	(K_platyops:0.743069	((Au_africanus:1.789537	((H_floresiensis:2.92127	(((Georgian_H_erectus:0.15984	H_erectus:1.84684):0.317852	(((H_sapiens:0.717153	H_neanderthalensis:0.688153):0.455988	H_heidelbergensis:1.05604):0.366907	H_naledi:1.303747):0.707645):0.08346	H_ergaster:1.831152):0.642618):0.272553	(H_habilis:1.812991	H_rudolfensis:1.782991):0.003332):0.363213):0.247436	(Au_sediba:1.562161	((P_boisei:1.349983	P_robustus:1.831983):0.430822	P_aethiopicus:0.900804):0.381357):0.344813):0.306096):0.355871):0.994939):0.301288):1.051532);
(S_tchadensis:0.475288	(((((K_platyops:0.442097	((P_boisei:1.35461	P_robustus:1.83661):0.759446	P_aethiopicus:1.234056):0.398041):0.32443	(Au_africanus:1.881974	((((H_ergaster:1.646949	(((H_heidelbergensis:1.139891	(H_sapiens:0.60987	H_neanderthalensis:0.58087):0.64712):0.564123	(H_erectus:0.759125	H_floresiensis:0.789625):0.978989):0.045931	Georgian_H_erectus:0.097045):0.279905):0.422137	H_rudolfensis:1.109086):0.182196	H_habilis:1.321282):0.232887	(Au_sediba:0.719313	H_naledi:2.433013):0.314855):0.717805):0.484552):0.863941	Au_afarensis:2.450467):0.441607	Au_garhi:3.042074):1.549295	(Ar_ramidus:1.049827	Au_anamensis:1.492841):1.771542):0.123919);
(S_tchadensis:0.934607	(Ar_ramidus:2.4392	((((Au_garhi:1.672426	Au_afarensis:1.522426):1.078128	((P_aethiopicus:0.863295	(P_boisei:1.503142	P_robustus:1.985142):0.240153):0.653039	(K_platyops:0.30092	Au_africanus:1.90092):0.025415):1.45422):0.040615	((H_habilis:1.931974	(H_rudolfensis:1.729096	((((((H_sapiens:0.588723	H_neanderthalensis:0.559723):0.697083	H_heidelbergensis:1.168707):0.257144	H_erectus:1.459951):0.527707	Georgian_H_erectus:0.300658):0.557699	H_floresiensis:2.575858):0.05145	(H_ergaster:0.978221	H_naledi:1.241921):1.201587):0.509289):0.172878):0.328733	Au_sediba:1.740707):1.550463):0.892997	Au_anamensis:2.357181):0.525033):0.965407);
(S_tchadensis:0.605204	(Ar_ramidus:1.177578	(Au_anamensis:0.962857	((((K_platyops:0.389148	(P_aethiopicus:0.510622	(P_boisei:1.162086	P_robustus:1.644086):0.228536):1.068526):0.351202	(((((H_ergaster:0.573065	H_floresiensis:1.020565):0.945629	((((H_neanderthalensis:0.523458	H_sapiens:0.552458):0.443574	H_heidelbergensis:0.878932):0.19067	H_naledi:0.950402):0.670611	H_erectus:1.774313):0.161381):0.493596	(Georgian_H_erectus:0.679402	H_rudolfensis:0.989402):0.062888):0.224952	H_habilis:1.307242):0.857947	Au_sediba:1.645189):0.565161):0.077913	Au_africanus:2.418263):0.27324	(Au_afarensis:0.114019	Au_garhi:0.264019):1.797484):0.22834):0.657735):1.897626);
(S_tchadensis:0.530191	((((Au_afarensis:0.258077	Au_garhi:0.408077):2.275066	(((P_aethiopicus:0.774467	(P_boisei:1.073691	P_robustus:1.555691):0.580776):1.155978	K_platyops:0.740445):0.191752	((Au_africanus:1.623367	Au_sediba:1.493367):0.044929	(((Georgian_H_erectus:0.157305	(H_erectus:1.562745	((H_neanderthalensis:0.642435	H_sapiens:0.671435):0.507285	H_heidelbergensis:1.061619):0.467025):0.28156):0.540227	H_rudolfensis:1.007532):0.346535	((H_ergaster:1.161286	(H_naledi:0.231437	H_floresiensis:0.415237):1.193549):1.131067	H_habilis:1.362352):0.021714):0.67423):0.863901):0.780946):1.104887	Au_anamensis:2.461045):0.408327	Ar_ramidus:2.426357):0.573833);
(S_tchadensis:0.751554	((((Au_afarensis:0.773318	Au_garhi:0.923318):1.293172	(K_platyops:0.565555	((((P_boisei:1.445796	P_robustus:1.927796):0.62404	P_aethiopicus:1.189836):0.273462	((((H_ergaster:0.578439	(H_floresiensis:0.768022	H_naledi:0.584222):0.257917):2.065701	((H_erectus:1.874218	Georgian_H_erectus:0.187218):0.893617	((H_neanderthalensis:0.675776	H_sapiens:0.704776):0.546155	H_heidelbergensis:1.133831):1.599904):0.293305):0.024856	(H_habilis:1.13668	H_rudolfensis:1.10668):0.602315):0.108703	Au_sediba:1.327698):0.4156):0.032293	Au_africanus:1.90559):0.259964):0.680935):0.686482	Au_anamensis:1.575986):1.715458	Ar_ramidus:2.84843):0.373125);
(S_tchadensis:1.069076	(Ar_ramidus:2.699722	(((((Au_africanus:1.881773	(K_platyops:0.137509	(P_aethiopicus:0.570347	(P_boisei:1.024022	P_robustus:1.506022):0.426325):0.757162):0.144264):0.531409	Au_sediba:2.283182):0.015279	((H_rudolfensis:1.522375	(H_ergaster:1.932817	(H_floresiensis:2.132652	((H_naledi:1.507933	(H_erectus:1.388431	(H_heidelbergensis:1.187745	(H_neanderthalensis:0.685306	H_sapiens:0.714306):0.590539):0.166586):0.272802):0.415227	Georgian_H_erectus:0.38946):0.025692):0.247665):0.549558):0.697209	H_habilis:2.249583):0.568878):0.344916	(Au_afarensis:0.659759	Au_garhi:0.809759):1.333618):1.325805	Au_anamensis:2.142196):1.00054):0.839354);
(S_tchadensis:0.10038	(((((Au_sediba:1.57536	(((H_rudolfensis:1.16111	((H_ergaster:0.136596	H_floresiensis:0.584096):1.460161	((H_heidelbergensis:1.180043	((H_sapiens:0.493599	H_naledi:0.257299):0.091225	H_neanderthalensis:0.555824):0.71232):0.65659	H_erectus:1.870734):0.143023):0.524354):0.023144	Georgian_H_erectus:0.874254):0.099365	H_habilis:1.313619):0.781741):0.424464	(Au_africanus:1.8407	(K_platyops:0.164029	(P_aethiopicus:0.617261	(P_boisei:0.977143	P_robustus:1.459143):0.520119):0.736768):0.076671):0.289124):0.380933	(Au_afarensis:0.144075	Au_garhi:0.294075):1.586682):0.359116	Au_anamensis:0.912887):0.268882	Ar_ramidus:0.738755):1.831625);
(S_tchadensis:0.330236	(Ar_ramidus:2.657224	((((Au_africanus:1.927869	(K_platyops:0.14843	(Au_sediba:1.369428	(((H_ergaster:0.69363	(H_naledi:0.544218	H_floresiensis:0.728018):0.413112):0.863289	((H_erectus:1.839613	Georgian_H_erectus:0.152613):0.012264	((H_neanderthalensis:0.632426	H_sapiens:0.661426):0.642052	H_heidelbergensis:1.186377):0.6314):0.122042):0.51715	(H_rudolfensis:1.04179	H_habilis:1.07179):0.07228):0.745359):0.249001):0.17944):0.4101	(P_aethiopicus:0.834735	(P_robustus:1.980408	P_boisei:1.498408):0.216327):1.093234):0.510039	(Au_garhi:1.42184	Au_afarensis:1.27184):0.796168):0.938955	Au_anamensis:1.829978):1.270261):0.143012);
((S_tchadensis:0.181953	((Au_afarensis:0.093404	Au_garhi:0.243404):2.617877	(((Au_sediba:1.649348	((H_habilis:1.336879	H_rudolfensis:1.306879):0.314809	(((Georgian_H_erectus:0.152365	H_erectus:1.839365):0.397365	((H_neanderthalensis:0.587738	H_sapiens:0.616738):0.628281	H_heidelbergensis:1.12792):1.074711):0.556263	(H_ergaster:0.822258	(H_floresiensis:1.063849	H_naledi:0.880049):0.205909):1.553736):0.205694):0.51766):0.667292	Au_africanus:2.446641):0.721668	((P_aethiopicus:2.008591	(P_boisei:2.463503	P_robustus:2.945503):0.425088):0.396391	K_platyops:1.214983):0.353326):0.322972):1.560672):0.491367	(Ar_ramidus:1.972583	Au_anamensis:2.415597):1.170737);
(S_tchadensis:0.052874	((Au_anamensis:1.862242	(((Au_africanus:2.308698	((P_aethiopicus:1.464171	(P_boisei:1.319202	P_robustus:1.801202):1.024968):0.350734	K_platyops:0.624905):0.083793):0.044945	((H_rudolfensis:1.276033	((((H_ergaster:0.433956	H_floresiensis:0.881456):0.960312	(((H_sapiens:0.617514	H_neanderthalensis:0.588514):0.496334	H_heidelbergensis:0.996748):0.393299	H_naledi:1.270847):0.38712):0.495962	(H_erectus:1.919708	Georgian_H_erectus:0.232708):0.387521):0.256142	H_habilis:1.216371):0.089662):0.511023	Au_sediba:1.297056):0.926586):0.368555	(Au_afarensis:0.820388	Au_garhi:0.970388):1.12181):1.097031):0.350162	Ar_ramidus:1.76939):0.753483);
((S_tchadensis:0.211372	Ar_ramidus:2.681372):0.399842	(((Au_afarensis:0.272065	Au_garhi:0.422065):1.477544	Au_anamensis:0.572624):2.41216	((((P_boisei:1.212018	P_robustus:1.694018):0.544912	P_aethiopicus:0.87693):1.603472	K_platyops:1.290402):0.763131	((Au_sediba:2.056614	(((H_ergaster:0.186464	(H_naledi:0.142701	H_floresiensis:0.326501):0.307463):2.347339	((H_erectus:2.595645	Georgian_H_erectus:0.908645):0.10999	(H_heidelbergensis:1.034778	(H_sapiens:0.610096	H_neanderthalensis:0.581096):0.541782):1.636758):0.245166):0.047372	(H_rudolfensis:1.357828	H_habilis:1.387828):0.263346):0.92544):0.913474	Au_africanus:3.100087):0.553446):1.288237):0.539444);
((Ar_ramidus:2.772371	(Au_anamensis:2.328999	((Au_garhi:2.361855	Au_afarensis:2.211855):1.188425	(((K_platyops:0.99812	(Au_sediba:1.675022	(((H_ergaster:2.083844	H_floresiensis:2.531344):0.040408	((H_erectus:1.695297	(H_naledi:1.39452	((H_neanderthalensis:0.737828	H_sapiens:0.766828):0.546558	H_heidelbergensis:1.196286):0.317434):0.147477):0.189715	Georgian_H_erectus:0.198012):0.65624):0.420857	(H_habilis:1.012239	H_rudolfensis:0.982239):0.60287):0.579913):0.793098):0.058837	(P_aethiopicus:1.419292	(P_boisei:1.563821	P_robustus:2.045821):0.735471):0.827665):0.216377	Au_africanus:2.873334):1.306946):0.105705):0.886386):0.766468	S_tchadensis:1.068838);
(S_tchadensis:0.612534	(((((((P_boisei:1.633416	P_robustus:2.115416):0.261021	P_aethiopicus:1.014438):0.515375	((H_habilis:1.590509	(((H_ergaster:1.531575	(((H_heidelbergensis:0.720509	H_naledi:0.601309):0.482835	(H_neanderthalensis:0.605993	H_sapiens:0.634993):0.685451):0.503448	(H_erectus:0.870232	H_floresiensis:0.900732):0.87066):0.207683):0.167006	Georgian_H_erectus:0.428581):0.515417	H_rudolfensis:1.253998):0.306512):0.153645	Au_sediba:1.224155):0.585658):0.049683	Au_africanus:1.989496):0.009032	K_platyops:0.398528):0.545742	(Au_anamensis:0.189032	(Au_afarensis:0.114947	Au_garhi:0.264947):1.251071):0.398252):0.325804	Ar_ramidus:0.470073):2.61246);
((S_tchadensis:0.389987	(Ar_ramidus:0.607848	K_platyops:1.407848):2.252139):0.155135	((Au_afarensis:0.250218	Au_garhi:0.400218):2.218464	(Au_anamensis:1.079876	((P_aethiopicus:1.085044	(P_robustus:2.173479	P_boisei:1.691479):0.273565):0.591873	(Au_africanus:1.756229	((((H_ergaster:2.015707	(((H_heidelbergensis:1.073243	(H_sapiens:0.579873	H_neanderthalensis:0.550873):0.61047):0.623642	H_naledi:1.577685):0.308525	H_floresiensis:2.07001):0.393197):0.091451	(H_erectus:1.788372	Georgian_H_erectus:0.101372):0.735786):0.261732	(H_habilis:1.235028	H_rudolfensis:1.205028):0.203862):0.274673	Au_sediba:1.193563):0.432666):0.330688):0.949944):0.211821):2.16644);
(S_tchadensis:0.583322	((((K_platyops:0.808988	(((((H_ergaster:0.095	H_floresiensis:0.5425):2.609558	(((Georgian_H_erectus:0.431518	H_erectus:2.118518):0.14437	((H_heidelbergensis:0.611607	H_naledi:0.492408):0.440938	(H_sapiens:0.59075	H_neanderthalensis:0.56175):0.578896):1.176242):0.761004	(H_habilis:0.980391	H_rudolfensis:0.950391):0.696501):0.097666):0.281811	Au_sediba:1.536369):0.514847	Au_africanus:2.181216):0.105488	((P_boisei:1.367281	P_robustus:1.849281):0.602355	P_aethiopicus:1.089636):0.787068):0.122284):0.449975	(Au_afarensis:0.89141	Au_garhi:1.04141):1.187553):0.298807	Au_anamensis:1.200785):1.765638	Ar_ramidus:2.523409):0.529913);
(S_tchadensis:0.689525	(Au_anamensis:3.111839	(Ar_ramidus:1.597827	(((((P_boisei:1.071358	P_robustus:1.553358):0.699827	P_aethiopicus:0.891185):1.09666	(K_platyops:0.449855	Au_africanus:2.049855):0.34799):0.497323	(Au_sediba:1.49658	((H_habilis:1.16956	H_rudolfensis:1.13956):0.229681	((H_erectus:1.907629	Georgian_H_erectus:0.220629):0.658715	((H_floresiensis:0.643066	H_naledi:0.459266):1.852889	((H_heidelbergensis:1.032435	(H_sapiens:0.640941	H_neanderthalensis:0.611941):0.508594):1.259827	H_ergaster:1.909362):0.139093):0.100889):0.179897):0.617339):1.268588):0.156851	(Au_afarensis:0.350899	Au_garhi:0.500899):1.92112):0.945808):1.070998):0.4907);
(((((((P_aethiopicus:1.210842	(P_boisei:1.511706	P_robustus:1.993706):0.579136):0.317068	(H_habilis:2.151944	((((H_erectus:1.629553	(((H_sapiens:0.654432	H_naledi:0.418132):0.059485	H_neanderthalensis:0.684917):0.614601	H_heidelbergensis:1.211418):0.384035):0.676516	Georgian_H_erectus:0.619069):0.097376	H_rudolfensis:1.026445):0.697628	(H_ergaster:0.703733	H_floresiensis:1.151233):1.980339):0.397872):0.175965):0.033317	(K_platyops:0.306354	(Au_africanus:0.832684	Au_sediba:0.702684):1.07367):0.064872):1.03021	(Au_afarensis:0.28145	Au_garhi:0.43145):1.939985):1.311356	Ar_ramidus:1.912792):0.047978	Au_anamensis:2.403784):1.28961	S_tchadensis:0.78038);
(((Au_anamensis:1.46629	((Au_afarensis:1.022452	Au_garhi:1.172452):0.937386	(Au_sediba:2.050598	(((((H_rudolfensis:1.668388	((H_ergaster:0.557689	H_floresiensis:1.005189):1.555159	(Georgian_H_erectus:0.727946	((H_naledi:1.362296	((H_neanderthalensis:0.512772	H_sapiens:0.541772):0.666064	H_heidelbergensis:1.090737):0.39076):0.151437	H_erectus:1.667033):0.747912):0.114903):0.51554):0.265045	H_habilis:1.963433):0.497532	K_platyops:0.470966):0.014443	((P_robustus:2.238699	P_aethiopicus:0.876699):0.01644	P_boisei:1.773139):0.78227):0.069057	Au_africanus:2.154466):0.026132):0.55924):0.683438):1.769776	Ar_ramidus:2.793052):0.713861	S_tchadensis:1.036913);
(S_tchadensis:0.7247	(Ar_ramidus:2.584285	(((((P_aethiopicus:1.424751	(P_boisei:1.405333	P_robustus:1.887333):0.899418):1.017273	Au_africanus:2.852024):0.347993	Au_sediba:3.070017):0.14564	(K_platyops:0.810223	(H_habilis:1.529868	(((H_erectus:2.066915	(((H_heidelbergensis:1.125404	(H_neanderthalensis:0.630953	H_sapiens:0.659953):0.582551):0.606374	H_naledi:1.612579):0.097933	Georgian_H_erectus:0.176812):0.203103):0.289314	(H_ergaster:1.067261	H_floresiensis:1.514761):0.871969):0.236945	H_rudolfensis:1.216175):0.283694):1.270354):0.935434):0.763244	((Au_afarensis:1.047496	Au_garhi:1.197496):0.992389	Au_anamensis:0.862899):1.289016):0.875384):0.610415);
(S_tchadensis:0.748684	(Ar_ramidus:0.905731	((Au_afarensis:0.259701	Au_garhi:0.409701):2.186954	(Au_anamensis:0.916097	(((P_aethiopicus:0.85798	(P_boisei:1.296817	P_robustus:1.778817):0.441162):1.138944	K_platyops:0.806924):0.194322	(((H_habilis:1.046717	(((H_ergaster:1.280813	((((H_sapiens:0.592921	H_neanderthalensis:0.563921):0.480759	H_heidelbergensis:0.95658):0.274827	H_naledi:1.112206):0.049611	H_floresiensis:1.345618):0.382696):0.379326	(Georgian_H_erectus:0.163825	H_erectus:1.850825):0.226314):0.270749	H_rudolfensis:0.970889):0.045829):0.094278	Au_sediba:0.620995):1.686897	Au_africanus:2.437892):0.163354):0.271837):0.353573):0.079075):2.312953);
(S_tchadensis:0.06478	((Ar_ramidus:0.168495	Au_anamensis:0.611509):1.122347	(((P_boisei:1.343324	P_robustus:1.825324):1.273252	P_aethiopicus:1.736576):1.134244	((K_platyops:1.249828	((Au_sediba:1.209437	((H_habilis:1.11073	H_rudolfensis:1.08073):0.492331	((H_ergaster:0.337857	H_floresiensis:0.785357):1.608884	(((H_neanderthalensis:0.662272	(H_sapiens:0.459897	H_naledi:0.223597):0.231374):0.643778	H_heidelbergensis:1.217949):1.073662	(Georgian_H_erectus:0.365781	H_erectus:2.052781):0.27293):0.03803):0.586321):0.126376):0.79005	Au_africanus:2.129488):0.720341):0.374543	(Au_afarensis:0.79088	Au_garhi:0.94088):1.653492):0.056448):0.410023):1.243937);
(S_tchadensis:0.374069	((Au_anamensis:1.987609	Ar_ramidus:1.544595):1.297326	((Au_afarensis:1.507596	Au_garhi:1.657596):1.823902	(((Au_sediba:1.909551	((((H_ergaster:0.318095	H_floresiensis:0.765595):0.950239	H_naledi:1.532034):0.79922	(Georgian_H_erectus:0.662695	(((H_neanderthalensis:0.610816	H_sapiens:0.639816):0.652108	H_heidelbergensis:1.174824):0.591508	H_erectus:1.800432):0.549264):0.134859):0.960681	(H_habilis:1.480447	H_rudolfensis:1.450447):0.617788):0.331316):0.945705	Au_africanus:2.985256):0.353747	(K_platyops:0.805097	(P_aethiopicus:0.456608	(P_boisei:0.979353	P_robustus:1.461353):0.357256):1.538489):0.933906):0.772495):1.130423):0.002148);
(((Au_anamensis:1.261873	(((Au_africanus:1.489528	(P_aethiopicus:0.863649	(P_boisei:1.022615	P_robustus:1.504615):0.721034):0.215879):0.632095	((K_platyops:0.295041	(((H_floresiensis:2.293169	H_ergaster:1.845669):0.026721	(((H_heidelbergensis:1.018754	(H_sapiens:0.570751	H_neanderthalensis:0.541751):0.565102):0.479869	H_naledi:1.379423):0.66252	(Georgian_H_erectus:0.147323	H_erectus:1.834323):0.36092):0.094147):0.546037	(H_habilis:1.213926	H_rudolfensis:1.183926):0.2745):0.796614):0.083079	Au_sediba:1.84812):0.143503):0.758255	(Au_afarensis:1.404115	Au_garhi:1.554115):0.695763):0.338982):1.117557	Ar_ramidus:1.936416):1.318386	S_tchadensis:0.784802);
(S_tchadensis:0.441535	((Ar_ramidus:0.114216	((Au_afarensis:0.953564	Au_garhi:1.103564):0.643852	(((P_aethiopicus:1.205084	(P_boisei:1.161624	P_robustus:1.643624):0.92346):0.219608	K_platyops:0.234692):0.26794	((Au_sediba:0.839673	((H_ergaster:0.918088	(H_floresiensis:0.781022	H_naledi:0.597222):0.584566):1.30555	((Georgian_H_erectus:0.25063	(H_erectus:1.711738	(H_heidelbergensis:1.260692	(H_sapiens:0.693515	H_neanderthalensis:0.664515):0.684276):0.416947):0.225892):0.670868	(H_habilis:0.984216	H_rudolfensis:0.954216):0.277282):0.03214):0.066034):1.112816	Au_africanus:2.082489):0.020143):0.274784):0.1368):0.031829	Au_anamensis:0.58906):2.765489);
(S_tchadensis:0.956474	(Ar_ramidus:2.123377	((K_platyops:2.404304	Au_anamensis:2.047318):0.091487	((Au_afarensis:0.520182	Au_garhi:0.670182):2.573532	(((Au_africanus:1.139381	Au_sediba:1.009381):1.077866	(((H_ergaster:1.628095	((((H_sapiens:0.49728	H_neanderthalensis:0.46828):0.605052	H_heidelbergensis:0.985232):0.719387	(H_erectus:1.720057	(H_naledi:1.227048	H_floresiensis:1.410848):0.339708):0.018662):0.290864	Georgian_H_erectus:0.342583):0.015512):0.975995	H_habilis:1.674089):0.06116	H_rudolfensis:1.70525):0.871996):0.765151	(P_aethiopicus:1.193238	(P_boisei:1.429001	P_robustus:1.911001):0.644237):1.37916):0.891316):0.222077):0.427586):1.303097);
(S_tchadensis:0.18679	((Au_afarensis:0.092302	Au_garhi:0.242302):3.001874	((K_platyops:0.778527	(((((H_rudolfensis:1.196489	H_habilis:1.226489):0.284307	(((Georgian_H_erectus:0.216328	H_erectus:1.903328):0.523	H_ergaster:2.009328):0.065265	(((H_sapiens:0.629812	H_neanderthalensis:0.600812):0.485183	H_heidelbergensis:0.997895):0.60779	(H_floresiensis:1.377733	H_naledi:1.193933):0.292552):0.851808):0.366203):0.212025	Au_sediba:1.20282):0.881591	(P_aethiopicus:0.852562	(P_boisei:1.521844	P_robustus:2.003844):0.210718):0.951849):0.153712	Au_africanus:2.368123):0.010404):1.098188	(Au_anamensis:1.078124	Ar_ramidus:0.63511):0.441605):0.397461):1.182613);
(S_tchadensis:0.260928	((Au_anamensis:0.930095	((Au_afarensis:0.538024	Au_garhi:0.688024):1.051847	(((((H_erectus:1.854979	Georgian_H_erectus:0.167979):1.438807	(((H_ergaster:1.028039	H_floresiensis:1.475539):0.300917	(H_naledi:1.309983	(H_heidelbergensis:1.038233	(H_sapiens:0.69351	H_neanderthalensis:0.66451):0.461823):0.39095):0.282673):1.501973	(H_rudolfensis:1.165868	H_habilis:1.195868):0.705061):0.045858):0.246547	Au_sediba:1.673334):0.378327	Au_africanus:2.181661):0.061072	(K_platyops:0.504657	((P_boisei:1.453005	P_robustus:1.935005):0.659149	P_aethiopicus:1.232154):0.462503):0.138076):0.127137):0.517211):0.521861	Ar_ramidus:1.008942):1.721986);
(S_tchadensis:0.525124	(Ar_ramidus:0.619129	(Au_anamensis:0.843375	(((K_platyops:0.375549	(P_aethiopicus:0.823074	(P_boisei:1.658509	P_robustus:2.140509):0.044565):0.742475):0.020861	(Au_africanus:1.798319	((((Georgian_H_erectus:0.134637	((H_heidelbergensis:1.107485	(H_neanderthalensis:0.604729	H_sapiens:0.633729):0.590855):0.378012	H_erectus:1.519597):0.302041):0.680103	H_ergaster:2.08474):0.105832	(Au_sediba:0.573809	(H_naledi:1.923681	H_floresiensis:2.107481):0.363828):0.166763):0.714563	(H_habilis:1.174556	H_rudolfensis:1.144556):0.80058):0.213183):0.198091):0.321816	(Au_afarensis:0.36844	Au_garhi:0.51844):1.169786):0.482135):0.218768):2.375995);
((S_tchadensis:0.251742	Ar_ramidus:2.721742):0.542912	(((Au_africanus:1.879679	((((H_habilis:0.289321	H_floresiensis:1.666821):1.057664	H_rudolfensis:1.316985):0.011214	((Georgian_H_erectus:0.277471	H_erectus:1.964471):0.632767	((H_naledi:1.818764	(H_heidelbergensis:0.943195	(H_sapiens:0.569862	H_neanderthalensis:0.540862):0.490432):0.99477):0.385198	H_ergaster:1.940262):0.239976):0.107961):0.889377	(K_platyops:0.252576	(((P_boisei:1.77693	P_robustus:2.25893):0.162479	P_aethiopicus:1.05941):0.377605	Au_sediba:1.717014):0.005562):0.005):0.022103):0.340177	(Au_afarensis:0.002809	Au_garhi:0.152809):1.437047):2.153265	Au_anamensis:2.416135):1.291534);
(S_tchadensis:0.716813	(Ar_ramidus:1.902937	(((((H_rudolfensis:1.25819	H_habilis:1.28819):0.120421	(H_ergaster:1.65744	(((H_erectus:1.760884	H_floresiensis:1.791384):0.070426	Georgian_H_erectus:0.144309):0.141847	(H_naledi:1.197398	((H_neanderthalensis:0.614941	H_sapiens:0.643941):0.591921	H_heidelbergensis:1.118762):0.197836):0.622458):0.101284):0.68117):1.771773	(((Au_africanus:0.457631	Au_sediba:0.327631):1.657851	(P_robustus:2.605824	(P_aethiopicus:0.636537	P_boisei:1.516537):0.607287):0.461658):0.27744	K_platyops:0.792922):0.397461):0.82358	(Au_afarensis:0.029694	Au_garhi:0.179694):2.804269):0.04524	Au_anamensis:1.702217):0.643734):1.283876);
(S_tchadensis:0.662093	((Au_anamensis:2.980872	((Au_afarensis:0.202689	Au_garhi:0.352689):2.968889	(K_platyops:1.732747	(Au_africanus:2.971105	(((P_aethiopicus:0.715787	P_robustus:2.077787):0.054212	P_boisei:1.649999):0.995381	((((H_ergaster:2.031801	(H_floresiensis:0.647809	H_naledi:0.464009):1.831492):0.5449	(H_erectus:2.42468	(Georgian_H_erectus:0.019484	(H_heidelbergensis:1.140038	(H_neanderthalensis:0.633649	H_sapiens:0.662649):0.594488):0.532346):0.718197):0.569021):0.10231	(H_rudolfensis:1.078696	H_habilis:1.108696):0.640315):0.349824	Au_sediba:1.578836):0.466544):0.795725):0.361642):0.618831):0.98628):0.323913	Ar_ramidus:2.861771):0.270322);
(((Au_anamensis:1.80687	((K_platyops:1.438789	((P_aethiopicus:0.89599	(P_boisei:0.981608	P_robustus:1.463608):0.794382):0.694418	(Au_africanus:1.399783	(Au_sediba:1.167687	((H_habilis:1.027756	H_rudolfensis:0.997756):0.274008	(((H_ergaster:2.065562	H_floresiensis:2.513062):0.024939	(H_erectus:1.487768	((H_sapiens:0.647772	H_neanderthalensis:0.618772):0.641077	(H_heidelbergensis:0.591223	H_naledi:0.472023):0.580526):0.281919):1.019733):0.061824	Georgian_H_erectus:0.882325):0.079439):0.385923):0.102096):0.600625):1.038381):0.416075	(Au_afarensis:0.337135	Au_garhi:0.487135):2.337729):0.308992):0.576507	Ar_ramidus:1.940363):1.348242	S_tchadensis:0.818605);
((((((Au_sediba:2.106924	(Au_africanus:2.146587	(P_aethiopicus:0.58614	(P_boisei:1.008337	P_robustus:1.490337):0.457803):1.150447):0.090337):0.031808	(K_platyops:0.553253	((((((H_naledi:1.71302	((H_sapiens:0.686872	H_neanderthalensis:0.657872):0.511965	H_heidelbergensis:1.081738):0.750483):0.294542	H_floresiensis:2.191362):0.133362	(H_erectus:2.069169	Georgian_H_erectus:0.382169):0.225055):0.073112	H_ergaster:1.950336):0.928877	H_rudolfensis:1.919213):0.287137	H_habilis:2.23635):0.306902):0.115478):1.229693	(Au_garhi:1.454869	Au_afarensis:1.304869):1.413555):0.401275	Au_anamensis:1.942713):0.335537	Ar_ramidus:1.835236):1.499772	S_tchadensis:0.865008);
(S_tchadensis:0.932035	(Ar_ramidus:2.431813	((Au_anamensis:0.472865	Au_afarensis:1.649851):2.060501	(K_platyops:2.104398	(((P_boisei:1.066373	P_robustus:1.548373):0.689152	P_aethiopicus:0.875525):2.10126	(((((Georgian_H_erectus:0.103493	(H_erectus:1.610594	((H_sapiens:0.512312	H_neanderthalensis:0.483312):0.546488	H_heidelbergensis:0.9417):0.634794):0.179899):0.741373	(H_ergaster:1.396033	(H_naledi:0.439967	H_floresiensis:0.623767):1.219766):0.718833):0.448129	H_habilis:1.632995):0.252735	H_rudolfensis:1.85573):0.745538	((Au_africanus:1.211102	Au_garhi:0.581102):0.741992	Au_sediba:1.823094):0.288173):1.145518):0.317612):0.785954):0.341461):0.970222);
(S_tchadensis:0.03048	((Au_anamensis:0.752591	Ar_ramidus:0.309577):1.310731	((Au_afarensis:0.325896	Au_garhi:0.475896):1.989321	(((Au_sediba:1.518627	((H_rudolfensis:1.240547	H_habilis:1.270547):0.36364	((((H_ergaster:0.464921	H_naledi:0.728621):0.988507	H_floresiensis:1.900928):0.106519	((H_sapiens:0.613894	H_neanderthalensis:0.584894):0.528311	H_heidelbergensis:1.025105):0.917742):0.722803	(H_erectus:2.112957	Georgian_H_erectus:0.425957):0.586793):0.281437):0.404439):0.664975	Au_africanus:2.313602):0.042798	(K_platyops:0.076549	(P_aethiopicus:0.928553	(P_boisei:1.022705	P_robustus:1.504705):0.785847):0.337997):0.679851):0.738817):0.925091):0.880172);
(S_tchadensis:0.470198	((((Au_africanus:2.220312	(K_platyops:0.282171	(P_aethiopicus:0.570911	(P_boisei:1.036857	P_robustus:1.518857):0.414054):0.90126):0.338141):0.239405	(((H_rudolfensis:1.234338	((H_ergaster:0.691644	H_floresiensis:1.139144):1.378102	(Georgian_H_erectus:0.217935	(H_erectus:1.648852	(H_naledi:1.117255	((H_neanderthalensis:0.538349	H_sapiens:0.567349):0.667229	H_heidelbergensis:1.117478):0.118977):0.378297):0.256083):0.581811):0.124592):0.148575	H_habilis:1.412913):0.566374	Au_sediba:1.459287):0.870429):0.249602	(Au_afarensis:0.407251	Au_garhi:0.557251):1.522067):1.242027	(Au_anamensis:1.091149	Ar_ramidus:0.648135):0.903211):1.388853);
(S_tchadensis:0.76798	(((Au_afarensis:1.2506	Au_garhi:1.4006):2.008361	(((K_platyops:1.142215	((((((H_erectus:2.109388	Georgian_H_erectus:0.422388):0.199671	H_ergaster:1.892059):0.713166	(((H_sapiens:0.591875	H_neanderthalensis:0.562875):0.588301	H_heidelbergensis:1.063076):0.780047	H_naledi:1.723923):1.145002):0.04596	H_floresiensis:3.098686):0.528212	(H_habilis:1.369932	H_rudolfensis:1.339932):0.879466):0.727948	Au_sediba:2.457346):0.154869):0.2754	(Au_africanus:2.752382	(P_robustus:2.929781	(P_boisei:2.317594	P_aethiopicus:1.437594):0.130187):0.774601):0.265232):0.481152	Au_anamensis:1.541781):0.540193):0.612519	Ar_ramidus:2.25148):0.9865);
(S_tchadensis:0.539333	(Ar_ramidus:2.434893	(Au_anamensis:1.181511	(((Au_africanus:2.014399	((P_aethiopicus:0.87353	(P_boisei:1.034173	P_robustus:1.516173):0.719357):0.620884	K_platyops:0.304414):0.109984):0.820367	(Au_sediba:2.495235	(((H_naledi:0.124759	H_floresiensis:0.308559):2.497346	(H_habilis:1.173147	H_rudolfensis:1.143147):0.255259):0.171563	(((H_erectus:1.878293	(H_heidelbergensis:1.06711	(H_sapiens:0.617094	H_neanderthalensis:0.588094):0.567116):0.777083):0.057027	Georgian_H_erectus:0.24832):0.444067	H_ergaster:1.962387):0.567582):1.415267):0.20953):0.136834	(Au_afarensis:1.959145	Au_garhi:2.109145):0.232455):0.166897):1.696396):0.57444);
(S_tchadensis:1.098882	(((((K_platyops:0.776567	(Au_africanus:2.235427	(Au_sediba:1.386445	((H_habilis:1.149644	H_rudolfensis:1.119644):0.147986	((H_ergaster:1.72683	H_floresiensis:2.17433):0.311764	(Georgian_H_erectus:0.735809	(((H_heidelbergensis:1.058548	(H_neanderthalensis:0.560474	H_sapiens:0.589474):0.586173):0.182215	H_naledi:1.121563):0.807258	H_erectus:2.082121):0.340688):0.032785):0.189036):0.608816):0.718982):0.14114):0.05355	(P_robustus:2.401948	(P_aethiopicus:0.627674	P_boisei:1.507674):0.412274):0.980169):0.946527	(Au_afarensis:0.00147	Au_garhi:0.15147):2.595173):0.231444	Au_anamensis:1.651101):0.300832	Ar_ramidus:1.50892):2.059962);
(S_tchadensis:0.462499	(Ar_ramidus:1.103047	((((Au_africanus:1.958388	(K_platyops:0.08711	((P_aethiopicus:0.558387	P_boisei:1.438387):0.039524	P_robustus:1.959911):0.679199):0.271277):0.264199	(Au_sediba:1.896305	(H_habilis:1.916964	(H_rudolfensis:1.602291	((((H_ergaster:0.851738	H_naledi:1.115438):0.347419	H_floresiensis:1.646656):0.261827	(H_erectus:1.180737	(H_heidelbergensis:1.010036	(H_sapiens:0.590592	H_neanderthalensis:0.561592):0.536544):0.1366):0.697246):0.357685	Georgian_H_erectus:0.548668):0.743622):0.284673):0.499342):0.196282):0.327191	(Au_afarensis:0.099014	Au_garhi:0.249014):1.670764):0.437924	Au_anamensis:1.030716):0.515345):1.829452);
(S_tchadensis:0.185269	((Au_anamensis:0.916675	((Au_afarensis:1.353296	Au_garhi:1.503296):0.372797	((Au_sediba:1.592281	(((H_ergaster:1.181959	(H_floresiensis:0.401548	H_naledi:0.217748):1.227911):0.780847	(Georgian_H_erectus:0.106426	(H_erectus:1.744822	(H_heidelbergensis:1.051801	(H_neanderthalensis:0.58622	H_sapiens:0.61522):0.553681):0.65892):0.048605):0.586379):0.268829	(H_habilis:1.055614	H_rudolfensis:1.025614):0.246021):0.810646):0.395665	(Au_africanus:2.057841	((P_aethiopicus:0.982984	(P_boisei:0.995655	P_robustus:1.477655):0.867329):0.443932	K_platyops:0.236916):0.220925):0.060104):0.388148):0.367567):0.09409	Ar_ramidus:0.567751):2.087519);
(S_tchadensis:0.283664	((((P_boisei:1.523214	P_robustus:2.005214):1.385719	P_aethiopicus:2.028933):0.355664	((Au_africanus:1.901955	K_platyops:0.301955):0.390045	(Au_sediba:1.450917	(((((Georgian_H_erectus:0.147299	(((H_neanderthalensis:0.6561	H_sapiens:0.6851):0.554442	(H_heidelbergensis:0.708502	H_naledi:0.589303):0.41394):0.516846	H_erectus:1.673388):0.160911):0.443522	H_ergaster:1.860821):0.050512	H_floresiensis:2.358832):0.148638	H_rudolfensis:1.09997):0.468915	H_habilis:1.598885):0.372032):0.711083):0.502596):0.845764	((Au_afarensis:0.225564	Au_garhi:0.375564):1.935318	(Au_anamensis:0.936138	Ar_ramidus:0.493124):0.047758):0.699478):1.513304);
(S_tchadensis:0.653313	(Ar_ramidus:2.028582	(((K_platyops:0.414081	((((H_rudolfensis:1.135973	H_habilis:1.165973):0.535314	((Georgian_H_erectus:0.292574	(((H_naledi:1.245626	(H_heidelbergensis:1.070367	(H_neanderthalensis:0.602133	H_sapiens:0.631133):0.556335):0.294459):0.273451	H_floresiensis:1.702877):0.19585	H_erectus:1.868227):0.111347):0.371467	H_ergaster:1.93404):0.697246):0.482387	(P_aethiopicus:0.736734	(P_boisei:1.05871	P_robustus:1.54071):0.558024):0.646939):0.184699	(Au_africanus:0.839466	Au_sediba:0.709466):1.138907):0.035709):0.437331	(Au_afarensis:0.769938	Au_garhi:0.919938):0.901475):0.33361	Au_anamensis:0.828037):1.643559):1.09473);
((Ar_ramidus:1.6526	(Au_anamensis:1.144306	((Au_garhi:1.724821	Au_afarensis:1.574821):0.425605	((P_aethiopicus:1.343538	(P_boisei:1.211425	P_robustus:1.693425):1.012113):0.888844	(((Au_sediba:1.140107	((H_habilis:1.1663	((H_floresiensis:0.729221	H_naledi:0.545421):1.681758	H_ergaster:1.96348):0.132821):0.165237	(H_rudolfensis:0.942279	((Georgian_H_erectus:0.188108	(H_heidelbergensis:1.052203	(H_sapiens:0.589021	H_neanderthalensis:0.560021):0.580282):0.788805):0.085953	H_erectus:1.961061):0.358218):0.359258):0.32857):0.577591	K_platyops:0.247698):0.477769	Au_africanus:2.325467):0.316915):0.138044):0.320866):0.951309):1.685713	S_tchadensis:0.868313);
(S_tchadensis:0.505877	((((Au_africanus:1.978668	((Au_sediba:1.266068	(H_habilis:1.372371	(((Georgian_H_erectus:0.056083	H_erectus:1.743083):0.59781	(H_ergaster:1.054354	((H_floresiensis:1.311913	H_naledi:1.128113):0.132563	(H_heidelbergensis:1.015036	(H_sapiens:0.603075	H_neanderthalensis:0.574075):0.529061):0.364839):0.057379):0.869539):0.125326	H_rudolfensis:1.08922):0.253151):0.413697):0.50588	K_platyops:0.301948):0.07672):0.17722	(P_aethiopicus:0.620404	(P_boisei:0.978904	P_robustus:1.460904):0.521499):1.125485):0.815397	(Au_afarensis:0.309535	Au_garhi:0.459535):1.88175):1.825861	(Au_anamensis:0.855054	Ar_ramidus:0.41204):1.985107):0.578731);
(S_tchadensis:0.325173	(Ar_ramidus:1.830278	((Au_anamensis:1.652883	(Au_afarensis:0.894799	Au_garhi:1.044799):1.93507):0.211821	(((((((H_ergaster:0.986485	H_floresiensis:1.433985):0.931729	H_rudolfensis:0.958214):0.096849	((H_heidelbergensis:0.917382	((H_sapiens:0.514754	H_neanderthalensis:0.485754):0.445172	H_naledi:0.723626):0.074555):1.195501	(Georgian_H_erectus:0.199201	H_erectus:1.886201):0.260782):0.28508):1.014179	H_habilis:2.099243):0.197475	Au_sediba:1.776718):1.496458	(K_platyops:1.549094	Au_africanus:3.149094):0.254082):0.094492	(P_aethiopicus:0.968539	(P_boisei:1.314086	P_robustus:1.796086):0.534452):2.119129):0.324022):0.408587):0.964896);
(S_tchadensis:1.011189	(Ar_ramidus:1.74769	(((Au_afarensis:0.531913	Au_garhi:0.681913):2.054694	(((K_platyops:0.084303	((P_aethiopicus:1.050801	(P_boisei:1.404179	P_robustus:1.886179):0.526622):0.139104	Au_sediba:1.469905):0.084398):1.375993	Au_africanus:3.060295):0.102397	((H_rudolfensis:1.77054	((H_ergaster:1.806884	(H_floresiensis:0.350844	H_naledi:0.167044):1.90354):0.337251	((H_erectus:1.121199	(H_heidelbergensis:0.953145	(H_neanderthalensis:0.47417	H_sapiens:0.50317):0.567075):0.133954):0.832903	Georgian_H_erectus:0.267102):0.607033):0.586405):0.398333	H_habilis:2.198873):1.35382):0.203914):0.070911	Au_anamensis:1.480532):0.710172):1.733498);
(((Au_anamensis:1.765572	(((H_habilis:2.195711	((((H_ergaster:0.177293	H_floresiensis:0.624793):1.704709	(H_erectus:1.92561	Georgian_H_erectus:0.23861):0.373392):0.844189	(((H_sapiens:0.718685	H_neanderthalensis:0.689685):0.635907	H_heidelbergensis:1.237492):0.281582	H_naledi:1.399874):1.590017):0.350818	H_rudolfensis:2.117009):0.048702):1.039357	((((P_robustus:2.138814	P_boisei:1.656814):0.142696	P_aethiopicus:0.91951):1.021213	(Au_africanus:1.146248	Au_sediba:1.016248):1.204475):0.056277	K_platyops:0.806999):0.438068):0.190358	(Au_garhi:1.411112	Au_afarensis:1.261112):0.994314):0.687133):1.472758	Ar_ramidus:2.795317):1.060188	S_tchadensis:1.385505);
(S_tchadensis:0.296576	((Ar_ramidus:0.671149	Au_anamensis:1.114163):1.451268	(((K_platyops:0.971595	(P_aethiopicus:1.240775	(P_boisei:1.222292	P_robustus:1.704292):0.898483):0.920819):0.337863	((Au_sediba:2.033253	((((H_heidelbergensis:1.133315	(H_neanderthalensis:0.651452	H_sapiens:0.680452):0.569963):0.918925	H_erectus:2.086339):0.217296	Georgian_H_erectus:0.616635):1.032924	((H_habilis:1.100127	H_rudolfensis:1.070127):0.782321	((H_ergaster:0.396092	H_naledi:0.659792):0.955728	H_floresiensis:1.79932):1.460628):0.107111):0.563694):0.021467	Au_africanus:2.18472):0.724738):0.815683	(Au_afarensis:1.489853	Au_garhi:1.639853):1.455288):0.797276):0.644158);
(S_tchadensis:0.349567	((((Au_afarensis:0.824178	Au_garhi:0.974178):1.74757	((P_aethiopicus:0.691147	(P_robustus:1.940589	P_boisei:1.458589):0.112559):2.021577	(K_platyops:0.668599	((Au_sediba:1.693035	((H_habilis:1.160201	H_rudolfensis:1.130201):0.419274	((H_ergaster:1.635237	H_floresiensis:2.082737):0.374434	((Georgian_H_erectus:0.610253	H_erectus:2.297253):0.116082	((H_heidelbergensis:0.699554	H_naledi:0.580354):0.696709	(H_sapiens:0.82674	H_neanderthalensis:0.79774):0.686623):0.982971):0.013337):0.499804):0.63356):0.323447	Au_africanus:2.146482):0.122117):0.854125):0.229023):0.610979	Au_anamensis:2.005741):0.926555	Ar_ramidus:2.489282):0.330286);
((Ar_ramidus:2.455328	(((((P_boisei:1.390557	P_robustus:1.872557):0.419282	P_aethiopicus:0.929839):1.075489	(Au_africanus:2.413118	K_platyops:0.813118):0.00221):0.488657	(Au_sediba:1.609521	(((Georgian_H_erectus:0.474079	((H_heidelbergensis:1.208098	((H_naledi:0.251848	H_neanderthalensis:0.459148):0.176753	H_sapiens:0.664901):0.660296):0.491878	H_erectus:1.734076):0.427003):0.459822	(H_ergaster:0.234006	H_floresiensis:0.681506):1.969894):0.610158	(H_rudolfensis:1.640889	H_habilis:1.670889):0.21317):0.245462):1.164464):1.07867	(Au_anamensis:0.495415	(Au_afarensis:0.771447	Au_garhi:0.921447):0.900954):1.530255):0.872673):0.941279	S_tchadensis:0.926607);
(S_tchadensis:0.179436	((Ar_ramidus:0.325074	Au_anamensis:0.768088):1.83602	((((K_platyops:0.464884	((P_boisei:1.321927	P_robustus:1.803927):0.710382	P_aethiopicus:1.15231):0.502575):0.191274	Au_africanus:2.256158):0.162751	((H_rudolfensis:1.586133	(H_habilis:1.56837	((Au_sediba:0.581544	((H_ergaster:0.943667	H_floresiensis:1.391167):0.484345	(((H_sapiens:0.573356	H_neanderthalensis:0.544356):0.634823	H_heidelbergensis:1.091079):0.359415	H_erectus:1.484594):0.360418):0.603532):0.054122	(H_naledi:2.214109	Georgian_H_erectus:0.680409):0.135256):0.412705):0.047763):0.188609	Au_garhi:0.784742):1.004167):0.804554	Au_afarensis:2.443463):1.337632):0.488341);
(S_tchadensis:0.09723	((((Au_afarensis:0.134183	Au_garhi:0.284183):0.999579	((Au_africanus:1.687941	((P_boisei:1.230541	P_robustus:1.712541):0.706707	P_aethiopicus:1.057249):0.220692):0.011845	(((H_rudolfensis:1.094172	((H_ergaster:1.2489	H_floresiensis:1.6964):0.45389	((H_naledi:1.084713	(H_heidelbergensis:1.020148	(H_sapiens:0.577936	H_neanderthalensis:0.548936):0.559312):0.183765):0.849447	(Georgian_H_erectus:0.152397	H_erectus:1.839397):0.248062):0.032331):0.351382):0.60408	H_habilis:1.728252):0.229879	Au_sediba:1.438131):0.131655):0.213976):0.494303	Au_anamensis:0.45108):1.240496	(K_platyops:1.511479	Ar_ramidus:0.711479):0.537082):1.318668);
(S_tchadensis:0.317731	(Ar_ramidus:0.912922	((Au_anamensis:0.533442	(Au_afarensis:0.906442	Au_garhi:1.056442):0.803987):0.182928	((Au_africanus:2.030648	(K_platyops:0.087993	(Au_sediba:0.743507	((H_habilis:0.986088	(H_ergaster:1.749075	(((H_erectus:1.505209	((H_neanderthalensis:0.58017	(H_sapiens:0.592786	H_naledi:0.356486):0.016384):0.544874	H_heidelbergensis:1.036945):0.434165):0.282487	Georgian_H_erectus:0.100696):0.23639	H_floresiensis:2.054586):0.141989):0.167012):0.091124	H_rudolfensis:1.047212):0.186295):0.814486):0.342655):0.082628	(P_aethiopicus:0.66945	(P_robustus:1.868368	P_boisei:1.386368):0.163081):1.033827):0.56008):0.639566):1.87481);
(((Ar_ramidus:0.540271	Au_anamensis:0.983285):1.615985	((((K_platyops:0.377006	(((((((H_sapiens:0.63012	H_neanderthalensis:0.60112):0.724742	H_heidelbergensis:1.237762):0.909781	Georgian_H_erectus:0.494644):0.07706	H_erectus:2.258704):0.089396	H_rudolfensis:0.971101):0.499238	(H_ergaster:0.208145	(H_naledi:0.101104	H_floresiensis:0.284904):0.370741):2.222194):0.497192	H_habilis:1.997531):0.369474):0.24541	Au_africanus:2.222416):0.484105	(Au_sediba:2.371531	(P_aethiopicus:0.933474	(P_boisei:1.119658	P_robustus:1.601658):0.693816):1.158057):0.204991):0.912138	(Au_afarensis:0.554411	Au_garhi:0.704411):2.284248):0.937597):1.516408	S_tchadensis:1.202664);
(S_tchadensis:0.353005	(((Ar_ramidus:0.772236	(Au_afarensis:0.40436	Au_garhi:0.55436):1.987876):0.143636	Au_anamensis:1.358886):0.307003	(K_platyops:0.667901	(((((H_ergaster:2.067511	((H_erectus:2.054008	Georgian_H_erectus:0.367008):0.032794	((H_naledi:1.505227	((H_neanderthalensis:0.51811	H_sapiens:0.54711):0.478382	H_heidelbergensis:0.908392):0.716035):0.29172	H_floresiensis:1.980747):0.136556):0.397708):0.148371	H_rudolfensis:1.255882):0.531182	H_habilis:1.817063):0.331155	((P_aethiopicus:0.378206	P_robustus:1.740206):0.447382	P_boisei:1.705587):0.522631):0.180598	(Au_africanus:1.02702	Au_sediba:0.89702):0.911797):0.329084):1.354974):1.60013);
((Ar_ramidus:1.69768	(((Au_afarensis:0.70242	Au_garhi:0.85242):1.195808	(((((H_rudolfensis:1.390983	H_habilis:1.420983):0.112205	((Georgian_H_erectus:0.297883	(((H_sapiens:0.686228	H_neanderthalensis:0.657228):0.627767	(H_heidelbergensis:0.648725	H_naledi:0.529525):0.54817):0.258769	H_erectus:1.489764):0.495119):0.809109	(H_ergaster:0.602718	H_floresiensis:1.050218):1.774274):0.086197):0.382468	Au_sediba:1.395657):0.934804	Au_africanus:2.460461):0.008767	(K_platyops:0.192525	(P_aethiopicus:0.786538	(P_boisei:1.176146	P_robustus:1.658146):0.490392):0.595987):0.676703):0.209):0.736797	Au_anamensis:1.458038):0.682656):1.674472	S_tchadensis:0.902153);
((S_tchadensis:0.472879	((Au_afarensis:1.046767	Au_garhi:1.196767):1.333639	((((Au_africanus:0.701295	Au_sediba:0.571295):1.496596	(K_platyops:0.090454	((P_boisei:1.370537	P_robustus:1.852537):0.390927	P_aethiopicus:0.881464):0.39899):0.507436):0.399705	((H_rudolfensis:1.218008	H_habilis:1.248008):1.020283	((H_erectus:2.23816	Georgian_H_erectus:0.55116):0.335049	((H_ergaster:0.168998	H_floresiensis:0.616498):1.986884	(((H_sapiens:0.6763	H_neanderthalensis:0.6473):0.639401	H_heidelbergensis:1.198601):0.636947	H_naledi:1.716348):0.703234):0.000327):1.042083):0.719304):0.388039	Au_anamensis:1.028649):0.174771):2.182473):0.022851	Ar_ramidus:2.96573);
(S_tchadensis:0.284807	((((((((Georgian_H_erectus:0.055331	H_erectus:1.742331):1.29885	((H_floresiensis:2.256522	((H_heidelbergensis:1.02893	(H_neanderthalensis:0.556134	H_sapiens:0.585134):0.560896):1.048724	H_naledi:1.958454):0.114269):0.648443	H_ergaster:2.457465):0.166716):0.345986	(H_habilis:1.103828	H_rudolfensis:1.073828):0.936339):0.189319	Au_sediba:1.709486):0.275865	((Au_africanus:2.006007	((P_boisei:1.417523	P_robustus:1.899523):0.565253	P_aethiopicus:1.102776):0.49323):0.008963	K_platyops:0.414969):0.100382):0.191383	(Au_afarensis:0.77787	Au_garhi:0.92787):0.748864):0.567501	Au_anamensis:0.91725):0.252595	Ar_ramidus:0.726831):2.027976);
(S_tchadensis:0.089296	(Ar_ramidus:1.816789	(((Au_afarensis:0.142159	Au_garhi:0.292159):1.726221	((K_platyops:0.253167	(P_aethiopicus:0.469786	(P_boisei:1.001454	P_robustus:1.483454):0.348332):0.97338):0.418046	(((H_rudolfensis:0.996222	H_habilis:1.026222):0.344583	(((H_ergaster:0.080258	H_naledi:0.343958):0.864171	H_floresiensis:1.391929):0.86219	(Georgian_H_erectus:0.31777	(H_erectus:1.448293	(H_heidelbergensis:1.063397	(H_sapiens:0.649235	H_neanderthalensis:0.620235):0.531263):0.350795):0.556477):0.218849):0.494186):0.986359	(Au_africanus:1.156382	Au_sediba:1.026382):0.810781):0.304049):0.377167):0.612268	Au_anamensis:1.303662):0.956141):0.742507);
(S_tchadensis:0.140264	(Ar_ramidus:0.595523	((((K_platyops:0.255682	((P_robustus:1.932168	P_boisei:1.450168):0.335652	P_aethiopicus:0.90582):0.539862):0.272745	(Au_africanus:1.213065	((((H_ergaster:1.83367	(H_floresiensis:2.26969	((H_naledi:1.175805	(H_heidelbergensis:1.08915	(H_sapiens:0.700679	H_neanderthalensis:0.671679):0.50557):0.205856):0.716006	(Georgian_H_erectus:0.276451	H_erectus:1.963451):0.081661):0.194078):0.01148):0.095426	H_rudolfensis:0.969096):0.010535	H_habilis:1.009631):0.374091	Au_sediba:0.863722):0.219344):0.915361):0.342668	(Au_afarensis:0.490185	Au_garhi:0.640185):1.20091):0.452581	Au_anamensis:0.96669):0.071847):2.014742);
(S_tchadensis:0.343504	((Ar_ramidus:1.548286	Au_anamensis:1.9913):0.241743	((Au_afarensis:0.469534	Au_garhi:0.619534):2.313812	((((P_boisei:1.333143	P_robustus:1.815143):1.145861	P_aethiopicus:1.599004):0.785806	(K_platyops:0.282886	Au_africanus:1.882886):0.911923):0.250294	(Au_sediba:1.174628	((((H_ergaster:1.719498	H_floresiensis:2.166998):0.049982	(Georgian_H_erectus:0.147458	H_erectus:1.834458):0.352022):0.016162	(H_naledi:1.019756	((H_neanderthalensis:0.586195	H_sapiens:0.615195):0.510626	H_heidelbergensis:1.008721):0.130234):1.029587):0.695282	(H_rudolfensis:1.330572	H_habilis:1.360572):0.190352):0.143704):1.740476):0.518242):0.626682):1.023475);
(S_tchadensis:1.002253	(((Au_afarensis:0.342712	Au_garhi:0.492712):2.71893	(Au_anamensis:1.321094	Ar_ramidus:0.87808):0.563561):1.137163	(K_platyops:1.376391	((Au_africanus:1.839867	(((((H_floresiensis:2.012434	(H_naledi:1.706316	(H_heidelbergensis:1.147863	(H_sapiens:0.623122	H_neanderthalensis:0.594122):0.641842):0.677652):0.122318):0.485039	H_ergaster:2.049972):0.262541	(Georgian_H_erectus:0.795459	H_erectus:2.482459):0.247054):0.198254	Au_sediba:1.060767):0.147209	(H_rudolfensis:0.959436	H_habilis:0.989436):0.73854):0.501891):1.063539	(P_aethiopicus:1.513029	(P_boisei:1.677947	P_robustus:2.159947):0.715083):0.980376):0.072985):2.002414):0.893448);
((S_tchadensis:0.121991	(((((Au_africanus:0.683064	Au_sediba:0.553064):1.537383	((P_robustus:1.83341	P_boisei:1.35141):0.553917	P_aethiopicus:1.025327):0.78512):0.178765	(K_platyops:0.465031	(H_habilis:1.292371	(H_rudolfensis:1.021891	((H_ergaster:1.541633	((H_floresiensis:1.034657	H_naledi:0.850857):0.591685	((H_sapiens:0.717538	H_neanderthalensis:0.688538):0.526172	H_heidelbergensis:1.12661):0.435132):0.362792):0.260198	(Georgian_H_erectus:0.271963	H_erectus:1.958963):0.259869):0.180059):0.24048):1.16266):0.334181):0.442867	(Au_afarensis:0.325246	Au_garhi:0.475246):1.736833):0.643598	Au_anamensis:1.528691):1.506313):0.316256	Ar_ramidus:2.908246);
(S_tchadensis:0.329249	((((((Au_africanus:1.506991	Au_sediba:1.376991):0.497681	(P_aethiopicus:1.041881	(P_robustus:2.050021	P_boisei:1.568021):0.353861):0.552791):0.165499	(K_platyops:0.351039	((H_ergaster:1.3158	((H_sapiens:0.607955	H_neanderthalensis:0.578955):0.51206	H_heidelbergensis:1.002915):0.695786):1.20011	((H_naledi:1.923204	H_floresiensis:2.107004):0.806823	((H_habilis:1.114958	H_rudolfensis:1.084958):0.302969	(H_erectus:2.052614	Georgian_H_erectus:0.365614):0.712313):0.1184):0.049582):0.755129):0.219133):0.172707	(Au_afarensis:0.87981	Au_garhi:1.02981):0.683068):0.31164	Au_anamensis:0.697533):0.692601	Ar_ramidus:0.947119):1.85213);
(S_tchadensis:0.037113	(Ar_ramidus:1.348221	(((Au_afarensis:0.366663	Au_garhi:0.516663):1.347655	((K_platyops:0.216366	(P_aethiopicus:0.527922	(P_boisei:1.105349	P_robustus:1.587349):0.302573):0.878444):0.192724	(Au_africanus:1.720591	(Au_sediba:1.501805	((((H_ergaster:1.806628	((H_heidelbergensis:1.237275	(H_sapiens:0.737487	H_neanderthalensis:0.708487):0.616888):0.821093	(Georgian_H_erectus:0.109052	H_erectus:1.796052):0.296415):0.131161):0.137541	H_habilis:1.014169):0.002468	H_rudolfensis:0.986637):0.130224	(H_naledi:0.221585	H_floresiensis:0.405385):2.118976):0.874944):0.088786):0.2885):0.485227):0.648809	Au_anamensis:1.186141):0.605094):1.158892);
(S_tchadensis:0.591048	(Ar_ramidus:1.083953	((((((H_ergaster:0.565088	(H_naledi:0.530792	H_floresiensis:0.714592):0.297996):1.290971	(((H_heidelbergensis:1.024861	(H_sapiens:0.663463	H_neanderthalensis:0.634463):0.478498):0.347403	H_erectus:1.406365):0.56263	Georgian_H_erectus:0.281995):0.304064):0.225384	(H_rudolfensis:1.059149	H_habilis:1.089149):0.062294):1.27899	(Au_africanus:1.378734	Au_sediba:1.248734):0.661699):0.347402	((P_aethiopicus:1.471962	(P_boisei:1.068638	P_robustus:1.550638):1.283323):0.475161	K_platyops:0.757122):0.030713):0.799573	(Au_anamensis:0.910669	(Au_afarensis:0.734041	Au_garhi:0.884041):1.353614):0.319753):0.296545):1.977095);
(S_tchadensis:0.57855	(Ar_ramidus:2.043169	((Au_afarensis:1.218108	Au_garhi:1.368108):1.49101	(Au_anamensis:1.429037	(Au_africanus:3.060817	((P_aethiopicus:1.197684	(P_robustus:1.875022	P_boisei:1.393022):0.684662):0.558233	(((H_habilis:1.884826	(H_rudolfensis:1.724509	(((H_ergaster:1.491639	(((H_sapiens:0.733911	H_neanderthalensis:0.704911):0.581679	H_heidelbergensis:1.198491):0.138243	H_naledi:1.217534):0.537806):0.29537	(Georgian_H_erectus:0.118114	H_erectus:1.805114):0.398895):0.699806	H_floresiensis:2.934316):0.197694):0.130317):0.494517	Au_sediba:1.859343):0.169843	K_platyops:0.559186):0.006731):0.8949):0.325205):0.103095):0.954051):1.005382);
(((Au_anamensis:1.944567	Ar_ramidus:1.501553):1.311895	((Au_afarensis:0.305093	Au_garhi:0.455093):3.240299	(((((Georgian_H_erectus:0.967624	(H_erectus:1.690997	(H_heidelbergensis:1.075556	(H_sapiens:0.630822	H_neanderthalensis:0.601822):0.561834):0.58134):0.963628):0.208113	(H_ergaster:1.521045	(H_floresiensis:0.888511	H_naledi:0.704711):1.080034):0.924692):0.642301	(H_rudolfensis:1.768961	H_habilis:1.798961):0.359077):0.948018	(((P_aethiopicus:0.766735	P_robustus:2.128735):0.030183	P_boisei:1.676918):0.697578	K_platyops:0.304496):0.81156):0.102918	(Au_sediba:2.255194	Au_africanus:2.385194):0.43378):1.506418):0.888057):0.742696	S_tchadensis:1.086144);
(S_tchadensis:0.466163	((((((P_boisei:1.514157	P_robustus:1.996157):0.548475	P_aethiopicus:1.182632):1.15707	((Au_sediba:1.716465	(((H_naledi:0.661127	H_floresiensis:0.844927):1.613604	(H_rudolfensis:1.004512	(H_ergaster:1.676449	((H_erectus:1.642236	(H_heidelbergensis:1.062798	(H_sapiens:0.607505	H_neanderthalensis:0.578505):0.572393):0.545338):0.404192	Georgian_H_erectus:0.359428):0.04702):0.288064):0.046519):0.06728	H_habilis:1.148311):1.088155):0.823208	K_platyops:1.069673):0.080028):0.189544	Au_africanus:2.939245):0.507643	(Au_anamensis:0.808159	(Au_afarensis:0.370095	Au_garhi:0.520095):1.61505):0.681744):0.386441	Ar_ramidus:1.43333):1.502834);
(S_tchadensis:0.276317	((Au_anamensis:1.133026	Ar_ramidus:0.690012):1.211372	(((K_platyops:0.488758	(P_aethiopicus:0.63732	(P_robustus:1.948222	P_boisei:1.466222):0.051097):1.041438):0.808775	((Au_africanus:0.568033	Au_sediba:0.438033):1.429548	((((H_ergaster:0.612566	H_floresiensis:1.060066):0.608522	(H_naledi:1.339185	((H_sapiens:0.74686	H_neanderthalensis:0.71786):0.505871	H_heidelbergensis:1.13563):0.322754):0.145603):1.116489	(H_erectus:2.012581	Georgian_H_erectus:0.325581):0.741996):0.863396	(H_rudolfensis:1.362877	H_habilis:1.392877):0.878096):0.116608):0.899952):0.30425	(Au_afarensis:0.843865	Au_garhi:0.993865):1.577919):1.0996):0.844933);
(S_tchadensis:1.053275	(Ar_ramidus:3.20971	(((K_platyops:0.601968	((H_rudolfensis:1.748462	(H_habilis:1.657085	((Georgian_H_erectus:0.368818	H_erectus:2.055818):0.75336	(H_ergaster:1.301432	(H_floresiensis:1.742782	((H_heidelbergensis:1.225735	(H_neanderthalensis:0.673929	H_sapiens:0.702929):0.639906):0.235672	H_naledi:1.342207):0.216775):0.00615):1.090747):0.194907):0.121377):0.592996	((Au_africanus:0.606129	Au_sediba:0.476129):1.31861	((P_boisei:1.007884	P_robustus:1.489884):0.757969	P_aethiopicus:0.885853):0.628886):0.056719):0.22051):1.401039	(Au_garhi:1.614023	Au_afarensis:1.464023):1.358985):0.691361	Au_anamensis:2.337383):1.31534):0.313565);
(S_tchadensis:0.685102	(Ar_ramidus:1.666596	(((Au_afarensis:1.778021	Au_garhi:1.928021):0.897339	(K_platyops:0.50767	(Au_africanus:1.751942	((((H_rudolfensis:0.98906	H_habilis:1.01906):0.045876	(((H_naledi:0.866085	H_floresiensis:1.049885):1.350775	((H_erectus:1.836997	Georgian_H_erectus:0.149997):0.06599	(H_heidelbergensis:1.11538	(H_sapiens:0.624773	H_neanderthalensis:0.595773):0.607707):0.753508):0.467173):0.030358	H_ergaster:1.983518):0.011418):0.399179	Au_sediba:0.944115):0.616521	((P_aethiopicus:0.52305	P_robustus:1.88505):0.409073	P_boisei:1.812123):0.348514):0.061306):0.355728):1.34769):0.151766	Au_anamensis:1.65014):0.45947):1.488505);
(S_tchadensis:0.373562	((((Au_afarensis:0.125158	Au_garhi:0.275158):1.436388	(((Au_africanus:1.609172	((H_rudolfensis:1.138896	H_habilis:1.168896):0.512333	(H_ergaster:2.271496	(((H_erectus:1.703961	((H_sapiens:0.614268	H_neanderthalensis:0.585268):0.629808	H_heidelbergensis:1.126977):0.542884):0.271414	Georgian_H_erectus:0.288375):0.633182	(H_naledi:1.438557	H_floresiensis:1.622357):1.0167):0.079939):0.339733):0.317943):0.004813	Au_sediba:1.483985):0.598711	(K_platyops:0.467091	((P_boisei:1.451173	P_robustus:1.933173):0.382872	P_aethiopicus:0.954045):0.703046):0.145605):0.12885):1.143907	Au_anamensis:1.528467):0.605151	Ar_ramidus:1.690604):1.152958);
(S_tchadensis:0.680156	(Ar_ramidus:2.129901	(Au_anamensis:1.053084	((Au_afarensis:0.16457	Au_garhi:0.31457):1.68236	(((((((H_ergaster:0.770532	(H_naledi:0.24178	H_floresiensis:0.42558):0.792452):0.89233	(H_heidelbergensis:1.069419	(H_neanderthalensis:0.565737	H_sapiens:0.594737):0.591782):0.976343):0.486318	(Georgian_H_erectus:0.374063	H_erectus:2.061063):0.505118):0.486437	(H_rudolfensis:1.300067	H_habilis:1.330067):0.37555):0.225149	Au_sediba:1.410765):0.695976	(((P_boisei:1.55255	P_robustus:2.03455):0.688522	P_aethiopicus:1.361072):0.411052	K_platyops:0.582124):0.054617):0.071278	Au_africanus:2.308019):0.318911):0.38314):1.519831):1.020254);
(S_tchadensis:0.491704	(Ar_ramidus:1.448688	(Au_anamensis:1.538865	((((P_boisei:1.373139	P_robustus:1.855139):0.699899	P_aethiopicus:1.193038):1.046169	((Au_sediba:2.127141	Au_africanus:2.257141):0.306703	(K_platyops:0.883379	(H_rudolfensis:1.478026	((H_ergaster:2.080223	((H_naledi:1.215162	H_floresiensis:1.398962):1.011275	((H_erectus:1.191076	((H_neanderthalensis:0.612814	H_sapiens:0.641814):0.509207	H_heidelbergensis:1.033921):0.123055):1.03829	Georgian_H_erectus:0.542366):0.150372):0.117485):0.16939	H_habilis:1.319613):0.188414):1.365353):0.080464):0.085364):0.2925	(Au_afarensis:0.092954	Au_garhi:0.242954):2.068753):0.554144):0.352837):1.513016);
(S_tchadensis:0.136301	(((((Au_sediba:1.967685	(((((H_heidelbergensis:1.19842	(H_neanderthalensis:0.5754	H_sapiens:0.6044):0.711119):0.708144	H_erectus:1.940664):0.119442	Georgian_H_erectus:0.373106):0.448096	(H_ergaster:1.024987	(H_naledi:0.314929	H_floresiensis:0.498729):0.973758):1.066215):0.943938	(H_rudolfensis:1.069171	H_habilis:1.099171):1.005969):0.382545):0.08907	((K_platyops:0.252377	((P_aethiopicus:0.368453	P_robustus:1.730453):0.085709	P_boisei:1.334161):0.988216):0.091597	Au_africanus:1.943975):0.24278):0.513899	(Au_afarensis:0.456259	Au_garhi:0.606259):1.464395):0.227306	Au_anamensis:0.970974):0.713632	Ar_ramidus:1.241592):1.364709);
(S_tchadensis:0.353977	(Ar_ramidus:0.960381	(Au_anamensis:1.011343	(((((((H_ergaster:0.675451	(H_naledi:0.263487	H_floresiensis:0.447287):0.675664):1.340732	((H_erectus:1.545362	(H_heidelbergensis:1.031058	(H_sapiens:0.569246	H_neanderthalensis:0.540246):0.578912):0.480204):0.267925	Georgian_H_erectus:0.126286):0.619896):0.641403	(H_habilis:1.611555	H_rudolfensis:1.581555):0.11603):0.526031	Au_sediba:1.733616):0.257244	(P_aethiopicus:0.80021	(P_boisei:1.041963	P_robustus:1.523963):0.638247):0.91065):0.035128	Au_africanus:2.155988):0.596639	(K_platyops:0.749233	(Au_afarensis:0.278735	Au_garhi:0.428735):1.290498):0.403394):0.215703):0.392052):1.863595);
(S_tchadensis:0.330008	(Ar_ramidus:1.138222	(Au_anamensis:0.587136	((Au_africanus:1.9764	(((((H_heidelbergensis:1.043322	(H_neanderthalensis:0.606799	H_sapiens:0.635799):0.524623):0.119938	H_naledi:1.04406):1.711622	(H_habilis:1.393308	H_rudolfensis:1.363308):0.168674):0.247265	(((H_erectus:2.127399	Georgian_H_erectus:0.440399):0.438405	H_ergaster:2.148804):0.145912	H_floresiensis:2.742216):0.444531):0.262752	Au_sediba:1.551999):0.294401):0.496685	((K_platyops:0.233106	(P_aethiopicus:0.586745	(P_boisei:1.070428	P_robustus:1.552428):0.396316):0.836361):0.423002	(Au_afarensis:0.513627	Au_garhi:0.663627):0.96248):0.216977):0.071037):0.994101):1.661786);
(S_tchadensis:0.586282	((((Au_garhi:1.58837	Au_afarensis:1.43837):0.632517	((K_platyops:0.653476	((Au_africanus:0.56183	Au_sediba:0.43183):1.372501	((P_boisei:1.021102	P_robustus:1.503102):0.814978	P_aethiopicus:0.95608):0.56825):0.319146):0.038212	(((H_ergaster:2.216569	(H_floresiensis:2.400349	(((H_neanderthalensis:0.643044	H_sapiens:0.672044):0.258562	H_naledi:0.694306):0.269856	H_heidelbergensis:1.083363):1.252386):0.263721):0.009997	(Georgian_H_erectus:0.364436	H_erectus:2.051436):0.59213):0.700064	(H_rudolfensis:1.031015	H_habilis:1.061015):0.935615):0.685059):0.5592):1.099818	Au_anamensis:1.99372):0.455779	Ar_ramidus:2.006485):1.049797);
(S_tchadensis:0.519501	((((Au_afarensis:0.689808	Au_garhi:0.839808):1.823533	(((P_aethiopicus:1.352404	(P_boisei:1.156895	P_robustus:1.638895):1.075509):0.286315	Au_africanus:2.04872):0.599778	(K_platyops:1.016614	(((H_habilis:1.343212	H_rudolfensis:1.313212):0.062785	(((H_erectus:1.941506	((H_naledi:0.665706	(H_neanderthalensis:0.54813	H_sapiens:0.57713):0.324876):0.39867	H_heidelbergensis:1.183576):0.723829):0.330534	Georgian_H_erectus:0.58504):0.386014	(H_ergaster:0.269564	H_floresiensis:0.717064):1.97149):0.094944):0.866157	Au_sediba:1.752155):0.73446):0.031883):0.644843):0.692565	Au_anamensis:2.02892):0.672733	Ar_ramidus:2.258638):0.730862);
(S_tchadensis:0.364767	(Au_anamensis:2.262875	(((((((H_erectus:2.238265	Georgian_H_erectus:0.551265):0.556164	((H_habilis:0.975552	H_rudolfensis:0.945552):0.427596	(H_ergaster:0.658984	H_floresiensis:1.106484):1.674165):0.04428):0.042796	(((H_sapiens:0.569647	H_neanderthalensis:0.540647):0.498444	H_heidelbergensis:0.950991):0.780703	H_naledi:1.612494):1.07143):0.60599	Au_sediba:1.576214):1.27886	((Au_africanus:2.087972	K_platyops:0.487972):0.331039	((P_aethiopicus:0.517314	P_boisei:1.397314):0.496879	P_robustus:2.376193):0.994818):0.566064):0.663256	(Au_afarensis:0.219344	Au_garhi:0.369344):2.648986):0.44243	Ar_ramidus:1.69076):0.129101):1.014906);
((S_tchadensis:0.182227	(Au_anamensis:1.466969	Ar_ramidus:1.023955):1.628272):0.135527	(((((P_robustus:2.043097	P_boisei:1.561097):0.319651	P_aethiopicus:1.000748):1.006433	K_platyops:0.817181):0.388235	(Au_africanus:1.678035	(Au_sediba:1.452276	((((H_ergaster:0.780766	H_naledi:1.044466):0.42429	H_floresiensis:1.652556):0.818962	(((H_heidelbergensis:0.98942	(H_neanderthalensis:0.645764	H_sapiens:0.674764):0.431756):0.675933	H_erectus:1.699453):0.089083	Georgian_H_erectus:0.101536):0.652482):0.643987	(H_habilis:1.328675	H_rudolfensis:1.298675):0.40933):0.234271):0.095759):1.127382):0.317411	(Au_garhi:1.655018	Au_afarensis:1.505018):0.83781):2.064926);
(S_tchadensis:0.298835	((((Au_afarensis:0.134317	Au_garhi:0.284317):2.690791	(K_platyops:1.508177	((Au_africanus:2.786138	(Au_sediba:1.243814	(((H_naledi:1.687972	(H_heidelbergensis:1.041467	(H_sapiens:0.605091	H_neanderthalensis:0.576091):0.553476):0.765705):1.046	(H_habilis:1.23652	H_rudolfensis:1.20652):0.303752):0.03508	(H_floresiensis:2.686223	(H_ergaster:2.22566	(Georgian_H_erectus:0.14668	H_erectus:1.83368):0.80898):0.013063):0.266629):0.188462):1.412324):0.097095	(P_aethiopicus:1.444898	(P_robustus:1.919374	P_boisei:1.437374):0.887524):1.028336):0.224943):0.496932):0.852333	Au_anamensis:2.500455):0.388179	Ar_ramidus:2.44562):0.323215);
(S_tchadensis:0.795221	((((Au_afarensis:1.249128	Au_garhi:1.399128):1.543783	Au_anamensis:1.615924):0.344411	(((P_aethiopicus:1.444505	(P_robustus:1.827512	P_boisei:1.345512):0.978993):1.470319	K_platyops:1.724824):0.069468	(Au_africanus:2.276291	((H_habilis:1.519452	(((H_ergaster:1.836806	(H_floresiensis:1.895721	(H_naledi:1.166322	(H_heidelbergensis:1.15005	(H_sapiens:0.609292	H_neanderthalensis:0.580292):0.657857):0.135473):0.545599):0.388585):0.152327	(Georgian_H_erectus:0.228384	H_erectus:1.915384):0.490749):0.402524	H_rudolfensis:1.431657):0.057794):1.025156	Au_sediba:2.024608):0.121683):1.118001):0.52303):0.801404	Ar_ramidus:2.318726):0.946495);
(S_tchadensis:0.727378	(Ar_ramidus:1.168398	(((Au_garhi:1.493619	((((Au_africanus:0.47977	Au_sediba:0.34977):0.346943	(((((H_ergaster:0.158134	H_floresiensis:0.605634):1.089053	(H_naledi:1.144234	(H_heidelbergensis:1.131891	(H_sapiens:0.650704	H_neanderthalensis:0.621704):0.598287):0.131543):0.366653):0.568853	(Georgian_H_erectus:0.285639	H_erectus:1.972639):0.260401):0.106149	H_rudolfensis:0.962188):0.093372	H_habilis:1.085561):0.131151):1.032481	((P_boisei:1.494198	P_robustus:1.976198):0.308853	P_aethiopicus:0.923051):0.526142):0.201121	K_platyops:0.460314):0.063305):0.168084	Au_afarensis:1.511703):1.060519	Au_anamensis:1.395237):0.216175):2.02898);
(S_tchadensis:0.353361	((Au_afarensis:0.212097	Au_garhi:0.362097):3.531175	((Ar_ramidus:0.340104	Au_anamensis:0.783118):1.670195	((Au_africanus:2.680701	(((H_rudolfensis:1.144405	(((H_erectus:1.87056	((H_neanderthalensis:0.481959	H_sapiens:0.510959):0.573934	H_heidelbergensis:0.967792):0.868667):0.158932	Georgian_H_erectus:0.342492):0.244039	(H_ergaster:1.046898	(H_naledi:0.810155	H_floresiensis:0.993955):0.500443):0.809633):0.247874):0.180152	H_habilis:1.354557):0.835337	Au_sediba:1.669894):0.880807):0.766079	(K_platyops:0.635055	((P_boisei:1.008016	P_robustus:1.490016):0.857559	P_aethiopicus:0.985575):0.839479):1.211725):0.96352):0.112972):0.70009);
(S_tchadensis:1.071544	((Ar_ramidus:0.242945	Au_anamensis:0.685959):1.225627	((((H_floresiensis:3.543876	((H_ergaster:2.632329	(H_habilis:1.270112	H_rudolfensis:1.240112):0.432216):0.224096	(Georgian_H_erectus:0.470578	(((H_heidelbergensis:1.134397	(H_sapiens:0.663463	H_neanderthalensis:0.634463):0.588033):0.162408	H_naledi:1.177605):0.793025	H_erectus:2.123929):0.033648):1.115847):0.239951):0.192347	Au_sediba:1.838723):0.996182	((K_platyops:0.990175	((P_boisei:1.401229	P_robustus:1.883229):0.728411	P_aethiopicus:1.249641):0.930535):0.214823	Au_africanus:2.804999):0.159906):0.475652	(Au_afarensis:1.074526	Au_garhi:1.224526):1.58603):0.428015):2.072972);
((Au_anamensis:1.782602	((K_platyops:0.994453	((Au_africanus:0.925029	Au_sediba:0.795029):1.220555	(H_habilis:2.122796	((P_aethiopicus:0.761292	(P_boisei:1.086243	P_robustus:1.568243):0.555049):0.473036	((H_floresiensis:2.605237	((H_erectus:2.17502	Georgian_H_erectus:0.48802):0.145648	(H_ergaster:1.674951	((H_heidelbergensis:1.075023	(H_neanderthalensis:0.678448	H_sapiens:0.707448):0.484675):0.192912	H_naledi:1.148735):0.789916):0.228716):0.25407):0.59095	H_rudolfensis:1.788687):0.215641):0.088468):0.412788):0.448869):0.798542	(Au_afarensis:0.680092	Au_garhi:0.830092):1.932904):0.346592):2.208793	(Ar_ramidus:3.51146	S_tchadensis:1.04146):0.036921);
(S_tchadensis:0.358552	((((Au_afarensis:0.289924	Au_garhi:0.439924):2.243805	(((Au_sediba:1.460423	((((H_erectus:1.983852	Georgian_H_erectus:0.296852):0.47261	((H_ergaster:0.238902	H_floresiensis:0.686402):1.54149	((H_heidelbergensis:0.985544	(H_sapiens:0.574761	H_neanderthalensis:0.545761):0.527883):1.108431	H_naledi:1.974774):0.069318):0.259069):0.673721	H_rudolfensis:1.753182):0.121398	H_habilis:1.90458):0.075843):0.877591	(((P_aethiopicus:0.975237	P_boisei:1.855237):0.50107	P_robustus:2.838307):0.525911	Au_africanus:2.412218):0.055796):0.117484	K_platyops:0.985498):0.728231):0.369983	Au_anamensis:1.726727):0.35695	Ar_ramidus:1.640663):1.18789);
(S_tchadensis:0.538154	(((Au_afarensis:0.617426	Au_garhi:0.767426):1.233715	((K_platyops:0.358426	(((((((H_naledi:1.237209	H_floresiensis:1.421009):0.765414	((H_sapiens:0.529561	H_neanderthalensis:0.500561):0.525437	H_heidelbergensis:0.937898):1.183925):0.153104	(H_ergaster:1.801897	(Georgian_H_erectus:0.14326	H_erectus:1.83026):0.388637):0.09013):0.338475	Au_sediba:0.780501):0.162578	H_habilis:1.463079):0.030362	H_rudolfensis:1.463442):0.780919	Au_africanus:1.884361):0.074064):0.116532	(P_aethiopicus:1.009481	(P_robustus:1.845007	P_boisei:1.363007):0.526475):0.655476):0.556183):1.482933	(Ar_ramidus:1.21917	Au_anamensis:1.662184):0.494903):1.294081);
(S_tchadensis:0.630519	((Au_anamensis:0.949541	Ar_ramidus:0.506527):0.887226	((Au_afarensis:0.045992	Au_garhi:0.195992):2.034199	(((H_habilis:1.901816	(H_rudolfensis:1.772482	(H_floresiensis:2.561854	((H_ergaster:1.578484	(((H_sapiens:0.650041	H_neanderthalensis:0.621041):0.617054	H_heidelbergensis:1.149995):0.380333	H_naledi:1.411128):0.431057):0.050389	(H_erectus:1.804869	Georgian_H_erectus:0.117869):0.241005):0.48548):0.618128):0.099333):0.865499	(((P_boisei:1.01781	P_robustus:1.49981):1.177623	P_aethiopicus:1.315433):0.408638	(Au_africanus:1.155104	Au_sediba:1.025104):0.978966):0.243244):0.086155	K_platyops:0.863469):0.396722):0.933561):1.706767);
(S_tchadensis:0.209591	((Au_anamensis:1.251294	((Au_afarensis:1.180251	Au_garhi:1.330251):0.527399	((((Au_africanus:0.968427	Au_sediba:0.838427):0.610736	((H_rudolfensis:1.437375	(H_ergaster:2.133529	((((H_sapiens:0.639867	H_neanderthalensis:0.610867):0.55747	(H_heidelbergensis:0.610601	H_naledi:0.4914):0.469636):0.752241	(H_erectus:1.13024	H_floresiensis:1.16074):0.736338):0.159807	Georgian_H_erectus:0.339385):0.524144):0.263846):0.146318	H_habilis:1.613694):0.355469):0.495493	K_platyops:0.474655):0.018326	(P_aethiopicus:1.213495	(P_boisei:1.271382	P_robustus:1.753382):0.822113):0.469486):0.394669):0.720631):0.787781	Ar_ramidus:1.596061):1.08353);
(S_tchadensis:0.628168	((Au_anamensis:1.16515	(Au_afarensis:1.452298	Au_garhi:1.602298):0.889838):0.202625	(((Au_africanus:2.543059	(K_platyops:0.065514	(P_aethiopicus:0.889549	(P_robustus:1.950767	P_boisei:1.468767):0.300782):0.365965):0.877545):0.259473	((H_habilis:1.811045	(((Georgian_H_erectus:0.080861	H_erectus:1.767861):0.737006	(((H_heidelbergensis:0.645902	H_naledi:0.526702):0.554185	(H_sapiens:0.660287	H_neanderthalensis:0.631287):0.6569):1.13142	(H_ergaster:0.196136	H_floresiensis:0.643636):1.752471):0.13926):0.447227	H_rudolfensis:1.575093):0.205952):0.485624	Au_sediba:1.776669):0.895863):0.434619	Ar_ramidus:0.837151):0.08761):2.173407);
(((((((P_boisei:0.989882	P_robustus:1.471882):0.824723	P_aethiopicus:0.934604):0.98159	K_platyops:0.726194):0.372109	((Au_africanus:1.459135	(((H_ergaster:2.07528	((H_floresiensis:2.06051	(H_erectus:1.667217	(H_naledi:1.189255	((H_neanderthalensis:0.623004	H_sapiens:0.652004):0.617548	H_heidelbergensis:1.152451):0.156004):0.324662):0.362793):0.366475	Georgian_H_erectus:0.709484):0.095796):0.278668	H_rudolfensis:1.393948):0.204443	H_habilis:1.628391):0.220744):0.096515	Au_sediba:1.42565):1.142653):0.438306	(Au_afarensis:0.276148	Au_garhi:0.426148):2.080461):0.612771	(Ar_ramidus:1.226751	Au_anamensis:1.669765):0.122629):2.015264	S_tchadensis:0.894644);
(S_tchadensis:0.330298	(Ar_ramidus:2.596893	(((K_platyops:0.526223	(Au_africanus:1.753732	(Au_sediba:1.082576	((H_rudolfensis:1.184645	(((H_erectus:1.71883	(H_heidelbergensis:1.103888	(H_neanderthalensis:0.537786	(H_sapiens:0.554111	H_naledi:0.317811):0.012675):0.654203):0.580841):0.191132	Georgian_H_erectus:0.222962):0.355338	(H_ergaster:0.487887	H_floresiensis:0.935387):1.360413):0.296345):0.074573	H_habilis:1.289218):0.313358):0.541155):0.372492):0.396811	(P_aethiopicus:1.146443	(P_boisei:1.418837	P_robustus:1.900837):0.607606):0.966591):0.551988	((Au_afarensis:0.275812	Au_garhi:0.425812):1.901337	Au_anamensis:1.000163):0.117874):1.92187):0.203405);
(S_tchadensis:0.39384	((Au_anamensis:2.15908	((((Georgian_H_erectus:0.594337	(H_erectus:1.543067	((H_naledi:0.463506	(H_sapiens:0.644268	H_neanderthalensis:0.615268):0.055538):0.641837	H_heidelbergensis:1.224543):0.284424):0.73827):1.751365	((H_ergaster:2.742761	H_floresiensis:3.190261):0.440996	(H_habilis:1.66813	H_rudolfensis:1.63813):0.585627):0.431945):0.714242	(Au_sediba:2.55488	(Au_africanus:2.522163	((P_aethiopicus:0.599939	(P_boisei:1.047213	P_robustus:1.529213):0.432726):1.251569	K_platyops:0.661508):0.260655):0.162717):0.325064):0.709537	(Au_afarensis:0.371571	Au_garhi:0.521571):2.56791):0.396585):0.180256	Ar_ramidus:1.896322):0.967517);
((Ar_ramidus:1.822878	(((K_platyops:0.97184	((Au_sediba:1.174338	(((H_ergaster:0.125833	H_floresiensis:0.573333):2.033452	((Georgian_H_erectus:0.545852	H_erectus:2.232852):0.190743	((H_neanderthalensis:0.557391	H_sapiens:0.586391):0.606872	(H_naledi:0.766037	H_heidelbergensis:0.885236):0.190926):1.313332):0.15269):0.321975	(H_habilis:1.252703	H_rudolfensis:1.222703):0.298557):0.143079):0.657802	(Au_africanus:1.690562	((P_boisei:1.035101	P_robustus:1.517101):0.954559	P_aethiopicus:1.10966):0.170902):0.271579):0.609699):0.080558	(Au_afarensis:1.404858	Au_garhi:1.554858):0.46754):1.282712	Au_anamensis:1.978124):0.287768):1.873424	S_tchadensis:1.226302);
(((Au_anamensis:1.46945	Ar_ramidus:1.026436):1.535852	((((K_platyops:0.435224	Au_africanus:2.035224):0.443268	(P_aethiopicus:0.664623	(P_robustus:1.888683	P_boisei:1.406683):0.13794):1.403868):1.144886	(((((H_erectus:2.257988	Georgian_H_erectus:0.570988):0.434964	H_ergaster:2.275952):0.107168	(((H_neanderthalensis:0.674051	H_sapiens:0.703051):0.586728	H_heidelbergensis:1.172679):0.764029	H_naledi:1.817508):0.829312):0.143602	((H_habilis:1.104747	H_floresiensis:2.482247):0.155437	H_rudolfensis:1.230184):0.336539):0.253071	Au_sediba:1.329794):2.163583):0.684788	(Au_afarensis:0.342729	Au_garhi:0.492729):3.185437):0.654122):0.876395	S_tchadensis:0.968682);
(((((Au_garhi:1.609396	Au_afarensis:1.459396):0.326665	((Au_africanus:1.935344	K_platyops:0.335344):0.009326	((Au_sediba:1.664684	(H_habilis:1.791703	((((H_ergaster:0.052579	H_floresiensis:0.500079):1.391715	H_naledi:1.707994):0.156807	(((H_neanderthalensis:0.72606	H_sapiens:0.75506):0.537085	H_heidelbergensis:1.175045):0.734862	(Georgian_H_erectus:0.060039	H_erectus:1.747039):0.196968):0.074095):0.728592	H_rudolfensis:1.369694):0.392009):0.392981):0.0921	((P_robustus:2.010683	P_boisei:1.528683):0.396565	P_aethiopicus:1.045248):0.431535):0.057886):0.621391):0.479251	Au_anamensis:1.088326):0.311613	Ar_ramidus:0.956925):2.385794	S_tchadensis:0.872719);
(S_tchadensis:0.411633	(Ar_ramidus:2.574595	((((((((H_ergaster:1.583909	(((H_heidelbergensis:1.081335	(H_neanderthalensis:0.60812	H_sapiens:0.63712):0.561314):0.522743	H_floresiensis:1.668677):0.099882	H_naledi:1.584759):0.262851):0.755485	(Georgian_H_erectus:0.352873	H_erectus:2.039873):0.716521):0.294678	(H_habilis:1.098875	H_rudolfensis:1.068875):0.605197):0.234345	Au_sediba:1.418418):0.816736	Au_africanus:2.365154):0.555728	(K_platyops:1.226096	((P_boisei:1.080869	P_robustus:1.562869):1.120438	P_aethiopicus:1.321307):1.094788):0.094786):0.337542	(Au_afarensis:0.230452	Au_garhi:0.380452):2.247972):1.154572	Au_anamensis:2.45601):0.561599):0.307037);
(S_tchadensis:0.287532	((((Au_afarensis:1.483132	Au_garhi:1.633132):0.221561	((Au_africanus:2.171452	(((H_rudolfensis:1.699167	(((H_erectus:1.749701	(H_naledi:0.893644	((H_neanderthalensis:0.493625	H_sapiens:0.522625):0.577769	H_heidelbergensis:0.983293):0.029551):0.702757):0.113002	Georgian_H_erectus:0.175703):0.809819	(H_ergaster:1.106935	H_floresiensis:1.554435):1.148587):0.403645):0.058078	H_habilis:1.787245):0.664445	((P_boisei:1.039897	P_robustus:1.521897):0.697119	P_aethiopicus:0.857015):0.794675):0.109763):0.011868	(Au_sediba:1.974216	K_platyops:0.504216):0.079104):0.301372):0.607964	Au_anamensis:1.135671):0.854431	Ar_ramidus:1.547088):1.210444);
(S_tchadensis:0.472572	((((Au_afarensis:0.066397	Au_garhi:0.216397):1.838882	((K_platyops:0.176868	(P_aethiopicus:0.582248	(P_boisei:1.009723	P_robustus:1.491723):0.452525):0.78462):0.152845	((Au_africanus:1.400661	Au_sediba:1.270661):0.37835	((H_habilis:1.553997	(((H_naledi:1.536436	(H_floresiensis:1.547331	((H_sapiens:0.655337	H_neanderthalensis:0.626337):0.530577	H_heidelbergensis:1.068815):0.413916):0.172905):0.683009	H_ergaster:1.955744):0.163038	(H_erectus:1.770982	Georgian_H_erectus:0.083982):0.764801):0.365215):0.039719	H_rudolfensis:1.563716):0.575295):0.150702):0.755566):0.567393	Au_anamensis:1.295686):0.432424	Ar_ramidus:1.285096):1.657476);
(S_tchadensis:0.155745	((Au_anamensis:1.568603	Ar_ramidus:1.125589):0.659772	((((K_platyops:0.210972	Au_sediba:1.680972):0.151808	((H_rudolfensis:1.550236	((Georgian_H_erectus:0.772912	((H_neanderthalensis:0.534252	H_sapiens:0.563252):0.532175	H_heidelbergensis:0.978327):1.447485):0.143576	(H_ergaster:1.270712	(H_erectus:1.650836	(H_floresiensis:1.15997	H_naledi:0.97617):0.521367):0.036876):0.915776):0.323748):0.267697	H_habilis:1.847934):0.504846):0.270319	(Au_africanus:1.845435	(P_aethiopicus:0.52326	(P_boisei:0.984709	P_robustus:1.466709):0.418551):0.912175):0.387663):1.029358	(Au_afarensis:0.713059	Au_garhi:0.863059):1.769397):0.922906):0.840383);
(S_tchadensis:0.399001	(Ar_ramidus:0.722501	(((Au_afarensis:0.71535	Au_garhi:0.86535):0.75129	(((Au_africanus:1.356534	(P_aethiopicus:0.610107	(P_robustus:1.931052	P_boisei:1.449052):0.041055):0.336427):0.248705	((((H_habilis:0.979921	H_rudolfensis:0.949921):0.220288	(Georgian_H_erectus:0.392844	H_erectus:2.079844):0.467365):0.180137	((H_ergaster:1.738702	(((H_neanderthalensis:0.581921	H_sapiens:0.610921):0.528917	H_heidelbergensis:1.022738):0.22913	H_naledi:1.132668):0.869733):0.036511	H_floresiensis:2.222712):0.535134):0.478115	Au_sediba:1.33846):0.136779):0.528467	K_platyops:0.533705):0.112934):0.817398	Au_anamensis:1.107051):0.058463):2.146501);
(S_tchadensis:0.14447	((Au_anamensis:2.062411	(((Au_sediba:1.375561	(H_habilis:1.752576	(H_rudolfensis:1.073537	((H_ergaster:1.390342	((H_naledi:0.406761	H_floresiensis:0.590561):0.682104	(H_heidelbergensis:1.188958	(H_neanderthalensis:0.64325	H_sapiens:0.67225):0.633808):0.019107):0.565177):0.287352	(H_erectus:1.784495	Georgian_H_erectus:0.097495):0.310199):0.355843):0.649039):0.142985):0.575112	(((P_robustus:2.484796	(P_aethiopicus:0.559615	P_boisei:1.439615):0.56318):0.316882	K_platyops:0.249677):0.151784	Au_africanus:2.001461):0.079211):0.526979	(Au_afarensis:0.952374	Au_garhi:1.102374):0.875277):1.411746):0.176575	Ar_ramidus:1.795972):0.818498);
(S_tchadensis:0.462344	(Ar_ramidus:1.877968	(Au_anamensis:1.533601	((Au_afarensis:0.864566	Au_garhi:1.014566):0.814473	(((P_aethiopicus:0.864195	(P_boisei:1.197001	P_robustus:1.679001):0.547194):0.861741	((((H_erectus:2.874187	((H_heidelbergensis:1.040918	(H_neanderthalensis:0.570362	H_sapiens:0.599362):0.558656):0.997469	H_naledi:1.919187):0.801699):0.179573	(Georgian_H_erectus:1.326061	((H_habilis:1.108839	H_rudolfensis:1.078839):0.165388	(H_ergaster:0.328213	H_floresiensis:0.775713):1.876014):0.391834):0.040699):0.269474	Au_sediba:1.456233):0.450678	Au_africanus:2.036912):0.099024):0.014206	K_platyops:0.550141):0.308898):1.031548):0.787381):1.054376);
(S_tchadensis:0.267214	((Au_anamensis:1.234505	((Au_afarensis:1.136129	Au_garhi:1.286129):0.551016	((((H_habilis:1.244937	(H_ergaster:2.028372	(H_rudolfensis:0.692151	(H_floresiensis:2.025143	((H_erectus:1.039811	(((H_neanderthalensis:0.5	H_sapiens:0.529):0.332511	H_naledi:0.625211):0.223477	H_heidelbergensis:0.967889):0.037822):0.736582	Georgian_H_erectus:0.089393):0.21825):0.074508):0.376221):0.146565):0.577635	Au_sediba:1.302572):0.562045	K_platyops:0.394617):0.0414	(Au_africanus:1.531311	(P_aethiopicus:0.492126	(P_boisei:1.032647	P_robustus:1.514647):0.339479):0.629185):0.504706):0.431128):0.724346):1.711548	Ar_ramidus:2.503039):0.234175);
(S_tchadensis:0.684236	(Ar_ramidus:0.405172	(Au_anamensis:0.721585	((Au_afarensis:0.331323	Au_garhi:0.481323):1.3499	(((P_aethiopicus:1.313033	(P_boisei:1.657796	P_robustus:2.139796):0.535237):0.476147	((Au_africanus:0.744223	Au_sediba:0.614223):1.412651	((((H_erectus:2.06684	Georgian_H_erectus:0.37984):0.385937	((H_ergaster:1.975501	(H_naledi:1.542652	((H_neanderthalensis:0.601963	H_sapiens:0.630963):0.656257	H_heidelbergensis:1.17012):0.491732):0.696549):0.023315	H_floresiensis:2.446316):0.036962):0.103227	H_rudolfensis:1.179004):0.201156	H_habilis:1.41016):1.136713):0.042307):0.07535	K_platyops:0.67453):0.186692):0.217348):0.126601):2.749064);
(S_tchadensis:0.161609	((((Au_afarensis:0.281226	Au_garhi:0.431226):2.101228	((((P_robustus:1.86187	P_boisei:1.37987):1.311007	P_aethiopicus:1.810877):0.187946	(K_platyops:0.394411	((((H_ergaster:1.285766	(H_floresiensis:0.996802	H_naledi:0.813002):0.736464):0.793036	(Georgian_H_erectus:0.144325	(H_erectus:1.466226	(H_heidelbergensis:1.166069	(H_neanderthalensis:0.611712	H_sapiens:0.640712):0.642457):0.266057):0.365099):0.664477):0.376641	(H_rudolfensis:1.003928	H_habilis:1.033928):0.491515):0.186412	Au_sediba:1.191855):0.672555):0.414413):0.302303	Au_africanus:2.711127):0.451327):0.115566	Au_anamensis:1.321034):0.914099	Ar_ramidus:1.792119):0.83949);
(((Ar_ramidus:0.418612	Au_anamensis:0.861626):1.59414	((Au_afarensis:0.111692	Au_garhi:0.261692):2.046359	((P_aethiopicus:1.091296	(P_robustus:1.937186	P_boisei:1.455186):0.51611):0.830949	(K_platyops:0.567895	((Au_sediba:1.698755	(((H_rudolfensis:1.162367	H_habilis:1.192367):0.478942	(H_ergaster:1.183258	(H_floresiensis:1.556926	H_naledi:1.373126):0.073832):1.41805):0.165166	(Georgian_H_erectus:0.326412	((H_heidelbergensis:1.275961	(H_neanderthalensis:0.668203	H_sapiens:0.697203):0.695858):0.432292	H_erectus:1.742352):0.27106):1.170061):0.382282):0.289128	Au_africanus:2.117883):0.050012):0.16435):0.605806):1.474701):1.267753	S_tchadensis:0.810505);
(S_tchadensis:0.443331	(Ar_ramidus:2.300585	(((Au_afarensis:0.420323	Au_garhi:0.570323):1.860521	(((Au_africanus:1.96991	K_platyops:0.36991):0.115675	(P_aethiopicus:0.755734	(P_boisei:1.043303	P_robustus:1.525303):0.592431):0.919852):0.495648	((((((H_erectus:0.450894	H_floresiensis:0.481394):1.436375	Georgian_H_erectus:0.200269):0.068689	((H_neanderthalensis:0.598152	H_sapiens:0.627152):0.568576	H_heidelbergensis:1.078628):0.84323):0.484801	(H_ergaster:0.225404	H_naledi:0.489104):1.798355):0.3478	(H_rudolfensis:0.966198	H_habilis:0.996198):0.445361):0.407348	Au_sediba:1.328907):1.122327):0.479611):0.865292	Au_anamensis:1.96915):0.774448):0.612747);
(S_tchadensis:0.801362	(((((((H_rudolfensis:1.110027	((Georgian_H_erectus:0.047018	H_erectus:1.734018):0.58831	((H_ergaster:0.14455	H_floresiensis:0.59205):0.755003	(H_naledi:1.062457	((H_sapiens:0.630263	H_neanderthalensis:0.601263):0.569312	H_heidelbergensis:1.082475):0.099182):0.100795):1.005776):0.164699):0.255775	H_habilis:1.395802):0.651053	Au_sediba:1.526855):0.266751	Au_africanus:1.923606):0.718633	(K_platyops:0.103768	((P_aethiopicus:0.525291	P_boisei:1.405291):0.02421	P_robustus:1.911501):0.744267):0.938471):0.291197	(Au_afarensis:0.044696	Au_garhi:0.194696):2.10874):0.461348	(Au_anamensis:1.157017	Ar_ramidus:0.714003):0.280781):2.276578);
(S_tchadensis:0.612117	((Au_anamensis:1.042374	((Au_garhi:1.484505	Au_afarensis:1.334505):0.622176	(((K_platyops:0.439521	(P_aethiopicus:1.032614	(P_robustus:2.016494	P_boisei:1.534494):0.37812):0.596907):0.298043	((H_habilis:1.328486	(H_rudolfensis:1.267657	((H_ergaster:1.599314	H_floresiensis:2.046814):0.303168	((H_erectus:2.076201	(((H_sapiens:0.544065	H_neanderthalensis:0.515065):0.291493	H_naledi:0.599258):0.239102	H_heidelbergensis:0.95756):1.084541):0.164719	Georgian_H_erectus:0.553919):0.078563):0.325175):0.03083):0.665441	Au_sediba:1.473927):0.733637):0.212991	Au_africanus:2.550555):0.186126):0.262678):2.282259	Ar_ramidus:2.88162):0.200498);
(S_tchadensis:0.081316	((((Au_afarensis:0.222798	Au_garhi:0.372798):1.169055	(((P_aethiopicus:1.067269	(P_boisei:1.189556	P_robustus:1.671556):0.757714):0.536184	K_platyops:0.413453):0.013489	(Au_africanus:1.575798	(Au_sediba:1.298085	(H_habilis:1.579702	((H_ergaster:1.932302	(((H_naledi:0.739847	H_floresiensis:0.923647):0.81025	((H_neanderthalensis:0.481958	H_sapiens:0.510958):0.723896	H_heidelbergensis:1.117754):0.551543):0.553151	(H_erectus:1.879316	Georgian_H_erectus:0.192316):0.377232):0.092753):0.113892	H_rudolfensis:1.086193):0.463508):0.238384):0.147713):0.451144):0.144911):0.682428	Au_anamensis:0.897296):0.198694	Ar_ramidus:0.652976):1.89834);
(S_tchadensis:0.286321	(Ar_ramidus:1.5533	(Au_anamensis:1.806807	((Au_afarensis:0.357346	Au_garhi:0.507346):2.581014	((K_platyops:0.400651	(P_aethiopicus:0.714421	(P_boisei:1.038094	P_robustus:1.520094):0.556327):0.87623):0.913477	((Au_sediba:1.688013	((H_rudolfensis:1.014899	((H_ergaster:1.474853	(((H_sapiens:0.605272	H_neanderthalensis:0.576272):0.564407	(H_heidelbergensis:1.002527	(H_naledi:0.245484	H_floresiensis:0.429284):0.637843):0.050052):0.668501	H_erectus:1.75518):0.136673):0.158656	Georgian_H_erectus:0.363509):0.34139):0.377728	H_habilis:1.422627):0.785386):0.846117	Au_africanus:2.66413):0.249998):0.804232):0.045433):0.189507):1.203021);
(S_tchadensis:0.295697	((((Au_garhi:2.026196	(((Au_sediba:1.31172	((H_floresiensis:2.477521	(H_ergaster:1.963658	((((H_heidelbergensis:1.092524	(H_sapiens:0.629006	H_neanderthalensis:0.600006):0.580618):0.25935	H_naledi:1.232674):0.797789	H_erectus:2.183763):0.043184	Georgian_H_erectus:0.539947):0.153711):0.066363):0.598047	(H_rudolfensis:0.940422	H_habilis:0.970422):0.727646):0.133652):0.447498	(P_aethiopicus:0.811607	(P_boisei:1.348047	P_robustus:1.830047):0.34356):0.667611):0.067118	Au_africanus:1.956336):0.69986):0.981782	Au_afarensis:2.857978):0.817971	Au_anamensis:2.498963):0.283661	(K_platyops:2.168953	Ar_ramidus:1.368953):0.970657):0.426086);
(S_tchadensis:0.673796	(((Au_afarensis:0.028971	Au_garhi:0.178971):2.669579	((K_platyops:0.31299	(P_aethiopicus:0.484222	(P_boisei:1.092965	P_robustus:1.574965):0.271256):1.018768):0.580635	((H_habilis:2.035855	(((((H_erectus:0.575732	H_floresiensis:0.606232):1.366486	(((H_sapiens:0.594048	H_neanderthalensis:0.565048):0.52506	H_heidelbergensis:1.002007):0.519177	H_naledi:1.401984):0.386934):0.403331	Georgian_H_erectus:0.658549):0.252051	H_ergaster:2.1806):0.423579	H_rudolfensis:1.644178):0.361676):0.475852	(Au_africanus:0.62032	Au_sediba:0.49032):1.501386):0.371919):0.984925):0.392935	(Au_anamensis:1.097915	Ar_ramidus:0.654901):0.816583):1.672311);
(S_tchadensis:0.44893	((Ar_ramidus:0.374656	((Au_africanus:2.006485	(((H_ergaster:1.024534	(H_floresiensis:1.170357	(H_naledi:0.904025	((H_neanderthalensis:0.515162	H_sapiens:0.544162):0.565972	H_heidelbergensis:0.993034):0.030191):0.082532):0.301677):1.403801	((H_rudolfensis:0.99234	H_habilis:1.02234):0.470804	(H_erectus:1.817848	Georgian_H_erectus:0.130848):1.022296):0.005191):0.63174	Au_sediba:1.610074):0.266411):0.64233	(K_platyops:0.629167	(P_aethiopicus:0.759844	(P_boisei:1.219372	P_robustus:1.701372):0.420472):1.059323):0.419647):0.125842):0.491037	(Au_anamensis:0.786464	(Au_afarensis:1.166702	Au_garhi:1.316702):0.796747):0.522243):2.053237);
(S_tchadensis:0.535013	((((Au_afarensis:0.580303	Au_garhi:0.730303):1.63485	(((Au_africanus:1.46012	(Au_sediba:1.167523	((H_habilis:1.136631	H_rudolfensis:1.106631):0.179561	(H_ergaster:1.835609	(((Georgian_H_erectus:0.082633	H_erectus:1.769633):0.384124	H_floresiensis:2.184257):0.034592	((H_heidelbergensis:1.055938	(H_neanderthalensis:0.591887	H_sapiens:0.620887):0.552151):0.326561	H_naledi:1.263299):0.77175):0.06426):0.410582):0.371331):0.162597):0.554362	(P_aethiopicus:0.688747	(P_robustus:1.812039	P_boisei:1.330039):0.238708):0.915735):0.116245	K_platyops:0.530727):0.864426):0.288134	Au_anamensis:1.326301):0.669424	Ar_ramidus:1.552711):1.452303);
(S_tchadensis:0.479194	(Ar_ramidus:2.546788	(((Au_afarensis:0.491466	Au_garhi:0.641466):1.431562	Au_anamensis:0.746041):1.299484	(((Au_africanus:2.673565	((((H_floresiensis:0.529116	H_naledi:0.345316):1.788935	(H_ergaster:1.802168	(H_erectus:1.794127	((H_heidelbergensis:1.181201	(H_neanderthalensis:0.604002	H_sapiens:0.633002):0.665299):0.557685	Georgian_H_erectus:0.085986):0.021141):0.425041):0.068383):0.162674	H_rudolfensis:1.073224):0.127058	H_habilis:1.230283):1.833282):0.005546	(Au_sediba:1.476394	(P_robustus:2.35814	(P_boisei:1.735561	P_aethiopicus:0.855561):0.140579):0.200254):1.072717):0.470153	K_platyops:1.549265):0.853247):0.944277):0.402406);
(S_tchadensis:0.280545	(Ar_ramidus:2.13838	(((Au_afarensis:0.259618	Au_garhi:0.409618):2.707668	(((((P_boisei:1.600729	P_robustus:2.082729):0.148137	P_aethiopicus:0.868866):0.634082	Au_africanus:1.912947):0.563966	(((H_habilis:1.449842	H_rudolfensis:1.419842):0.389595	((Georgian_H_erectus:0.302786	(H_erectus:1.539952	((H_sapiens:0.523153	H_neanderthalensis:0.494153):0.503922	H_heidelbergensis:0.909976):0.595877):0.449834):0.323031	((H_ergaster:0.329062	H_floresiensis:0.776562):0.811824	H_naledi:1.404586):0.754931):0.87362):0.444883	Au_sediba:1.76432):0.582593):0.363626	K_platyops:1.240539):0.906746):0.561713	Au_anamensis:2.352012):0.229382):0.612165);
(S_tchadensis:0.669088	(Ar_ramidus:2.240557	(Au_anamensis:1.613711	((Au_afarensis:1.352406	Au_garhi:1.502406):0.044038	(K_platyops:0.321479	((((H_rudolfensis:1.025747	(Georgian_H_erectus:0.659362	H_habilis:0.999362):0.056385):0.044572	(H_ergaster:1.734985	(H_floresiensis:1.878362	(((H_sapiens:0.581122	H_neanderthalensis:0.552122):0.585962	H_heidelbergensis:1.049984):0.696566	(H_erectus:1.325324	H_naledi:1.172024):0.455326):0.067213):0.304122):0.295334):0.941982	(P_aethiopicus:0.741699	(P_boisei:1.49266	P_robustus:1.97466):0.129039):0.500601):0.245823	(Au_africanus:0.883691	Au_sediba:0.753691):1.014432):0.023355):0.254965):1.394254):1.06986):0.898531);
((Ar_ramidus:2.357526	(((Au_garhi:2.196742	Au_afarensis:2.046742):0.4294	(((P_robustus:1.996719	P_boisei:1.514719):0.501217	P_aethiopicus:1.135936):1.167034	(Au_africanus:2.431263	(K_platyops:0.608277	(Au_sediba:1.576882	((H_ergaster:1.749499	(H_floresiensis:1.131448	H_naledi:0.947648):1.065551):0.953344	(((((H_sapiens:0.589012	H_neanderthalensis:0.560012):0.537727	H_heidelbergensis:1.009639):0.339452	H_erectus:1.383191):0.669807	Georgian_H_erectus:0.365998):1.033682	(H_habilis:0.984649	H_rudolfensis:0.954649):0.755031):0.033164):0.324039):0.501394):0.222987):0.281706):0.543173):0.323932	Au_anamensis:1.623088):1.177452):0.938312	S_tchadensis:0.825837);
(S_tchadensis:0.756895	(Ar_ramidus:1.48127	(Au_anamensis:1.678728	((Au_garhi:1.491898	Au_afarensis:1.341898):1.123796	((((H_rudolfensis:1.435778	((H_ergaster:1.414777	(H_floresiensis:1.633152	(((H_sapiens:0.662347	H_neanderthalensis:0.633347):0.642696	H_heidelbergensis:1.187942):0.268762	H_naledi:1.337505):0.111848):0.229125):0.324925	(Georgian_H_erectus:0.037445	H_erectus:1.724445):0.432257):0.656075):0.278401	H_habilis:1.744178):0.892524	(K_platyops:0.412018	Au_sediba:1.882018):0.234684):0.774129	(Au_africanus:2.406624	(P_aethiopicus:0.795895	(P_boisei:1.052738	P_robustus:1.534738):0.623157):1.200729):0.614207):0.224863):0.39002):0.245556):1.745625);
(S_tchadensis:0.662978	(Ar_ramidus:1.092027	((((((P_boisei:1.538284	P_robustus:2.020284):0.221387	P_aethiopicus:0.87967):0.446608	(Au_sediba:1.441495	((H_rudolfensis:0.882989	(((H_ergaster:0.455325	H_naledi:0.719025):0.372386	H_floresiensis:1.275212):0.888451	(Georgian_H_erectus:0.036402	(((H_neanderthalensis:0.597503	H_sapiens:0.626503):0.488346	H_heidelbergensis:0.997749):0.405638	H_erectus:1.437487):0.285915):0.40976):0.126827):0.420152	H_habilis:1.333141):0.628353):0.164784):0.199078	(Au_africanus:1.844116	K_platyops:0.244116):0.091241):0.453613	(Au_afarensis:0.197562	Au_garhi:0.347562):1.411408):0.177296	Au_anamensis:0.609281):0.92576):2.040951);
(S_tchadensis:0.498036	((((K_platyops:0.394536	((((((H_erectus:0.539946	H_naledi:0.386646):0.686906	H_floresiensis:1.257352):0.701802	(H_heidelbergensis:0.990278	(H_neanderthalensis:0.569982	H_sapiens:0.598982):0.508396):0.904276):0.499981	H_ergaster:2.011635):0.816038	((H_rudolfensis:1.027849	Georgian_H_erectus:0.717849):0.160079	H_habilis:1.217928):0.679745):0.354276	((Au_africanus:0.735318	Au_sediba:0.605318):0.775109	(P_aethiopicus:0.529908	(P_boisei:1.162928	P_robustus:1.644928):0.24698):0.570519):0.351523):0.132587):0.349233	(Au_afarensis:0.131553	Au_garhi:0.281553):1.432217):0.357161	Au_anamensis:0.743945):0.649221	Ar_ramidus:0.950152):2.017884);
((Ar_ramidus:2.302197	((((K_platyops:0.116485	(P_aethiopicus:0.572223	(P_boisei:1.212075	P_robustus:1.694075):0.240148):0.734262):0.444787	(Au_africanus:1.728856	(((H_ergaster:1.450541	(Georgian_H_erectus:0.156817	(((H_sapiens:0.553178	H_neanderthalensis:0.524178):0.616149	H_heidelbergensis:1.052227):0.389312	(H_erectus:1.230544	(H_naledi:0.388289	H_floresiensis:0.572089):0.688955):0.245095):0.368179):0.023724):1.060625	(H_habilis:1.147862	H_rudolfensis:1.117862):0.433304):0.457585	Au_sediba:1.518751):0.080105):0.432415):0.339818	Au_anamensis:0.544104):0.778066	(Au_garhi:1.929497	Au_afarensis:1.779497):0.719659):1.423041):0.984475	S_tchadensis:0.816672);
(S_tchadensis:0.574187	(((Au_garhi:2.128937	(((Au_sediba:1.303683	((H_naledi:1.230047	(H_heidelbergensis:1.028413	(H_sapiens:0.626788	H_neanderthalensis:0.597788):0.518726):0.320833):1.659117	((H_erectus:1.931137	Georgian_H_erectus:0.244137):1.026117	((H_rudolfensis:0.990391	H_habilis:1.020391):0.323145	(H_ergaster:0.538954	H_floresiensis:0.986454):1.734582):0.266719):0.08521):0.128219):0.607698	(((P_boisei:1.539167	P_robustus:2.021167):0.44821	P_aethiopicus:1.107377):0.459959	Au_africanus:1.977336):0.064045):0.144919	K_platyops:0.5863):0.572637):0.225782	Au_afarensis:2.204719):1.187683	(Au_anamensis:1.505163	Ar_ramidus:1.062149):0.710252):1.271785);
(S_tchadensis:0.226563	(((Au_afarensis:0.307032	Au_garhi:0.457032):2.381973	((((P_boisei:1.497423	P_robustus:1.979423):0.388244	P_aethiopicus:1.005667):0.712153	K_platyops:0.52782):0.971203	((Au_sediba:1.512871	((Georgian_H_erectus:1.263138	(H_habilis:1.017499	H_rudolfensis:0.987499):0.585639):0.011958	((H_ergaster:0.671019	H_floresiensis:1.118519):0.981786	(H_erectus:1.31271	(((H_sapiens:0.689922	H_neanderthalensis:0.660922):0.499957	H_heidelbergensis:1.072779):0.19495	H_naledi:1.148529):0.010881):0.757095):0.892291):0.417775):1.046322	Au_africanus:2.689193):0.40983):0.369982):0.57969	(Au_anamensis:1.052743	Ar_ramidus:0.609729):1.038967):1.047867);
(((((Au_africanus:1.728225	((Au_sediba:1.19527	H_habilis:1.71527):0.0543	((Georgian_H_erectus:0.700139	((H_ergaster:1.528084	((H_naledi:0.896586	H_floresiensis:1.080386):0.459124	H_erectus:1.50901):0.436074):0.106283	((H_neanderthalensis:0.60524	H_sapiens:0.63424):0.70374	H_heidelbergensis:1.22088):0.796387):0.335772):0.654102	H_rudolfensis:1.664241):0.075329):0.348654):0.723833	(((P_aethiopicus:0.517133	P_robustus:1.879133):0.098926	P_boisei:1.496059):1.093014	K_platyops:0.519073):0.332985):1.853491	(Ar_ramidus:0.485207	Au_anamensis:0.928221):1.420342):0.162756	(Au_afarensis:3.651631	Au_garhi:3.801631):0.036674):1.932052	S_tchadensis:1.530356);
(S_tchadensis:0.556107	((Ar_ramidus:0.153341	Au_anamensis:0.596355):2.620463	((Au_afarensis:0.021706	Au_garhi:0.171706):2.613365	(((Au_africanus:1.91566	(Au_sediba:1.322799	((H_habilis:1.026957	H_rudolfensis:0.996957):0.179132	((Georgian_H_erectus:0.572502	((H_erectus:0.726124	H_naledi:0.572824):0.746766	(H_floresiensis:1.398188	((H_sapiens:0.664161	H_neanderthalensis:0.635161):0.582988	H_heidelbergensis:1.13005):0.203539):0.105202):0.786611):0.111872	H_ergaster:1.954373):0.181716):0.636711):0.46286):0.184178	K_platyops:0.499837):0.015273	(P_aethiopicus:1.369202	(P_robustus:2.268156	P_boisei:1.786156):0.463046):0.335909):1.299961):1.758733):0.252303);
(S_tchadensis:1.203421	((Au_anamensis:1.774535	((Au_afarensis:0.300665	Au_garhi:0.450665):2.641837	(((K_platyops:0.412017	(Au_sediba:1.423508	((H_habilis:1.013458	H_rudolfensis:0.983458):0.176373	((((H_heidelbergensis:1.067807	(H_sapiens:0.588443	H_neanderthalensis:0.559443):0.596463):0.450685	H_erectus:1.552591):0.518202	Georgian_H_erectus:0.383793):0.44142	((H_ergaster:0.177796	H_naledi:0.441496):0.993228	H_floresiensis:1.618524):0.92419):0.024618):0.753677):0.458509):0.245	Au_africanus:2.257017):0.228909	((P_boisei:1.480063	P_robustus:1.962063):0.566162	P_aethiopicus:1.166225):0.909702):1.236575):0.00902):0.146423	Ar_ramidus:1.477945):2.195476);
(S_tchadensis:0.714986	((Au_anamensis:0.785305	((Au_afarensis:0.989625	Au_garhi:1.139625):0.730512	(((K_platyops:0.448432	Au_sediba:1.918432):0.027612	(Au_africanus:2.003311	(H_habilis:1.266686	((((H_ergaster:1.249584	((H_heidelbergensis:1.149027	(H_neanderthalensis:0.608369	H_sapiens:0.637369):0.628758):0.154029	H_naledi:1.183856):0.329429):0.578026	(Georgian_H_erectus:0.252562	H_erectus:1.939562):0.305048):0.146083	H_floresiensis:2.421193):0.145854	H_rudolfensis:1.159547):0.077139):1.126625):0.072733):0.145889	(P_aethiopicus:0.497475	(P_boisei:1.037845	P_robustus:1.519845):0.339629):1.314458):0.278205):0.242153):1.03614	Ar_ramidus:1.37843):1.806555);
(S_tchadensis:0.254458	(Au_anamensis:1.446725	(Ar_ramidus:0.666809	((((H_habilis:1.53327	((((H_heidelbergensis:0.622059	H_naledi:0.502859):0.511023	(H_sapiens:0.670917	H_neanderthalensis:0.641917):0.579266):1.136355	((H_erectus:1.992572	Georgian_H_erectus:0.305572):0.296148	(H_ergaster:0.313559	H_floresiensis:0.761059):1.558162):0.014817):0.143099	H_rudolfensis:1.069636):0.433634):1.152633	(Au_africanus:0.747953	Au_sediba:0.617953):1.547949):0.312261	(K_platyops:0.420448	((P_aethiopicus:0.619217	P_boisei:1.499217):0.275258	P_robustus:2.256475):0.715973):0.587715):0.283534	(Au_afarensis:0.120405	Au_garhi:0.270405):1.991292):0.175111):0.336902):1.720746);
(S_tchadensis:0.750541	(Ar_ramidus:1.277072	((((Au_africanus:1.725661	((((H_erectus:1.84517	Georgian_H_erectus:0.15817):0.628231	((H_ergaster:0.286914	H_floresiensis:0.734414):0.933668	(H_naledi:1.376995	(H_heidelbergensis:1.113883	(H_sapiens:0.670475	H_neanderthalensis:0.641475):0.560508):0.382312):0.107287):0.835819):0.172402	(H_habilis:1.001407	H_rudolfensis:0.971407):0.297396):0.509347	Au_sediba:1.288151):0.30751):0.502075	(K_platyops:0.353447	((P_robustus:1.904504	P_boisei:1.422504):0.530555	P_aethiopicus:1.07306):0.470388):0.274288):0.318676	(Au_afarensis:0.355076	Au_garhi:0.505076):1.411336):0.033284	Au_anamensis:0.622709):1.097377):1.943469);
(S_tchadensis:0.531665	(((Au_afarensis:0.473211	Au_garhi:0.623211):1.820577	((Au_sediba:1.124444	(((H_ergaster:1.783829	(Georgian_H_erectus:0.231265	((H_heidelbergensis:1.172296	(H_sapiens:0.641958	H_neanderthalensis:0.612958):0.647438):0.322276	H_erectus:1.528672):0.389593):0.282564):0.474198	(H_habilis:1.209193	H_rudolfensis:1.179193):0.118834):0.019625	(H_naledi:0.202021	H_floresiensis:0.385821):2.339331):0.296792):1.638105	(Au_africanus:2.482191	((P_aethiopicus:0.634141	(P_boisei:0.9978	P_robustus:1.4798):0.516341):0.817748	K_platyops:0.261889):0.620302):0.410358):0.181239):0.485347	(Au_anamensis:0.897179	Ar_ramidus:0.454165):0.70497):1.84253);
(S_tchadensis:0.487707	((Au_anamensis:1.667926	(((P_robustus:2.46259	(P_aethiopicus:0.572117	P_boisei:1.452117):0.528473):0.491252	(((((H_habilis:1.022115	H_rudolfensis:0.992115):0.334999	((H_ergaster:1.112634	(H_naledi:1.242243	H_floresiensis:1.426043):0.134091):1.13985	(Georgian_H_erectus:0.613346	((H_heidelbergensis:1.087187	(H_neanderthalensis:0.576666	H_sapiens:0.605666):0.598621):0.698298	H_erectus:1.819584):0.480762):0.369137):0.03463):0.558048	Au_sediba:1.395162):0.345129	K_platyops:0.270291):0.03964	Au_africanus:1.90993):0.091911):0.422448	(Au_afarensis:1.623206	Au_garhi:1.773206):0.021084):1.200622):0.916378	Ar_ramidus:2.14129):0.816417);
(S_tchadensis:0.129919	(((Au_anamensis:1.028446	(Au_afarensis:0.404241	Au_garhi:0.554241):1.801192):0.357255	(K_platyops:1.413062	((P_aethiopicus:0.461984	(P_boisei:1.286921	P_robustus:1.768921):0.055063):1.412672	(((H_habilis:1.4392	(H_rudolfensis:0.975941	(H_ergaster:1.813051	((Georgian_H_erectus:0.164082	H_erectus:1.851082):0.08641	(H_floresiensis:1.609803	((H_heidelbergensis:1.141211	(H_neanderthalensis:0.639958	H_sapiens:0.668958):0.589353):0.157367	H_naledi:1.179378):0.246625):0.35819):0.292559):0.12289):0.433259):0.143349	Au_sediba:1.062549):0.972173	Au_africanus:2.164722):0.119934):0.728405):0.329626):0.053579	Ar_ramidus:0.996266):1.603653);
(((Au_anamensis:2.564925	((((Au_africanus:2.098908	((((((H_ergaster:0.169655	H_floresiensis:0.617155):0.420764	H_naledi:0.854119):0.688073	H_erectus:1.695492):0.923233	(H_habilis:0.973558	H_rudolfensis:0.943558):0.298167):0.403087	(((H_neanderthalensis:0.564582	H_sapiens:0.593582):0.606962	H_heidelbergensis:1.083444):1.634707	Georgian_H_erectus:1.065251):0.269561):0.379373	Au_sediba:1.534185):0.434723):0.198029	K_platyops:0.696937):0.601101	((P_boisei:1.034344	P_robustus:1.516344):1.004099	P_aethiopicus:1.158443):1.329595):0.027289	(Au_afarensis:0.432818	Au_garhi:0.582818):1.712509):1.596584):0.510358	Ar_ramidus:2.632268):0.643036	S_tchadensis:0.805304);
(S_tchadensis:0.331109	(Ar_ramidus:0.975081	(((Au_garhi:1.415077	(Au_afarensis:1.166017	K_platyops:0.346017):0.09906):0.127273	(((Au_africanus:0.908311	Au_sediba:0.778311):0.584363	(P_aethiopicus:0.489425	(P_boisei:1.044037	P_robustus:1.526037):0.325388):0.59325):0.50419	((Georgian_H_erectus:0.533839	H_erectus:2.220839):0.951679	((H_rudolfensis:1.078484	H_habilis:1.108484):0.127945	(H_ergaster:2.010333	((H_naledi:0.963864	H_floresiensis:1.147664):0.22373	(H_heidelbergensis:1.051297	(H_sapiens:0.638982	H_neanderthalensis:0.609982):0.529415):0.255497):1.086439):0.156096):0.589089):0.561345):0.175486):0.646409	Au_anamensis:0.861773):0.556322):1.826028);
((Ar_ramidus:2.055852	(Au_anamensis:2.208654	(((Au_africanus:2.093556	(Au_sediba:1.216403	((H_rudolfensis:1.150454	H_habilis:1.180454):0.118773	((Georgian_H_erectus:0.281743	H_erectus:1.968743):0.422115	((H_ergaster:0.196237	H_floresiensis:0.643737):1.435874	(H_naledi:1.607814	(H_heidelbergensis:1.132763	(H_sapiens:0.617504	H_neanderthalensis:0.588504):0.632359):0.594251):0.287998):0.341747):0.255369):0.437176):0.747153):0.261144	((P_aethiopicus:0.617807	(P_boisei:1.003176	P_robustus:1.485176):0.494631):1.017727	K_platyops:0.445534):0.309165):0.993731	(Au_afarensis:0.56283	Au_garhi:0.71283):2.005601):0.817209):0.290213):1.67972	S_tchadensis:1.265572);
((S_tchadensis:0.232004	Ar_ramidus:2.702004):0.285899	(Au_afarensis:2.375913	((Au_garhi:2.029551	((H_habilis:1.510703	(H_rudolfensis:1.292489	((Au_sediba:0.283032	(Georgian_H_erectus:0.12125	((H_heidelbergensis:1.124784	(H_sapiens:0.645226	H_neanderthalensis:0.616226):0.596659):0.54336	H_erectus:1.702244):0.106006):0.341782):0.323304	(H_ergaster:1.280979	(H_floresiensis:1.581284	H_naledi:1.397484):0.147195):0.775357):0.196153):0.188214):1.383159	(K_platyops:0.791424	((P_aethiopicus:1.206906	(P_boisei:1.274119	P_robustus:1.756119):0.812787):0.297706	Au_africanus:1.914612):0.476812):0.112438):0.155689):0.195945	Au_anamensis:0.89851):0.300417):2.231991);
(S_tchadensis:0.250613	(Ar_ramidus:2.56113	((((((Au_sediba:1.784116	((P_boisei:1.01993	P_robustus:1.50193):0.731818	P_aethiopicus:0.871748):0.632368):0.325696	Au_africanus:2.239813):0.239798	((((((H_heidelbergensis:1.059762	(H_neanderthalensis:0.597567	H_sapiens:0.626567):0.550296):0.520303	H_naledi:1.460866):0.848257	(H_ergaster:0.714938	H_floresiensis:1.162438):1.330485):0.040877	(H_erectus:1.959166	Georgian_H_erectus:0.272166):0.544134):0.828103	H_rudolfensis:1.954403):0.247543	H_habilis:2.231946):0.637665):0.66549	K_platyops:1.545101):0.717079	(Au_afarensis:1.059557	Au_garhi:1.209557):2.022623):0.525704	Au_anamensis:2.430897):0.573247):0.159482);
(S_tchadensis:0.287395	((Au_anamensis:2.253197	(((K_platyops:0.773392	Au_garhi:1.743392):0.407322	Au_afarensis:2.000714):0.488996	(((P_boisei:1.904792	P_robustus:2.386792):0.778188	P_aethiopicus:1.80298):0.299116	((((Georgian_H_erectus:0.314239	H_erectus:2.001239):0.470486	((H_ergaster:0.949339	(H_heidelbergensis:1.088732	(H_sapiens:0.649459	H_neanderthalensis:0.620459):0.556373):0.243506):0.990466	H_rudolfensis:0.979804):0.114921):0.42586	(H_habilis:1.480442	(H_naledi:0.35394	H_floresiensis:0.53774):2.320201):0.070144):0.839207	(Au_africanus:0.545622	Au_sediba:0.415622):1.45417):0.512305):0.757614):0.940473):0.361174	Ar_ramidus:2.171357):0.586038);
(S_tchadensis:0.417479	(((((((((H_rudolfensis:1.023353	H_habilis:1.053353):0.088709	((H_ergaster:0.647789	(H_floresiensis:0.46537	H_naledi:0.28157):0.62992):1.251022	((H_heidelbergensis:1.190753	(H_sapiens:0.695017	H_neanderthalensis:0.666017):0.612836):0.620511	(Georgian_H_erectus:0.126013	H_erectus:1.813013):0.03235):0.470448):0.17325):0.426493	Au_sediba:1.048554):0.499975	((P_aethiopicus:0.656817	P_boisei:1.536817):0.259978	P_robustus:2.278795):0.351735):0.394803	K_platyops:0.473333):0.022554	Au_africanus:2.095887):0.583985	(Au_afarensis:0.208242	Au_garhi:0.358242):1.691629):0.186856	Au_anamensis:0.909742):0.470511	Ar_ramidus:0.937238):1.950241);
(S_tchadensis:0.464434	(Ar_ramidus:0.417214	((((Au_africanus:1.214697	Au_sediba:1.084697):0.793462	(K_platyops:0.394392	(((H_habilis:0.985019	H_rudolfensis:0.955019):0.207633	(((H_erectus:1.796891	((H_sapiens:0.659394	H_neanderthalensis:0.630394):0.468174	H_heidelbergensis:1.010469):0.752323):0.242835	Georgian_H_erectus:0.352726):0.403047	(H_ergaster:0.999924	(H_naledi:1.220385	H_floresiensis:1.404185):0.043239):1.025849):0.096879):0.894517	(P_robustus:2.505789	(P_aethiopicus:0.531365	P_boisei:1.411365):0.612424):0.14338):0.297222):0.013767):0.176287	(Au_afarensis:0.137568	Au_garhi:0.287568):1.266877):0.342547	Au_anamensis:0.570007):0.290222):2.51722);
(S_tchadensis:0.103411	(Ar_ramidus:2.429852	(((Au_afarensis:0.444662	Au_garhi:0.594662):1.132092	((((P_aethiopicus:1.197584	(P_boisei:1.081439	P_robustus:1.563439):0.996145):0.238367	K_platyops:0.245952):0.097745	(Au_africanus:0.991391	Au_sediba:0.861391):0.952306):0.332524	(((((Georgian_H_erectus:0.042137	H_erectus:1.729137):0.107194	(H_naledi:1.124453	((H_neanderthalensis:0.593901	H_sapiens:0.622901):0.597676	H_heidelbergensis:1.103477):0.140176):0.558578):0.002692	H_floresiensis:1.869524):0.544446	H_ergaster:1.966469):0.495265	(H_habilis:1.043081	H_rudolfensis:1.013081):0.488654):1.134485):0.080534):0.79692	Au_anamensis:1.196688):1.676178):0.143558);
(S_tchadensis:0.429811	((((Au_africanus:2.469452	(K_platyops:0.571305	((P_aethiopicus:0.489339	P_boisei:1.369339):0.227413	P_robustus:2.078752):1.044553):0.298147):0.217181	((((H_ergaster:1.78855	(((H_heidelbergensis:0.731719	H_naledi:0.612519):0.480856	(H_neanderthalensis:0.699469	H_sapiens:0.728469):0.601205):0.485978	H_floresiensis:1.763153):0.472897):0.098416	(Georgian_H_erectus:0.328493	H_erectus:2.015493):0.288473):0.715637	(H_rudolfensis:1.324611	H_habilis:1.354611):0.317992):0.469812	Au_sediba:1.622415):0.934219):0.455216	(Au_anamensis:0.537395	(Au_afarensis:0.142048	Au_garhi:0.292048):1.572333):0.647469):0.620363	Ar_ramidus:1.362212):1.537599);
(S_tchadensis:0.60175	(Ar_ramidus:3.060525	(((Au_afarensis:1.570368	Au_garhi:1.720368):1.18651	(K_platyops:0.993325	(((P_aethiopicus:0.643483	(P_robustus:1.981493	P_boisei:1.499493):0.02399):0.693997	((H_habilis:1.461752	(H_rudolfensis:1.032185	((H_ergaster:0.729822	(H_naledi:0.402967	H_floresiensis:0.586767):0.590555):0.954452	(H_erectus:1.870334	(Georgian_H_erectus:0.012161	((H_sapiens:0.597447	H_neanderthalensis:0.568447):0.563876	H_heidelbergensis:1.044223):0.620838):0.171173):0.23094):0.307912):0.399567):0.504241	Au_sediba:1.445993):0.171487):0.35477	Au_africanus:2.102251):0.491073):0.943553):0.154929	Au_anamensis:1.73482):1.768719):0.011225);
(S_tchadensis:0.314705	(Ar_ramidus:1.989873	((Au_afarensis:0.137471	Au_garhi:0.287471):2.498493	(((K_platyops:0.261834	(P_aethiopicus:1.025055	(P_boisei:1.347667	P_robustus:1.829667):0.557388):0.426779):0.578253	(Au_africanus:1.858463	(((H_habilis:0.976736	H_rudolfensis:0.946736):0.284947	(((H_ergaster:1.313251	H_floresiensis:1.760751):0.060168	(H_naledi:1.161213	(H_heidelbergensis:1.111083	(H_sapiens:0.663063	H_neanderthalensis:0.634063):0.56512):0.16933):0.475906):0.643304	(Georgian_H_erectus:0.005625	H_erectus:1.692625):0.741098):0.17496):0.590301	Au_sediba:1.331984):0.396479):0.581624):0.714225	Au_anamensis:1.197326):0.261652):0.973909):0.794832);
(S_tchadensis:0.36991	((Au_anamensis:1.241777	Ar_ramidus:0.798763):1.40264	((((((((Georgian_H_erectus:0.10142	((H_neanderthalensis:0.612679	H_sapiens:0.641679):0.57186	H_heidelbergensis:1.096439):0.65788):0.184861	H_erectus:1.97328):0.686103	(H_naledi:2.177214	(H_ergaster:0.544316	H_floresiensis:0.991816):1.369197):0.32887):0.052308	(H_habilis:1.226262	H_rudolfensis:1.196262):0.138429):0.259399	Au_sediba:1.10409):0.930399	(P_aethiopicus:0.510992	(P_boisei:1.272538	P_robustus:1.754538):0.118454):1.243497):0.175593	(Au_africanus:2.140519	K_platyops:0.540519):0.199563):2.076696	(Au_afarensis:0.617104	Au_garhi:0.767104):3.019674):0.184625):0.638508);
(S_tchadensis:0.529535	((((((P_robustus:1.887518	P_boisei:1.405518):0.435708	P_aethiopicus:0.961225):0.825021	((((((H_sapiens:0.712397	H_neanderthalensis:0.683397):0.548435	H_heidelbergensis:1.143732):1.214587	((H_ergaster:0.093961	H_naledi:0.357661):0.196654	H_floresiensis:0.738115):1.684803):0.224978	(H_erectus:1.802458	Georgian_H_erectus:0.115458):0.814938):0.193332	H_habilis:1.463727):0.365731	H_rudolfensis:1.799459):0.756788):0.172297	(K_platyops:0.496895	(Au_africanus:0.499846	Au_sediba:0.369846):1.597049):0.271649):0.587223	(Au_afarensis:0.242054	Au_garhi:0.392054):1.933712):0.297959	(Au_anamensis:1.126571	Ar_ramidus:0.683557):0.170168):2.14581);
(S_tchadensis:0.736721	(((Au_garhi:2.343213	(((((Au_africanus:1.057618	Au_sediba:0.927618):0.880458	(P_aethiopicus:0.510771	(P_boisei:1.086086	P_robustus:1.568086):0.304685):1.017305):0.168925	((((H_naledi:2.112879	H_floresiensis:2.296679):0.00715	H_ergaster:1.856329):1.024519	(H_habilis:1.334061	H_rudolfensis:1.304061):0.616786):0.118933	(((H_sapiens:0.722735	H_neanderthalensis:0.693735):0.675646	H_heidelbergensis:1.281281):1.096749	(H_erectus:1.844947	Georgian_H_erectus:0.157947):0.567182):1.004651):0.42722):0.002414	K_platyops:0.509415):0.318062	Au_afarensis:1.647477):0.545735):0.265028	Au_anamensis:1.281255):2.173053	Ar_ramidus:3.011294):0.195427);
(S_tchadensis:0.005257	((Ar_ramidus:1.374477	Au_anamensis:1.817491):0.459969	((((Au_africanus:1.547779	((P_boisei:1.402696	P_robustus:1.884696):0.379246	P_aethiopicus:0.901942):0.235837):0.297878	(Au_sediba:1.523989	(H_habilis:1.751298	(H_rudolfensis:1.542827	(((H_ergaster:1.55414	(H_floresiensis:0.476113	H_naledi:0.292313):1.525527):0.276687	(H_heidelbergensis:1.241631	(H_neanderthalensis:0.555897	H_sapiens:0.584897):0.773834):0.972096):0.074729	(Georgian_H_erectus:0.068946	H_erectus:1.755946):0.56661):0.597271):0.178472):0.292691):0.191668):0.024039	K_platyops:0.269696):0.227157	(Au_afarensis:0.046075	Au_garhi:0.196075):1.270778):2.137592):0.640811);
(S_tchadensis:0.250974	((Au_afarensis:2.221706	(Ar_ramidus:0.209572	Au_anamensis:0.652586):0.392133):0.403818	((Au_garhi:1.504707	((Au_africanus:1.337573	Au_sediba:1.207573):0.635775	(K_platyops:0.098703	(P_aethiopicus:0.822876	(P_boisei:1.24631	P_robustus:1.72831):0.456566):0.465827):0.274645):0.161359):0.187754	(H_habilis:1.871007	(((H_floresiensis:0.626864	H_naledi:0.443064):2.24132	(H_ergaster:2.298199	((H_heidelbergensis:1.073527	(H_sapiens:0.654837	H_neanderthalensis:0.625837):0.53579):0.804951	(Georgian_H_erectus:0.002931	H_erectus:1.689931):0.222646):0.802621):0.122485):0.225358	H_rudolfensis:1.686042):0.154965):0.841455):1.083062):1.715451);
(S_tchadensis:0.581098	((Au_anamensis:1.299261	((Au_afarensis:0.278228	Au_garhi:0.428228):1.655306	((K_platyops:0.2634	((P_boisei:1.580535	P_robustus:2.062535):0.317145	P_aethiopicus:1.01768):0.43572):0.061358	(Au_africanus:1.045018	(Au_sediba:0.847911	(H_habilis:1.333743	(H_rudolfensis:1.268617	(((H_ergaster:1.478192	H_floresiensis:1.925692):0.128695	(Georgian_H_erectus:0.224989	H_erectus:1.911989):0.111899):0.401536	(H_naledi:1.719484	(H_heidelbergensis:1.107834	(H_neanderthalensis:0.649737	H_sapiens:0.678737):0.546197):0.730849):0.55264):0.220193):0.035126):0.034168):0.067107):0.879739):0.788777):0.542712):0.609537	Ar_ramidus:1.465783):1.585314);
(S_tchadensis:0.318492	((Au_anamensis:1.249407	Ar_ramidus:0.806393):1.766925	(((P_aethiopicus:1.184134	(P_boisei:0.98824	P_robustus:1.47024):1.075894):1.437118	(K_platyops:1.41645	(Au_africanus:2.269811	(((H_rudolfensis:0.967551	H_habilis:0.997551):0.353521	((H_ergaster:0.683857	(H_naledi:0.553005	H_floresiensis:0.736805):0.394552):1.324888	((((H_neanderthalensis:0.617895	H_sapiens:0.646895):0.514179	H_heidelbergensis:1.043974):0.907824	H_erectus:1.985898):0.139264	Georgian_H_erectus:0.438162):0.300583):0.272327):0.661252	Au_sediba:1.492325):0.647487):0.746639):0.014803):1.314255	(Au_afarensis:0.273985	Au_garhi:0.423985):3.291522):0.627811):0.215174);
((S_tchadensis:0.082291	((Au_anamensis:0.60016	(Au_afarensis:0.325265	Au_garhi:0.475265):1.451881):0.966884	((Au_africanus:2.530019	(((H_habilis:1.22514	H_rudolfensis:1.19514):0.385846	(((H_erectus:1.535545	(H_heidelbergensis:1.160058	(H_sapiens:0.621186	H_neanderthalensis:0.592186):0.655971):0.341387):0.493312	Georgian_H_erectus:0.341857):0.870654	((H_naledi:0.605394	H_floresiensis:0.789194):1.486269	H_ergaster:1.827963):0.654548):0.058475):0.356182	Au_sediba:1.447168):0.952851):0.566894	(((P_boisei:1.139709	P_robustus:1.621709):0.699764	P_aethiopicus:0.959473):1.523489	K_platyops:1.292962):0.203951):0.427117):1.42826):0.278207	Ar_ramidus:2.830498);
(S_tchadensis:0.210393	(((((Au_sediba:1.775652	K_platyops:0.305652):0.357417	(((H_habilis:1.108949	H_rudolfensis:1.078949):0.576601	(((H_ergaster:1.125434	(H_naledi:1.074512	((H_sapiens:0.650816	H_neanderthalensis:0.621816):0.573437	H_heidelbergensis:1.107153):0.086559):0.314623):0.713543	(H_erectus:1.975175	Georgian_H_erectus:0.288175):0.280803):0.289596	H_floresiensis:2.576074):0.486975):0.901632	(Au_africanus:1.921795	(P_aethiopicus:0.827622	(P_boisei:1.010156	P_robustus:1.492156):0.697466):0.684173):0.275386):0.065888):0.2995	(Au_afarensis:0.103073	Au_garhi:0.253073):1.679496):0.480932	Au_anamensis:1.086515):0.635965	Ar_ramidus:1.279466):1.400926);
(S_tchadensis:0.792919	(((((K_platyops:0.080381	((P_boisei:1.750913	P_robustus:2.232913):0.050692	P_aethiopicus:0.921605):0.348775):0.189298	Au_africanus:1.869678):0.700111	((H_erectus:2.486083	Georgian_H_erectus:0.799083):0.726383	(((H_floresiensis:1.825312	(H_naledi:1.547723	(H_heidelbergensis:1.244409	(H_sapiens:0.665728	H_neanderthalensis:0.636728):0.695781):0.422514):0.093789):0.960979	Au_sediba:0.888791):0.240873	((H_rudolfensis:1.386871	H_habilis:1.416871):0.194036	H_ergaster:2.540907):0.038757):0.215802):1.094324):0.48878	(Au_afarensis:0.384022	Au_garhi:0.534022):1.894548):0.700906	(Au_anamensis:1.793216	Ar_ramidus:1.350202):0.009274):1.903443);
(S_tchadensis:0.132579	((((Au_afarensis:0.258065	Au_garhi:0.408065):2.624225	((Au_africanus:1.801465	(Au_sediba:1.548168	(P_aethiopicus:0.917925	(P_boisei:1.111975	P_robustus:1.593975):0.68595):0.350243):0.123297):1.318482	((((H_rudolfensis:0.771419	((H_erectus:1.409664	((H_neanderthalensis:0.578884	H_sapiens:0.607884):0.584739	H_heidelbergensis:1.075523):0.300041):0.479466	Georgian_H_erectus:0.20213):0.259289):0.231997	(H_ergaster:0.331176	(H_naledi:0.293064	H_floresiensis:0.476864):0.301812):1.632239):0.76867	H_habilis:1.802086):0.62249	K_platyops:0.434576):1.085371):0.542343):0.202903	Au_anamensis:1.908207):0.527968	Ar_ramidus:1.993161):0.609417);
(S_tchadensis:0.383426	(Ar_ramidus:2.131695	(((((P_aethiopicus:0.936489	(P_boisei:1.024078	P_robustus:1.506078):0.792411):0.975248	((Au_africanus:1.543865	Au_sediba:1.413865):0.189123	((H_rudolfensis:1.145887	H_habilis:1.175887):0.406783	(((H_ergaster:0.411266	H_floresiensis:0.858766):0.182034	H_naledi:0.857):1.213324	(Georgian_H_erectus:0.123014	((H_heidelbergensis:1.137409	(H_sapiens:0.69268	H_neanderthalensis:0.66368):0.561829):0.456512	H_erectus:1.628021):0.181993):0.41361):0.706047):0.540318):0.588749):0.157336	K_platyops:0.879073):0.102539	(Au_afarensis:0.276224	Au_garhi:0.426224):1.525388):1.021654	Au_anamensis:1.64628):0.928429):0.721731);
(S_tchadensis:0.188738	((Au_anamensis:0.849869	((((Au_africanus:0.650659	Au_sediba:0.520659):1.487641	((((H_ergaster:1.538033	(H_naledi:0.826271	H_floresiensis:1.010071):0.975463):0.645151	(Georgian_H_erectus:0.021588	(((H_neanderthalensis:0.53412	H_sapiens:0.56312):0.61667	H_heidelbergensis:1.06269):0.409207	H_erectus:1.505998):0.20259):0.891596):0.504829	(H_habilis:1.631931	H_rudolfensis:1.601931):0.126082):0.653533	K_platyops:0.421546):0.116754):0.048759	(P_aethiopicus:0.483371	(P_boisei:1.108055	P_robustus:1.590055):0.255315):1.293688):0.37131	(Au_afarensis:0.27136	Au_garhi:0.42136):1.507009):0.248486):0.262966	Ar_ramidus:0.669821):1.988917);
(S_tchadensis:0.732385	(((Au_afarensis:0.020881	Au_garhi:0.170881):2.521702	((((H_rudolfensis:1.421076	(Au_sediba:0.71368	(((H_ergaster:0.62062	(H_floresiensis:0.835546	H_naledi:0.651746):0.232574):1.101981	((H_sapiens:0.608295	H_neanderthalensis:0.579295):0.539875	H_heidelbergensis:1.03107):1.074431):0.234372	(Georgian_H_erectus:0.288565	H_erectus:1.975565):0.398408):0.206708):0.217396):0.542084	H_habilis:1.99316):1.019399	Au_africanus:2.622559):0.305758	(K_platyops:0.683687	((P_boisei:1.267137	P_robustus:1.749137):0.558804	P_aethiopicus:0.945941):0.927747):0.64463):0.394266):1.365807	(Ar_ramidus:0.281556	Au_anamensis:0.72457):2.006834):0.913995);
(S_tchadensis:0.121346	((Ar_ramidus:1.389608	((Au_africanus:2.48562	((H_habilis:1.342946	(H_rudolfensis:1.095242	((H_ergaster:1.254018	((H_naledi:0.987088	((H_sapiens:0.564512	H_neanderthalensis:0.535512):0.44389	H_heidelbergensis:0.891302):0.214986):0.525512	H_floresiensis:1.6964):0.005118):0.134429	(Georgian_H_erectus:0.027867	H_erectus:1.714867):0.09058):0.666795):0.217703):1.356261	(K_platyops:0.399484	Au_sediba:1.869484):0.309722):0.176414):0.73383	(P_aethiopicus:0.749843	(P_boisei:1.008942	P_robustus:1.490942):0.620901):2.059608):0.570157):0.135803	((Au_afarensis:0.388593	Au_garhi:0.538593):1.593242	Au_anamensis:0.804849):1.163575):1.065936);
((S_tchadensis:0.496997	(((((P_boisei:1.613523	P_robustus:2.095523):0.78652	P_aethiopicus:1.520044):0.917341	((K_platyops:1.111161	Au_africanus:2.711161):0.02684	(((H_erectus:2.019435	Georgian_H_erectus:0.332435):1.338096	((((H_neanderthalensis:0.626387	H_sapiens:0.655387):0.647394	H_heidelbergensis:1.185681):1.576752	((H_rudolfensis:1.280671	H_habilis:1.310671):0.055739	H_ergaster:2.29641):0.083123):0.1159	(H_naledi:0.941715	H_floresiensis:1.125515):1.817418):0.445098):0.630305	Au_sediba:2.120836):0.487164):0.109384):0.312545	(Au_afarensis:0.504732	Au_garhi:0.654732):1.875197):1.462722	Au_anamensis:2.665665):0.744346):0.19599	Ar_ramidus:3.162987);
(S_tchadensis:0.411685	(Ar_ramidus:1.937877	(((Au_afarensis:0.032657	Au_garhi:0.182657):2.033618	((Au_africanus:2.286802	(Au_sediba:1.522657	((H_rudolfensis:1.163183	H_habilis:1.193183):0.301533	(((H_erectus:1.892267	Georgian_H_erectus:0.205267):0.263562	(H_floresiensis:1.907228	H_naledi:1.723428):0.279101):0.380585	(H_ergaster:1.604955	((H_neanderthalensis:0.516139	H_sapiens:0.545139):0.643512	H_heidelbergensis:1.071552):0.916303):0.514459):0.305303):0.547941):0.634144):0.162003	(((P_boisei:1.080061	P_robustus:1.562061):0.740581	P_aethiopicus:0.940642):0.582804	K_platyops:0.333446):0.515359):0.39747):0.953594	Au_anamensis:1.842882):0.538009):0.943808);
(S_tchadensis:0.246263	(((Au_afarensis:1.437618	Au_garhi:1.587618):0.763805	(((((H_ergaster:1.632578	((H_naledi:1.217148	H_floresiensis:1.400948):0.555239	(H_erectus:1.477008	(H_heidelbergensis:1.002554	(H_neanderthalensis:0.539737	H_sapiens:0.568737):0.550917):0.440354):0.448678):0.123891):0.032257	Georgian_H_erectus:0.394836):0.542943	(H_rudolfensis:1.150355	H_habilis:1.180355):0.097424):0.177771	Au_sediba:0.93555):1.450449	((P_aethiopicus:1.193232	(P_boisei:1.074465	P_robustus:1.556465):0.998767):0.788531	(K_platyops:0.770634	Au_africanus:2.370634):0.02113):0.124235):0.465424):1.739137	(Ar_ramidus:0.467668	Au_anamensis:0.910682):1.852892):0.395704);
(S_tchadensis:0.329282	((Au_anamensis:2.375639	((K_platyops:0.803443	(Au_africanus:2.113298	((((H_ergaster:0.913464	(H_floresiensis:1.101283	H_naledi:0.917483):0.259682):1.193581	((Georgian_H_erectus:0.207664	((H_neanderthalensis:0.644744	H_sapiens:0.673744):0.520922	H_heidelbergensis:1.077566):0.782998):0.217193	H_erectus:2.111857):0.412189):0.580503	(H_habilis:1.542977	H_rudolfensis:1.512977):0.214571):0.323713	Au_sediba:1.561261):0.422037):0.290144):1.320166	((P_aethiopicus:0.6669	(P_boisei:1.013488	P_robustus:1.495488):0.533412):2.314957	(Au_afarensis:0.348636	Au_garhi:0.498636):2.263221):0.331751):0.609016):0.308938	Ar_ramidus:2.241562):0.557719);
(S_tchadensis:0.42832	(Ar_ramidus:2.439054	(((Au_afarensis:0.293509	Au_garhi:0.443509):2.647591	((K_platyops:0.043286	(P_aethiopicus:0.701992	(P_robustus:1.905123	P_boisei:1.423123):0.158869):0.531294):0.668868	(((((H_floresiensis:2.057643	(((H_neanderthalensis:0.546789	H_sapiens:0.575789):0.57761	H_heidelbergensis:1.036299):0.828223	H_naledi:1.745322):0.128521):0.378625	((H_erectus:1.865424	Georgian_H_erectus:0.178424):0.429574	H_ergaster:1.877998):0.11077):0.55628	H_rudolfensis:1.585048):0.126617	H_habilis:1.741665):0.627771	(Au_africanus:0.7949	Au_sediba:0.6649):1.184536):0.332718):1.408946):0.709645	Au_anamensis:2.473759):0.408309):0.459266);
((S_tchadensis:0.587596	Ar_ramidus:3.057596):0.171547	(((((Au_africanus:2.405131	(P_aethiopicus:0.661058	(P_boisei:1.319446	P_robustus:1.801446):0.221612):1.334073):0.046927	K_platyops:0.852058):0.088053	((Au_sediba:0.443611	((H_ergaster:1.636343	(Georgian_H_erectus:0.027958	H_erectus:1.714958):0.338385):0.02021	((H_naledi:1.393832	((H_neanderthalensis:0.606573	H_sapiens:0.635573):0.833944	H_heidelbergensis:1.352417):0.160615):0.412366	H_floresiensis:1.989998):0.114055):0.237058):1.157265	(H_habilis:1.480423	H_rudolfensis:1.450423):0.640454):0.809235):0.56066	(Au_afarensis:0.937993	Au_garhi:1.087993):1.382778):0.065949	Au_anamensis:1.209734):2.462422);
(S_tchadensis:1.64305	(((Au_afarensis:0.381123	Au_garhi:0.531123):3.231116	(K_platyops:2.617223	((P_aethiopicus:1.939824	(P_robustus:2.768295	P_boisei:2.286295):0.533528):1.273488	((((H_habilis:1.360509	H_rudolfensis:1.330509):0.609372	(Georgian_H_erectus:1.25721	((H_naledi:1.30088	((H_neanderthalensis:0.620429	H_sapiens:0.649429):0.54518	H_heidelbergensis:1.077509):0.342571):1.164885	((H_ergaster:1.604613	H_floresiensis:2.052113):0.16987	H_erectus:2.191483):0.427581):0.325146):0.37267):0.724512	Au_africanus:2.304392):1.156616	Au_sediba:3.331008):0.162303):0.593912):0.175016):0.197266	(Ar_ramidus:1.40351	Au_anamensis:1.846524):0.785996):1.923545);
(S_tchadensis:0.686356	(((Au_afarensis:0.273294	Au_garhi:0.423294):2.490834	(K_platyops:1.377807	(((H_habilis:2.093931	(H_rudolfensis:1.76961	((H_erectus:2.038579	Georgian_H_erectus:0.351579):1.008849	(H_floresiensis:2.745715	((((H_neanderthalensis:0.551803	H_sapiens:0.580803):0.757047	H_heidelbergensis:1.22075):0.737691	H_naledi:1.839241):0.326176	H_ergaster:1.901717):0.396497):0.332214):0.099182):0.294321):0.52433	((P_boisei:1.875822	P_robustus:2.357822):0.317294	P_aethiopicus:1.313116):0.505145):0.735066	(Au_africanus:0.962251	Au_sediba:0.832251):2.001077):0.014479):0.566321):0.472455	(Au_anamensis:1.136229	Ar_ramidus:0.693215):0.923368):1.539773);
(S_tchadensis:0.448057	(Au_anamensis:2.578118	((((((P_boisei:1.160173	P_robustus:1.642173):0.656366	P_aethiopicus:0.936538):0.652075	K_platyops:0.398613):0.254376	((Au_africanus:1.294216	Au_sediba:1.164216):0.584039	(((((H_neanderthalensis:0.494889	H_sapiens:0.523889):0.688862	H_heidelbergensis:1.095651):0.983482	(Georgian_H_erectus:0.343677	H_erectus:2.030677):0.082556):0.344278	(H_ergaster:1.157914	(H_floresiensis:0.440644	H_naledi:0.256844):1.164769):0.882598):0.685269	(H_habilis:1.032986	H_rudolfensis:1.002986):0.762795):0.472475):0.374733):0.443616	(Au_afarensis:0.40415	Au_garhi:0.55415):1.512455):0.315914	Ar_ramidus:0.612519):1.522586):0.782952);
(S_tchadensis:0.656983	(((Au_afarensis:1.26552	Au_garhi:1.41552):0.782257	(((P_aethiopicus:0.69662	(P_boisei:1.291352	P_robustus:1.773352):0.285268):0.72819	K_platyops:0.23481):0.374426	(((H_rudolfensis:1.0456	H_habilis:1.0756):0.989787	(((H_erectus:2.76186	Georgian_H_erectus:1.07486):0.079892	H_ergaster:2.424752):0.010891	((((H_sapiens:0.641401	H_neanderthalensis:0.612401):0.586363	H_heidelbergensis:1.110664):0.35302	H_naledi:1.344484):1.319712	H_floresiensis:2.847996):0.035147):0.559744):0.292882	(Au_africanus:0.415268	Au_sediba:0.285268):1.553001):0.240967):0.618542):1.895415	(Ar_ramidus:0.250946	Au_anamensis:0.69396):2.072247):0.803791);
(S_tchadensis:0.212709	(Ar_ramidus:2.41148	(((Au_afarensis:0.161639	Au_garhi:0.311639):2.679504	Au_anamensis:1.664156):0.496937	((((P_aethiopicus:0.788884	(P_robustus:1.84406	P_boisei:1.36206):0.306823):0.607036	Au_sediba:1.67592):0.333798	(K_platyops:0.40092	(((H_ergaster:1.160695	(H_naledi:0.629352	H_floresiensis:0.813152):0.795043):0.569278	(Georgian_H_erectus:0.101111	(H_erectus:1.079851	(H_heidelbergensis:0.955317	(H_sapiens:0.553862	H_neanderthalensis:0.524862):0.518555):0.090434):0.70826):0.358862):0.550299	(H_habilis:1.334095	H_rudolfensis:1.304095):0.016177):1.040648):0.138798):0.567577	Au_africanus:2.707295):1.410785):0.693401):0.271228);
(S_tchadensis:0.163211	((Ar_ramidus:0.566524	Au_anamensis:1.009538):1.232246	((((((Georgian_H_erectus:1.462937	((H_naledi:1.606609	H_floresiensis:1.790409):0.888391	((H_ergaster:0.953157	((H_neanderthalensis:0.623719	H_sapiens:0.652719):0.47742	H_heidelbergensis:1.013039):0.323017):0.459535	H_erectus:1.829692):0.818609):0.501637):0.229375	H_rudolfensis:2.002312):0.257545	H_habilis:2.289857):0.405689	((P_aethiopicus:0.71376	(P_boisei:1.057231	P_robustus:1.539231):0.536529):0.902494	(Au_africanus:1.076229	Au_sediba:0.946229):0.950025):0.279293):0.088489	K_platyops:0.794036):1.242881	(Au_garhi:1.834182	Au_afarensis:1.684182):1.172735):0.561853):0.834441);
(S_tchadensis:0.46852	(Ar_ramidus:2.512422	((Au_anamensis:1.429234	(Au_afarensis:0.345971	Au_garhi:0.495971):2.260249):0.844763	(((Au_sediba:2.148809	(((H_rudolfensis:0.976042	H_habilis:1.006042):0.156309	H_ergaster:2.092351):0.686771	((Georgian_H_erectus:0.638253	(H_erectus:2.156622	(H_heidelbergensis:1.139646	(H_neanderthalensis:0.559341	H_sapiens:0.588341):0.668405):0.982876):0.168631):0.691737	(H_naledi:0.304542	H_floresiensis:0.488342):2.559148):0.179133):0.819687):0.574864	Au_africanus:2.853673):0.163489	(((P_boisei:1.277535	P_robustus:1.759535):0.624348	P_aethiopicus:1.021884):0.974435	K_platyops:0.806318):0.610843):1.213821):0.681439):0.426099);
(S_tchadensis:0.362452	(Ar_ramidus:2.12517	(((((((H_habilis:1.838265	H_rudolfensis:1.808265):0.093374	((((H_naledi:1.141815	((H_sapiens:0.544314	H_neanderthalensis:0.515314):0.449592	H_heidelbergensis:0.876806):0.384208):0.970809	H_ergaster:1.848923):0.032785	Georgian_H_erectus:0.611708):0.057781	(H_erectus:1.906055	H_floresiensis:1.936555):0.450434):0.92215):0.202063	Au_sediba:1.613701):0.131477	Au_africanus:1.875179):0.014197	((P_robustus:1.819108	P_boisei:1.337108):0.535998	P_aethiopicus:0.993106):0.486269):0.37831	K_platyops:0.667685):1.123417	(Au_anamensis:0.169342	(Au_afarensis:0.331082	Au_garhi:0.481082):1.015246):1.264774):1.134068):0.707282);
(S_tchadensis:0.514519	((((((P_aethiopicus:0.988584	(P_boisei:1.550764	P_robustus:2.032764):0.31782):0.797347	(Au_africanus:1.844745	(((H_habilis:1.377695	((H_erectus:2.078559	(H_heidelbergensis:1.121396	((H_sapiens:0.444821	H_naledi:0.208521):0.177519	H_neanderthalensis:0.593341):0.616155):0.923063):0.451865	((H_ergaster:0.248424	H_floresiensis:0.695924):1.221005	Georgian_H_erectus:0.19943):0.643994):0.194271):0.015717	H_rudolfensis:1.363412):0.139021	Au_sediba:1.012433):0.702312):0.351186):0.260064	Au_anamensis:0.499009):0.31277	(Au_afarensis:0.524879	Au_garhi:0.674879):1.463886):0.452249	K_platyops:1.621014):1.101477	Ar_ramidus:1.922491):1.062027);
(S_tchadensis:0.125099	(((Au_afarensis:0.831756	Au_garhi:0.981756):1.041793	(K_platyops:0.682968	((Au_africanus:1.416794	(Au_sediba:1.106424	((H_habilis:1.32728	H_rudolfensis:1.29728):0.074843	((H_ergaster:1.794587	((H_naledi:0.820936	H_floresiensis:1.004736):0.486871	(H_heidelbergensis:1.202834	(H_neanderthalensis:0.737688	H_sapiens:0.766688):0.553246):0.224173):0.750479):0.076378	(H_erectus:2.013364	Georgian_H_erectus:0.326364):0.274601):0.461158):0.224302):0.180369):0.470046	((P_boisei:1.849856	P_robustus:2.331856):0.313983	P_aethiopicus:1.283839):0.193001):0.396129):0.370581):1.448744	(Ar_ramidus:0.23657	Au_anamensis:0.679584):1.465723):0.892807);
(S_tchadensis:0.315303	(Ar_ramidus:1.067904	(Au_anamensis:1.076701	((((K_platyops:0.097433	(P_aethiopicus:0.727952	(P_boisei:1.305088	P_robustus:1.787088):0.302864):0.55948):0.271807	((H_habilis:2.061554	((H_rudolfensis:1.046193	((H_erectus:1.243775	(H_heidelbergensis:1.101022	(H_neanderthalensis:0.735929	H_sapiens:0.764929):0.453192):0.108654):0.93362	Georgian_H_erectus:0.490395):0.245798):0.670151	(H_ergaster:0.844428	(H_floresiensis:0.927826	H_naledi:0.744026):0.364102):1.831916):0.31521):0.220437	(Au_africanus:1.256454	Au_sediba:1.126454):0.635538):0.077248):0.201585	Au_garhi:1.540825):0.296546	Au_afarensis:1.687371):0.566315):0.434218):1.717398);
(S_tchadensis:0.304858	(Ar_ramidus:0.675198	(Au_anamensis:0.64185	(((Au_sediba:1.768956	(Au_africanus:1.891982	(((H_habilis:1.341904	H_rudolfensis:1.311904):0.307117	((Georgian_H_erectus:0.298049	H_erectus:1.985049):0.807026	((H_ergaster:1.324786	H_floresiensis:1.772286):0.486428	(H_naledi:1.263233	((H_sapiens:0.605363	H_neanderthalensis:0.576363):0.461584	H_heidelbergensis:0.949846):0.432586):0.811682):0.56386):0.203947):0.54001	(P_aethiopicus:0.639285	(P_boisei:1.304495	P_robustus:1.786495):0.214789):0.749747):0.09295):0.006974):0.172696	K_platyops:0.471652):0.205826	(Au_afarensis:0.288203	Au_garhi:0.438203):1.209275):0.321358):0.476362):2.09966);
(S_tchadensis:0.230353	((((Au_africanus:3.04015	(((((H_ergaster:1.429104	H_floresiensis:1.876604):0.662261	(H_naledi:2.184488	(H_heidelbergensis:1.077092	(H_sapiens:0.597937	H_neanderthalensis:0.568937):0.596256):1.226596):0.170577):0.15752	(H_erectus:2.190985	Georgian_H_erectus:0.503985):0.4749):0.377833	(H_rudolfensis:1.079389	H_habilis:1.109389):0.587329):0.111442	Au_sediba:1.288159):1.621991):0.03611	(K_platyops:0.707347	(P_aethiopicus:1.244917	(P_robustus:1.922956	P_boisei:1.440956):0.683961):0.65243):0.768912):1.240887	(Au_anamensis:0.90349	Ar_ramidus:0.460476):1.456671):0.191273	(Au_afarensis:0.675314	Au_garhi:0.825314):3.053106):0.591933);
(((Ar_ramidus:1.115146	((((P_aethiopicus:0.862579	(P_robustus:1.975074	P_boisei:1.493074):0.249505):0.995216	K_platyops:0.667794):0.038273	(Au_africanus:1.891418	(((H_rudolfensis:1.030242	(((H_ergaster:0.305345	H_floresiensis:0.752845):1.095138	Georgian_H_erectus:0.130483):0.034261	((H_naledi:1.515893	H_erectus:1.669193):0.036383	(H_heidelbergensis:1.09584	(H_sapiens:0.626309	H_neanderthalensis:0.597309):0.586631):0.575636):0.146168):0.555498):0.069446	H_habilis:1.129688):0.26244	Au_sediba:0.872128):0.88929):0.414649):0.838156	(Au_afarensis:0.160886	Au_garhi:0.310886):2.203337):0.370923):0.035916	Au_anamensis:1.594076):2.291697	S_tchadensis:0.972759);
(S_tchadensis:0.60723	(((Au_afarensis:0.113431	Au_garhi:0.263431):2.855994	(((((((H_ergaster:0.582323	H_floresiensis:1.029823):1.328753	(Georgian_H_erectus:0.419649	(((H_heidelbergensis:1.054285	H_naledi:0.935085):0.033097	(H_sapiens:0.643913	H_neanderthalensis:0.614913):0.56057):0.976496	H_erectus:2.097978):0.008671):0.221426):0.071729	H_rudolfensis:1.022805):0.129834	H_habilis:1.182639):1.428202	((Au_africanus:0.675541	Au_sediba:0.545541):1.167283	(P_aethiopicus:0.713091	(P_boisei:1.171664	P_robustus:1.653664):0.421427):0.719733):0.378017):0.136594	K_platyops:0.757435):0.883086	Au_anamensis:1.283535):0.508904):1.402805	Ar_ramidus:2.75223):0.325);
(S_tchadensis:0.190724	(Ar_ramidus:2.644608	(((Au_afarensis:0.499221	Au_garhi:0.649221):2.012456	((Au_africanus:1.514932	Au_sediba:1.384932):0.826727	(((((H_naledi:1.177516	H_floresiensis:1.361316):1.049367	(Georgian_H_erectus:0.48246	((H_heidelbergensis:1.064848	(H_sapiens:0.622289	H_neanderthalensis:0.593289):0.55966):0.50216	H_erectus:1.601109):0.568352):0.210722):0.290584	H_ergaster:2.253767):0.422858	(H_habilis:1.421278	H_rudolfensis:1.391278):0.325347):0.958554	K_platyops:0.715179):0.026479):0.950019):0.282938	(Au_anamensis:1.575828	(P_boisei:2.284022	(P_robustus:2.375887	P_aethiopicus:1.013887):0.390135):1.718791):0.041802):1.469992):0.016116);
(S_tchadensis:0.37246	((((Au_afarensis:0.197758	Au_garhi:0.347758):2.472637	((K_platyops:1.083258	(P_aethiopicus:0.972864	(P_boisei:1.180172	P_robustus:1.662172):0.672692):1.300394):0.413607	(Au_africanus:1.185116	(Au_sediba:0.975773	((H_habilis:0.993774	H_rudolfensis:0.963774):0.232718	((H_ergaster:1.657957	((H_naledi:1.371023	((H_sapiens:0.584394	H_neanderthalensis:0.555394):0.509586	H_heidelbergensis:0.976881):0.513342):0.329508	(Georgian_H_erectus:0.025856	H_erectus:1.712856):0.140976):0.221126):0.162186	H_floresiensis:2.267643):0.336349):0.269281):0.079343):1.91175):0.35353):0.610757	Au_anamensis:2.104167):0.228876	Ar_ramidus:1.890029):0.952431);
(S_tchadensis:0.372053	(Ar_ramidus:0.559605	(((((K_platyops:0.115125	((P_robustus:2.008538	P_boisei:1.526538):0.28491	P_aethiopicus:0.931448):0.373677):0.084267	(((H_erectus:2.829932	Georgian_H_erectus:1.142932):0.106698	(H_ergaster:0.566808	H_floresiensis:1.014308):1.952822):0.190474	((H_habilis:1.00477	H_rudolfensis:0.97477):0.409235	(H_naledi:1.860724	((H_neanderthalensis:0.693012	H_sapiens:0.722012):0.650014	H_heidelbergensis:1.254926):0.724998):0.74698):0.3661):0.409288):0.150171	(Au_africanus:1.167233	Au_sediba:1.037233):0.78233):0.388402	(Au_afarensis:0.436693	Au_garhi:0.586693):1.121272):0.404606	Au_anamensis:0.785585):0.217034):2.282449);
(S_tchadensis:0.264388	(((Au_afarensis:0.17317	Au_garhi:0.32317):2.510745	((((P_robustus:2.540345	(P_aethiopicus:0.810992	P_boisei:1.690992):0.367353):0.56049	K_platyops:0.548836):0.027343	(Au_sediba:1.678669	((H_rudolfensis:1.064084	H_habilis:1.094084):0.353817	(((H_ergaster:0.757128	((H_neanderthalensis:0.562246	H_sapiens:0.591246):0.551349	(H_heidelbergensis:0.622431	H_naledi:0.503231):0.403065):0.114533):0.804279	(H_erectus:1.839693	Georgian_H_erectus:0.152693):0.138714):0.127031	H_floresiensis:2.135938):0.689463):0.750768):0.36751):0.286348	Au_africanus:2.462527):1.001389):1.121167	(Au_anamensis:1.536092	Ar_ramidus:1.093078):1.092005):0.549305);
(S_tchadensis:0.46908	(Ar_ramidus:1.267586	((((P_aethiopicus:0.637147	(P_boisei:1.083415	P_robustus:1.565415):0.433733):1.246743	((K_platyops:0.35973	((Au_garhi:0.891022	((H_habilis:1.017203	H_rudolfensis:0.987203):0.618025	((H_erectus:2.520508	Georgian_H_erectus:0.833508):0.123054	(H_ergaster:1.705668	(H_floresiensis:1.354228	(H_naledi:1.157349	(H_heidelbergensis:1.051023	(H_sapiens:0.57344	H_neanderthalensis:0.54444):0.594683):0.225525):0.013079):0.79894):0.520895):0.338666):0.275794):0.044101	Au_sediba:1.435123):0.394607):0.120202	Au_africanus:2.079932):0.213958):0.679478	Au_afarensis:2.193368):0.262255	Au_anamensis:1.278637):0.431963):1.671494);
(S_tchadensis:0.525748	(Ar_ramidus:0.590857	(((((Au_africanus:0.920722	Au_sediba:0.790722):0.924945	((P_boisei:1.01188	P_robustus:1.49388):0.85004	P_aethiopicus:0.981919):0.453747):0.300027	((H_habilis:1.934072	(H_rudolfensis:1.819379	(((((H_heidelbergensis:1.167224	(H_neanderthalensis:0.600367	H_sapiens:0.629367):0.654956):0.401489	H_naledi:1.449513):0.658932	H_erectus:2.261745):0.148494	Georgian_H_erectus:0.72324):0.291484	(H_ergaster:1.548132	H_floresiensis:1.995632):0.736592):0.494656):0.084692):0.319148	K_platyops:0.26322):0.282473):0.415133	(Au_afarensis:1.356302	Au_garhi:1.506302):0.424524):0.242828	Au_anamensis:0.846669):0.187202):2.404891);
(S_tchadensis:0.394135	((((K_platyops:0.071492	(P_aethiopicus:0.696011	(P_boisei:1.108405	P_robustus:1.590405):0.467605):0.565481):1.421013	((Au_africanus:1.808781	Au_sediba:1.678781):0.446402	(H_rudolfensis:1.278407	(H_habilis:1.307257	((H_ergaster:1.118436	(H_naledi:0.396108	H_floresiensis:0.579908):0.986028):0.610982	((H_erectus:1.532031	(H_heidelbergensis:1.186502	(H_neanderthalensis:0.630669	H_sapiens:0.659669):0.643934):0.311428):0.32726	Georgian_H_erectus:0.172291):0.287126):0.50784):0.001149):1.336775):0.837323):1.019352	(Au_afarensis:0.542876	Au_garhi:0.692876):2.788981):0.922851	(Au_anamensis:1.126611	Ar_ramidus:0.683597):1.951112):0.229426);
(S_tchadensis:0.309588	(((Au_anamensis:0.214415	(Au_afarensis:0.849825	Au_garhi:0.999825):0.541576):0.806697	(((Au_sediba:1.907864	((H_habilis:1.327475	H_rudolfensis:1.297475):0.394597	((Georgian_H_erectus:0.101779	(((H_neanderthalensis:0.591319	H_sapiens:0.620319):0.587081	H_heidelbergensis:1.0903):0.422585	H_erectus:1.546985):0.241794):0.894002	(H_ergaster:0.166408	(H_floresiensis:0.553079	H_naledi:0.369279):0.060829):2.099373):0.38629):0.705792):0.349082	Au_africanus:2.386946):0.070417	(K_platyops:0.544726	(P_aethiopicus:1.268254	(P_boisei:1.020809	P_robustus:1.502809):1.127444):0.466472):0.312637):0.520735):1.221403	Ar_ramidus:1.799502):0.980086);
(S_tchadensis:0.292708	(Ar_ramidus:1.764093	(Au_anamensis:1.805092	(((H_habilis:1.703838	(H_rudolfensis:1.278773	((H_ergaster:1.084617	H_floresiensis:1.532117):0.585265	(((H_heidelbergensis:1.17263	(H_neanderthalensis:0.57145	(H_sapiens:0.552043	H_naledi:0.315743):0.048407):0.689279):0.32233	H_erectus:1.529059):0.347641	Georgian_H_erectus:0.189701):0.210181):0.568891):0.395065):1.259091	(Au_africanus:2.390283	(((P_boisei:1.685536	P_robustus:2.167536):0.296912	P_aethiopicus:1.102448):0.521737	(Au_sediba:1.705064	K_platyops:0.235064):0.199121):0.356097):0.182647):0.134771	(Au_afarensis:1.434039	Au_garhi:1.584039):0.493662):1.054378):0.402015):0.998615);
(S_tchadensis:0.258647	((Au_anamensis:0.596478	((Au_afarensis:0.199034	Au_garhi:0.349034):1.496612	((((Au_africanus:1.316877	Au_sediba:1.186877):0.182031	(((H_ergaster:1.116653	(H_floresiensis:0.626897	H_naledi:0.443097):0.937256):1.183464	((H_erectus:1.598129	((H_sapiens:0.634275	H_neanderthalensis:0.605275):0.437082	H_heidelbergensis:0.954256):0.609773):1.024769	Georgian_H_erectus:0.935898):0.09422):0.113116	(H_habilis:1.064426	H_rudolfensis:1.034426):0.418806):0.405675):0.573115	(P_aethiopicus:0.732687	(P_robustus:1.868755	P_boisei:1.386755):0.225932):0.929336):0.199436	K_platyops:0.671459):0.204187):0.077818):0.199969	Ar_ramidus:0.353433):2.375214);
(S_tchadensis:0.32626	(Ar_ramidus:1.895164	(((Au_afarensis:0.150318	Au_garhi:0.300318):1.954943	Au_anamensis:0.928275):0.63095	((((Au_africanus:1.184736	Au_sediba:1.054736):0.120332	(H_habilis:1.404088	(((H_floresiensis:2.21894	(H_naledi:1.663737	((H_neanderthalensis:0.648315	H_sapiens:0.677315):0.638205	H_heidelbergensis:1.19842):0.584517):0.371404):0.13393	H_ergaster:1.90537):0.181351	((Georgian_H_erectus:0.072984	H_erectus:1.759984):0.671105	H_rudolfensis:1.054088):0.072633):0.247367):0.29098):0.611877	(P_aethiopicus:0.976203	(P_boisei:1.487361	P_robustus:1.969361):0.368842):0.530742):0.353833	K_platyops:0.670779):1.245432):0.778953):0.901096);
(S_tchadensis:0.213584	(Au_anamensis:1.925487	(Ar_ramidus:1.285565	((Au_garhi:2.342396	((Au_africanus:2.35178	(Au_sediba:1.984527	(((H_ergaster:1.674351	H_floresiensis:2.121851):0.611556	((Georgian_H_erectus:0.165519	H_erectus:1.852519):0.559409	(((H_neanderthalensis:0.683907	H_sapiens:0.712907):0.643655	H_heidelbergensis:1.239461):0.245641	H_naledi:1.365902):0.892726):0.29098):0.236941	(H_habilis:1.136287	H_rudolfensis:1.106287):0.456562):0.911678):0.237253):0.268359	(K_platyops:0.164153	((P_boisei:1.274774	P_robustus:1.756774):0.630635	P_aethiopicus:1.025408):0.328745):0.855986):0.352257):0.678874	Au_afarensis:2.87127):0.034295):0.196908):1.201111);
(S_tchadensis:1.191614	(Ar_ramidus:0.74733	((Au_anamensis:0.09076	(Au_afarensis:0.271439	Au_garhi:0.421439):0.996308):0.297104	(((P_aethiopicus:0.953326	(P_robustus:1.973783	P_boisei:1.491783):0.341543):0.654512	K_platyops:0.417838):0.114518	(Au_africanus:1.922456	((H_habilis:1.046536	H_rudolfensis:1.016536):0.522074	((((H_ergaster:0.419396	H_floresiensis:0.866896):0.875192	H_naledi:1.558288):0.671976	Au_sediba:0.516564):0.443885	((Georgian_H_erectus:0.024161	H_erectus:1.711161):0.156084	((H_neanderthalensis:0.631839	H_sapiens:0.660839):0.652619	H_heidelbergensis:1.196358):0.636787):0.960204):0.088161):0.743847):0.2099):0.212494):0.80248):2.914284);
(S_tchadensis:0.477777	((Ar_ramidus:0.208665	Au_anamensis:0.651679):0.292962	((Au_afarensis:1.625454	(((K_platyops:0.456544	(Au_sediba:1.195913	(((H_rudolfensis:0.882122	(Georgian_H_erectus:0.437866	H_erectus:2.124866):0.134256):0.034417	((H_ergaster:0.921029	H_floresiensis:1.368529):0.293794	(H_naledi:1.218275	(H_heidelbergensis:1.062663	(H_sapiens:0.610414	H_neanderthalensis:0.581414):0.569349):0.274812):0.260249):0.661716):0.331116	H_habilis:1.277655):0.438257):0.730632):0.093126	((P_boisei:1.169634	P_robustus:1.651634):0.808809	P_aethiopicus:1.098443):0.641227):0.057674	Au_africanus:2.207344):0.19811):0.116822	Au_garhi:1.892275):0.379352):2.44615);
(Ar_ramidus:3.449299	(S_tchadensis:0.278566	(Au_anamensis:2.669779	((Au_afarensis:0.372905	Au_garhi:0.522905):1.9181	(K_platyops:0.743254	(((P_boisei:1.822527	(P_aethiopicus:0.367309	P_robustus:1.729309):0.575219):0.589986	(Au_africanus:0.444953	Au_sediba:0.314953):1.49756):0.235912	((H_rudolfensis:1.350915	H_habilis:1.380915):0.225488	(((H_ergaster:0.893633	H_floresiensis:1.341133):0.599685	(H_naledi:1.208335	((H_sapiens:0.593496	H_neanderthalensis:0.564496):0.577019	H_heidelbergensis:1.053414):0.274121):0.548682):0.107759	(Georgian_H_erectus:0.14173	H_erectus:1.82873):0.189347):0.935326):0.962022):0.164829):0.727752):1.555759):0.521801):0.700733);
(S_tchadensis:0.356869	((Au_anamensis:1.412412	((Au_africanus:2.369755	((P_aethiopicus:1.316012	(P_boisei:1.296581	P_robustus:1.778581):0.899431):0.61473	(K_platyops:0.483832	(Au_sediba:0.930623	((H_habilis:1.190971	((H_ergaster:1.743609	((H_heidelbergensis:1.164785	(H_sapiens:0.672612	H_neanderthalensis:0.643612):0.609273):0.87854	(H_erectus:1.887941	Georgian_H_erectus:0.200941):0.189485):0.083184):0.327125	(H_naledi:0.866636	H_floresiensis:1.050436):1.467798):0.050237):0.04517	H_rudolfensis:1.206141):0.214482):1.023208):0.25691):0.029014):0.397914	(Au_afarensis:0.601951	Au_garhi:0.751951):1.385719):0.601728):1.024977	Ar_ramidus:1.994374):0.832495);
(S_tchadensis:0.865097	(Ar_ramidus:3.245997	((Au_afarensis:0.499745	Au_garhi:0.649745):2.124933	(Au_anamensis:1.429187	(((P_boisei:1.866105	P_robustus:2.348105):0.498554	P_aethiopicus:1.484659):0.717836	((((H_habilis:1.440049	(((H_ergaster:1.25415	(H_floresiensis:1.614684	H_erectus:1.584184):0.086966):0.372763	(Georgian_H_erectus:0.118815	((H_naledi:0.86218	(H_neanderthalensis:0.673868	H_sapiens:0.702868):0.395612):0.123977	H_heidelbergensis:1.105357):0.666358):0.238097):0.687587	H_rudolfensis:1.354499):0.05555):0.153462	Au_sediba:1.073511):0.857108	Au_africanus:2.060618):0.068796	K_platyops:0.529415):0.48308):0.773679):0.018505):2.241318):0.0891);
((Ar_ramidus:0.704725	(Au_anamensis:0.810133	((Au_afarensis:0.529943	Au_garhi:0.679943):1.153555	(((((H_habilis:1.072078	H_rudolfensis:1.042078):0.231107	(((H_naledi:1.696909	(H_heidelbergensis:1.05278	(H_sapiens:0.588797	H_neanderthalensis:0.559797):0.581083):0.763329):0.65506	H_ergaster:2.088269):0.035144	(H_floresiensis:1.988074	(Georgian_H_erectus:0.039737	H_erectus:1.726737):0.230837):0.582839):0.109772):0.637036	Au_sediba:1.42022):0.353008	(K_platyops:0.295219	(P_aethiopicus:0.930307	(P_robustus:1.858533	P_boisei:1.376533):0.433774):0.554912):0.008009):0.043245	Au_africanus:1.946473):0.517025):0.303621):0.337607):2.560064	S_tchadensis:0.79479);
(S_tchadensis:0.379608	((Ar_ramidus:1.505166	Au_anamensis:1.94818):0.595665	(((((Au_africanus:0.828848	Au_sediba:0.698848):1.048437	((H_habilis:1.251485	(((((H_heidelbergensis:1.165201	(H_neanderthalensis:0.670259	H_sapiens:0.699259):0.583043):0.441527	H_erectus:1.640829):0.05388	(H_naledi:0.790084	H_floresiensis:0.973884):0.751325):0.447943	Georgian_H_erectus:0.455652):0.276361	H_ergaster:2.002013):0.179472):0.044675	H_rudolfensis:1.26616):0.971125):0.057577	K_platyops:0.334863):1.162139	(P_aethiopicus:1.114313	(P_robustus:2.238565	P_boisei:1.756565):0.237748):1.572688):0.32325	(Au_afarensis:0.060096	Au_garhi:0.210096):2.580155):1.080579):0.748777);
(S_tchadensis:0.107335	(Ar_ramidus:1.598495	(Au_anamensis:1.782563	((Au_afarensis:0.458596	Au_garhi:0.608596):2.174418	(K_platyops:0.376803	((Au_africanus:1.231201	(((H_rudolfensis:0.928298	((H_ergaster:1.682365	(H_floresiensis:1.133391	H_naledi:0.949591):0.996474):0.013578	(Georgian_H_erectus:0.221575	(H_erectus:1.695123	((H_neanderthalensis:0.596764	H_sapiens:0.625764):0.640377	H_heidelbergensis:1.149042):0.511981):0.213453):0.204367):0.192355):0.084312	H_habilis:1.04261):0.172774	Au_sediba:0.695384):0.405817):0.641111	(P_aethiopicus:0.710695	(P_boisei:1.185754	P_robustus:1.667754):0.40494):0.751617):0.104492):1.43621):0.326535):0.258946):0.978841);
(S_tchadensis:0.133207	((Ar_ramidus:0.49167	(Au_afarensis:1.448076	Au_garhi:1.598076):0.663593):1.142749	(((((P_aethiopicus:0.758646	P_boisei:1.638646):0.964655	P_robustus:3.0853):0.512086	Au_africanus:2.645386):0.039706	((((H_floresiensis:2.26259	((H_heidelbergensis:0.967864	(H_neanderthalensis:0.466769	H_sapiens:0.495769):0.589195):0.3713	H_naledi:1.219964):0.858826):0.722469	(H_ergaster:2.018755	(H_erectus:1.872562	Georgian_H_erectus:0.185562):0.563193):0.518804):0.738244	(H_habilis:1.058564	H_rudolfensis:1.028564):1.287239):0.664146	(Au_sediba:1.872367	K_platyops:0.402367):0.617582):0.065143):0.462292	Au_anamensis:1.190398):0.887035):0.968788);
(S_tchadensis:0.463094	(((Au_afarensis:0.492796	Au_garhi:0.642796):1.604626	((((H_rudolfensis:1.144746	H_habilis:1.174746):0.878386	((H_ergaster:2.139674	H_floresiensis:2.587174):0.052838	(Georgian_H_erectus:0.401749	(H_erectus:1.757586	((H_heidelbergensis:0.641406	H_naledi:0.522206):0.451894	(H_sapiens:0.634995	H_neanderthalensis:0.605995):0.575406):0.630186):0.331163):0.520762):0.790621):0.104407	Au_sediba:1.637539):1.052277	(((P_aethiopicus:1.369515	(P_boisei:1.091649	P_robustus:1.573649):1.157866):0.808562	K_platyops:0.988076):0.141387	Au_africanus:2.729463):0.090353):0.057606):0.5149	(Ar_ramidus:0.648712	Au_anamensis:1.091726):0.34361):1.940772);
(S_tchadensis:0.17544	((((Au_afarensis:0.552112	Au_garhi:0.702112):1.55588	Au_anamensis:0.931006):0.778156	(K_platyops:0.648071	(((H_rudolfensis:1.224283	H_habilis:1.254283):0.034964	((H_ergaster:1.189579	(H_floresiensis:0.450091	H_naledi:0.266291):1.186987):0.721118	(Georgian_H_erectus:0.240422	(H_erectus:1.710011	((H_neanderthalensis:0.572054	H_sapiens:0.601054):0.586884	H_heidelbergensis:1.070838):0.605072):0.217412):0.400275):0.308551):1.075889	((Au_africanus:0.47781	Au_sediba:0.34781):1.486257	(P_aethiopicus:1.174166	(P_robustus:2.058429	P_boisei:1.576429):0.477737):0.379901):0.011069):0.272935):1.418077):1.19005	Ar_ramidus:2.456199):0.189242);
(S_tchadensis:0.154517	(Ar_ramidus:1.773386	(((Au_afarensis:0.168569	Au_garhi:0.318569):2.627716	((Au_africanus:2.678325	(Au_sediba:1.973646	((((Georgian_H_erectus:0.484519	H_erectus:2.171519):0.526447	H_floresiensis:2.728466):0.020601	(H_ergaster:2.020854	(H_naledi:1.168687	(H_heidelbergensis:0.974053	(H_sapiens:0.556228	H_neanderthalensis:0.527228):0.534925):0.313834):1.115867):0.280712):0.049364	(H_habilis:1.113368	H_rudolfensis:1.083368):0.307562):1.072716):0.574679):0.3173	(((P_boisei:1.644249	P_robustus:2.126249):0.562548	P_aethiopicus:1.326797):0.849549	K_platyops:0.986346):0.40928):0.580659):0.223545	Au_anamensis:1.842844):0.373556):0.851131);
(S_tchadensis:0.217414	(Ar_ramidus:1.351993	(Au_anamensis:1.118461	(((K_platyops:0.607941	(P_aethiopicus:1.038243	(P_robustus:1.81976	P_boisei:1.33776):0.580483):0.759698):0.375332	(Au_africanus:2.231827	((((H_ergaster:0.413105	(H_floresiensis:0.607282	H_naledi:0.423482):0.253323):1.686889	((H_erectus:1.649956	((H_neanderthalensis:0.719483	H_sapiens:0.748483):0.507291	H_heidelbergensis:1.138673):0.477183):0.314395	Georgian_H_erectus:0.277351):0.552644):0.02249	(H_rudolfensis:0.979849	H_habilis:1.009849):0.182635):0.371012	Au_sediba:1.043496):1.058331):0.351446):0.239181	(Au_afarensis:0.479032	Au_garhi:0.629032):1.563423):0.252992):0.676546):1.335421);
(S_tchadensis:0.469848	(Ar_ramidus:1.927936	((Au_anamensis:1.391537	((((H_habilis:2.031659	(((H_erectus:2.184203	Georgian_H_erectus:0.497203):0.059426	((H_ergaster:1.337314	(((H_neanderthalensis:0.504511	H_sapiens:0.533511):0.719815	H_heidelbergensis:1.136226):0.418982	H_naledi:1.436008):0.165005):0.438053	H_floresiensis:2.222867):0.051262):0.974387	H_rudolfensis:1.841016):0.160643):0.26284	K_platyops:0.304499):0.039939	(Au_africanus:0.920746	Au_sediba:0.790746):1.023692):0.049617	((P_robustus:2.293586	P_boisei:1.811586):0.295286	P_aethiopicus:1.226873):0.357183):1.354467):0.294202	(Au_afarensis:1.886577	Au_garhi:2.036577):0.976147):0.685212):1.011912);
(S_tchadensis:0.448087	(Au_afarensis:2.816998	(((Au_sediba:1.242278	(((((((H_floresiensis:0.369172	H_naledi:0.185372):1.412746	((H_neanderthalensis:0.583899	H_sapiens:0.612899):0.701904	H_heidelbergensis:1.197704):0.519614):0.511166	(H_erectus:1.853721	Georgian_H_erectus:0.166721):0.408864):0.03541	H_ergaster:1.880994):0.259464	H_rudolfensis:1.180458):0.138081	H_habilis:1.348539):0.213254	Au_garhi:0.541793):0.200486):0.904312	((Au_africanus:2.054059	K_platyops:0.454059):0.042499	(P_aethiopicus:0.74449	(P_boisei:1.225854	P_robustus:1.707854):0.398636):0.942068):0.180032):1.131145	(Au_anamensis:0.724416	Ar_ramidus:0.281402):0.726332):0.189263):1.721089);
(S_tchadensis:0.643201	(Ar_ramidus:1.270745	(((Au_afarensis:0.511137	Au_garhi:0.661137):1.308148	Au_anamensis:0.6423):0.452499	((Au_sediba:1.398243	(((H_rudolfensis:0.958699	H_habilis:0.988699):0.084147	Georgian_H_erectus:0.732846):0.769628	(H_ergaster:1.759556	(((H_heidelbergensis:1.019009	(H_sapiens:0.56629	H_neanderthalensis:0.53729):0.56982):0.486575	H_erectus:1.539685):0.166193	(H_floresiensis:0.889279	H_naledi:0.705479):0.8471):0.470678):1.012918):0.075769):1.026917	(K_platyops:0.757073	(Au_africanus:1.502322	(P_aethiopicus:0.593275	(P_robustus:1.87003	P_boisei:1.38803):0.085245):0.499046):0.854752):0.198087):0.496625):0.618961):1.842456);
((S_tchadensis:0.056352	(((Au_africanus:2.798965	(Au_sediba:1.750102	(((H_ergaster:0.890609	H_floresiensis:1.338109):1.37517	(H_rudolfensis:0.975209	H_habilis:1.005209):0.33057):0.187737	(H_erectus:2.703785	(Georgian_H_erectus:0.868159	(H_heidelbergensis:1.115895	((H_sapiens:0.548731	H_neanderthalensis:0.519731):0.651972	H_naledi:0.964403):0.032291):1.405165):0.148625):0.166731):0.746586):0.918863):0.123608	(K_platyops:0.437377	(P_aethiopicus:0.463673	(P_boisei:1.097236	P_robustus:1.579236):0.246436):1.163704):0.885196):1.205439	(Au_anamensis:0.467623	(Au_afarensis:0.278121	Au_garhi:0.428121):1.366488):1.703404):0.79834):0.244073	Ar_ramidus:2.770426);
(S_tchadensis:0.441942	(((Au_afarensis:0.904205	Au_garhi:1.054205):1.165127	((Au_africanus:1.763523	(P_aethiopicus:0.888663	(P_boisei:1.448662	P_robustus:1.930662):0.320001):0.46486):0.106807	(K_platyops:0.117954	(((H_habilis:1.070972	H_rudolfensis:1.040972):0.112169	((((H_neanderthalensis:0.518164	H_sapiens:0.547164):0.560983	H_heidelbergensis:0.991047):0.788895	H_naledi:1.660743):0.65091	((H_ergaster:1.625061	(H_erectus:1.959406	Georgian_H_erectus:0.272406):0.082654):0.350058	H_floresiensis:2.422619):0.072835):0.065187):0.50704	Au_sediba:1.170181):0.417773):0.152376):0.979002):0.568737	(Ar_ramidus:0.532781	Au_anamensis:0.975795):0.485288):1.893873);
(S_tchadensis:0.407746	(Ar_ramidus:1.62376	((Au_anamensis:0.699784	(Au_afarensis:0.428681	Au_garhi:0.578681):1.448089):0.353192	(((P_aethiopicus:0.892486	(P_boisei:1.269844	P_robustus:1.751844):0.502642):0.597131	(K_platyops:0.1274	((H_habilis:1.40017	H_rudolfensis:1.37017):0.530726	((H_ergaster:0.822686	H_floresiensis:1.270186):0.691	((H_erectus:1.161272	H_naledi:1.007972):0.72453	(Georgian_H_erectus:0.120375	(H_heidelbergensis:1.016955	(H_neanderthalensis:0.561936	H_sapiens:0.590936):0.543119):0.75632):0.078428):0.044883):1.34721):0.186504):0.172218):0.033318	(Au_africanus:0.541775	Au_sediba:0.411775):1.39116):1.077026):1.013799):1.253986);
(S_tchadensis:0.437169	(((((Au_africanus:1.949333	((((H_rudolfensis:0.971374	Georgian_H_erectus:0.661374):0.009197	H_habilis:1.010571):0.023009	(H_ergaster:1.635762	((H_erectus:0.404357	H_floresiensis:0.434857):1.168836	(((H_neanderthalensis:0.568652	H_sapiens:0.597652):0.584556	H_heidelbergensis:1.065109):0.075219	H_naledi:1.021127):0.398765):0.479569):0.327818):0.272281	Au_sediba:0.785862):1.033471):0.198883	(P_aethiopicus:0.730163	(P_robustus:1.874428	P_boisei:1.392428):0.217735):1.008053):1.100729	K_platyops:1.648945):0.623816	(Au_afarensis:0.321892	Au_garhi:0.471892):2.770869):0.881619	(Au_anamensis:2.206851	Ar_ramidus:1.763837):0.590543):0.552789);
((S_tchadensis:0.371975	(Au_anamensis:1.408502	((((((((H_rudolfensis:1.000627	H_habilis:1.030627):0.244422	H_ergaster:2.205049):0.151144	((H_floresiensis:2.079816	(H_naledi:1.746665	((H_sapiens:0.681636	H_neanderthalensis:0.652636):0.537289	H_heidelbergensis:1.101826):0.76404):0.149351):0.6509	(Georgian_H_erectus:0.108177	H_erectus:1.795177):0.905039):0.072977):0.054294	Au_sediba:0.960487):1.187331	Au_africanus:2.277818):0.283581	(((P_boisei:1.045242	P_robustus:1.527242):0.975868	P_aethiopicus:1.141109):0.748084	K_platyops:0.699194):0.262205):0.525476	Au_afarensis:2.306875):0.132904	Au_garhi:2.58978):0.145708):1.876487):0.048519	Ar_ramidus:2.890494);
(S_tchadensis:0.286472	((Ar_ramidus:0.088678	Au_anamensis:0.531692):2.176575	(Au_afarensis:2.665318	(Au_garhi:1.797206	((Au_africanus:1.053529	Au_sediba:0.923529):0.943774	(K_platyops:0.244335	(((H_habilis:1.382921	((H_ergaster:1.523816	(Georgian_H_erectus:0.058558	(H_erectus:1.37159	((H_neanderthalensis:0.597064	H_sapiens:0.626064):0.53516	H_heidelbergensis:1.044124):0.293365):0.373968):0.195258):0.492589	(H_naledi:0.294101	H_floresiensis:0.477901):1.986003):0.296517):0.157144	H_rudolfensis:1.510065):0.479723	(P_aethiopicus:0.627708	(P_boisei:1.28806	P_robustus:1.77006):0.219648):0.592081):0.214546):0.152969):0.429902):1.018112):1.219936):0.491219);
(S_tchadensis:1.221064	(((((K_platyops:0.636191	(P_aethiopicus:1.189389	(P_robustus:2.25054	P_boisei:1.76854):0.300849):0.636802):0.326709	((H_habilis:1.713451	(H_rudolfensis:1.496362	(H_ergaster:2.104199	((H_floresiensis:2.055556	(((H_neanderthalensis:0.628159	H_sapiens:0.657159):0.563488	H_heidelbergensis:1.103547):0.586664	H_erectus:1.724311):0.300745):0.086784	(H_naledi:1.858411	Georgian_H_erectus:0.324711):0.10013):0.409358):0.352163):0.187089):0.203628	Au_sediba:1.39708):1.03582):0.009893	Au_africanus:2.572793):1.478889	(Au_afarensis:0.332489	Au_garhi:0.482489):2.939193):1.105697	(Ar_ramidus:0.336881	Au_anamensis:0.779895):2.420498):0.933685);
(S_tchadensis:0.649729	(Ar_ramidus:2.252873	((Au_anamensis:1.372136	(((Au_africanus:1.834545	(P_aethiopicus:0.513637	(P_robustus:1.859466	P_boisei:1.377466):0.016171):0.910908):0.129457	((((H_ergaster:0.503973	H_floresiensis:0.951473):1.235036	((H_erectus:1.690283	((H_neanderthalensis:0.610639	(H_sapiens:0.400831	H_naledi:0.164531):0.238808):0.560777	H_heidelbergensis:1.083316):0.572867):0.266522	Georgian_H_erectus:0.269805):0.199205):0.78462	(H_habilis:1.083444	H_rudolfensis:1.053444):0.510185):0.190688	Au_sediba:1.264317):0.569685):0.055226	K_platyops:0.419228):1.309894):0.481114	(Au_afarensis:0.615499	Au_garhi:0.765499):2.414737):0.842637):0.866856);
[truncated: 399 more rows]
