# Supplementary material for: Hominin brain size increase has emerged from within-species encephalization
Source: Proc Natl Acad Sci U S A. 2024 Nov 26;121(49):e2409542121. doi: 10.1073/pnas.2409542121 (PMC11626186; doi:10.1073/pnas.2409542121)
Supplement: Supplementary file 5 — Dataset S04 (XLSX) [file pnas.2409542121.sd04.xlsx]

## Sheet: Sheet1
Specimen	Taxonomic assignment	Taxonomy/Source reference	Notes on taxonomy	Alternative taxonomic assignment	Alternative taxonomy/Source reference	Notes on alternative taxonomy	Cranial capacity [cm3]	Cranial capacity reference	Body mass [kg]	Body mass reference	Country	Site	MinAge	MaxAge	MinAge reference	MaxAge reference	Dating method MinAge	Dating method MaxAge	geological_stage	macro_region
#142 Cl. 1 dx	Homo neanderthalensis	Dembo, M., Radovčić, D., Garvin, H. M., Laird, M. F., Schroeder, L., Scott, J. E., Brophy, J., Ackermann, R. R., Musiba, C. M., de Ruiter, D. J., Mooers, A. Ø., & Collard, M. (2016). The evolutionary relationships and age of Homo naledi: An assessment using dated Bayesian phylogenetic methods. Journal of Human Evolution, 97, 17–26. https://doi.org/10.1016/j.jhevol.2016.04.008	site-level hypodigm inclusion	Homo neanderthalensis	Dembo, M., Radovčić, D., Garvin, H. M., Laird, M. F., Schroeder, L., Scott, J. E., Brophy, J., Ackermann, R. R., Musiba, C. M., de Ruiter, D. J., Mooers, A. Ø., & Collard, M. (2016). The evolutionary relationships and age of Homo naledi: An assessment using dated Bayesian phylogenetic methods. Journal of Human Evolution, 97, 17–26. https://doi.org/10.1016/j.jhevol.2016.04.008	site-level hypodigm inclusion	NA		64.2	Trinkaus, E., Holliday, T. W., & Auerbach, B. M. (2014). Neandertal clavicle length. Proceedings of the National Academy of Sciences, 111(12), 4438–4442. https://doi.org/10.1073/pnas.1402439111	Croatia	Krapina	115	210	Rink, W. J., Schwarcz, H. P., Smith, F. H., & Radovĉiĉ, J. (1995). ESR ages for Krapina hominids. Nature, 378(6552), Article 6552. https://doi.org/10.1038/378024a0	Rink, W. J., Schwarcz, H. P., Smith, F. H., & Radovĉiĉ, J. (1995). ESR ages for Krapina hominids. Nature, 378(6552), Article 6552. https://doi.org/10.1038/378024a0			Chibanian	Paleartic
#159 H.1 si	Homo neanderthalensis	Dembo, M., Radovčić, D., Garvin, H. M., Laird, M. F., Schroeder, L., Scott, J. E., Brophy, J., Ackermann, R. R., Musiba, C. M., de Ruiter, D. J., Mooers, A. Ø., & Collard, M. (2016). The evolutionary relationships and age of Homo naledi: An assessment using dated Bayesian phylogenetic methods. Journal of Human Evolution, 97, 17–26. https://doi.org/10.1016/j.jhevol.2016.04.008	site-level hypodigm inclusion	Homo neanderthalensis	Dembo, M., Radovčić, D., Garvin, H. M., Laird, M. F., Schroeder, L., Scott, J. E., Brophy, J., Ackermann, R. R., Musiba, C. M., de Ruiter, D. J., Mooers, A. Ø., & Collard, M. (2016). The evolutionary relationships and age of Homo naledi: An assessment using dated Bayesian phylogenetic methods. Journal of Human Evolution, 97, 17–26. https://doi.org/10.1016/j.jhevol.2016.04.008	site-level hypodigm inclusion	NA		65.9	Ruff, C. B., Squyres, N., & Junno, J.-A. (2020). Body mass estimation in hominins from humeral articular dimensions. American Journal of Physical Anthropology, 173(3), 480–499. https://doi.org/10.1002/ajpa.24090	Croatia	Krapina	115	210	Rink, W. J., Schwarcz, H. P., Smith, F. H., & Radovĉiĉ, J. (1995). ESR ages for Krapina hominids. Nature, 378(6552), Article 6552. https://doi.org/10.1038/378024a0	Rink, W. J., Schwarcz, H. P., Smith, F. H., & Radovĉiĉ, J. (1995). ESR ages for Krapina hominids. Nature, 378(6552), Article 6552. https://doi.org/10.1038/378024a0			Chibanian	Paleartic
#160 H.2.si	Homo neanderthalensis	Dembo, M., Radovčić, D., Garvin, H. M., Laird, M. F., Schroeder, L., Scott, J. E., Brophy, J., Ackermann, R. R., Musiba, C. M., de Ruiter, D. J., Mooers, A. Ø., & Collard, M. (2016). The evolutionary relationships and age of Homo naledi: An assessment using dated Bayesian phylogenetic methods. Journal of Human Evolution, 97, 17–26. https://doi.org/10.1016/j.jhevol.2016.04.008	site-level hypodigm inclusion	Homo neanderthalensis	Dembo, M., Radovčić, D., Garvin, H. M., Laird, M. F., Schroeder, L., Scott, J. E., Brophy, J., Ackermann, R. R., Musiba, C. M., de Ruiter, D. J., Mooers, A. Ø., & Collard, M. (2016). The evolutionary relationships and age of Homo naledi: An assessment using dated Bayesian phylogenetic methods. Journal of Human Evolution, 97, 17–26. https://doi.org/10.1016/j.jhevol.2016.04.008	site-level hypodigm inclusion	NA		70.1	Ruff, C. B., Squyres, N., & Junno, J.-A. (2020). Body mass estimation in hominins from humeral articular dimensions. American Journal of Physical Anthropology, 173(3), 480–499. https://doi.org/10.1002/ajpa.24090	Croatia	Krapina	115	210	Rink, W. J., Schwarcz, H. P., Smith, F. H., & Radovĉiĉ, J. (1995). ESR ages for Krapina hominids. Nature, 378(6552), Article 6552. https://doi.org/10.1038/378024a0	Rink, W. J., Schwarcz, H. P., Smith, F. H., & Radovĉiĉ, J. (1995). ESR ages for Krapina hominids. Nature, 378(6552), Article 6552. https://doi.org/10.1038/378024a0			Chibanian	Paleartic
#161 H.3.si	Homo neanderthalensis	Dembo, M., Radovčić, D., Garvin, H. M., Laird, M. F., Schroeder, L., Scott, J. E., Brophy, J., Ackermann, R. R., Musiba, C. M., de Ruiter, D. J., Mooers, A. Ø., & Collard, M. (2016). The evolutionary relationships and age of Homo naledi: An assessment using dated Bayesian phylogenetic methods. Journal of Human Evolution, 97, 17–26. https://doi.org/10.1016/j.jhevol.2016.04.008	site-level hypodigm inclusion	Homo neanderthalensis	Dembo, M., Radovčić, D., Garvin, H. M., Laird, M. F., Schroeder, L., Scott, J. E., Brophy, J., Ackermann, R. R., Musiba, C. M., de Ruiter, D. J., Mooers, A. Ø., & Collard, M. (2016). The evolutionary relationships and age of Homo naledi: An assessment using dated Bayesian phylogenetic methods. Journal of Human Evolution, 97, 17–26. https://doi.org/10.1016/j.jhevol.2016.04.008	site-level hypodigm inclusion	NA		69	Ruff, C. B., Squyres, N., & Junno, J.-A. (2020). Body mass estimation in hominins from humeral articular dimensions. American Journal of Physical Anthropology, 173(3), 480–499. https://doi.org/10.1002/ajpa.24090	Croatia	Krapina	115	210	Rink, W. J., Schwarcz, H. P., Smith, F. H., & Radovĉiĉ, J. (1995). ESR ages for Krapina hominids. Nature, 378(6552), Article 6552. https://doi.org/10.1038/378024a0	Rink, W. J., Schwarcz, H. P., Smith, F. H., & Radovĉiĉ, J. (1995). ESR ages for Krapina hominids. Nature, 378(6552), Article 6552. https://doi.org/10.1038/378024a0			Chibanian	Paleartic
#162 H.4.si	Homo neanderthalensis	Dembo, M., Radovčić, D., Garvin, H. M., Laird, M. F., Schroeder, L., Scott, J. E., Brophy, J., Ackermann, R. R., Musiba, C. M., de Ruiter, D. J., Mooers, A. Ø., & Collard, M. (2016). The evolutionary relationships and age of Homo naledi: An assessment using dated Bayesian phylogenetic methods. Journal of Human Evolution, 97, 17–26. https://doi.org/10.1016/j.jhevol.2016.04.008	site-level hypodigm inclusion	Homo neanderthalensis	Dembo, M., Radovčić, D., Garvin, H. M., Laird, M. F., Schroeder, L., Scott, J. E., Brophy, J., Ackermann, R. R., Musiba, C. M., de Ruiter, D. J., Mooers, A. Ø., & Collard, M. (2016). The evolutionary relationships and age of Homo naledi: An assessment using dated Bayesian phylogenetic methods. Journal of Human Evolution, 97, 17–26. https://doi.org/10.1016/j.jhevol.2016.04.008	site-level hypodigm inclusion	NA		65.9	Ruff, C. B., Squyres, N., & Junno, J.-A. (2020). Body mass estimation in hominins from humeral articular dimensions. American Journal of Physical Anthropology, 173(3), 480–499. https://doi.org/10.1002/ajpa.24090	Croatia	Krapina	115	210	Rink, W. J., Schwarcz, H. P., Smith, F. H., & Radovĉiĉ, J. (1995). ESR ages for Krapina hominids. Nature, 378(6552), Article 6552. https://doi.org/10.1038/378024a0	Rink, W. J., Schwarcz, H. P., Smith, F. H., & Radovĉiĉ, J. (1995). ESR ages for Krapina hominids. Nature, 378(6552), Article 6552. https://doi.org/10.1038/378024a0			Chibanian	Paleartic
#164 H.6.si	Homo neanderthalensis	Dembo, M., Radovčić, D., Garvin, H. M., Laird, M. F., Schroeder, L., Scott, J. E., Brophy, J., Ackermann, R. R., Musiba, C. M., de Ruiter, D. J., Mooers, A. Ø., & Collard, M. (2016). The evolutionary relationships and age of Homo naledi: An assessment using dated Bayesian phylogenetic methods. Journal of Human Evolution, 97, 17–26. https://doi.org/10.1016/j.jhevol.2016.04.008	site-level hypodigm inclusion	Homo neanderthalensis	Dembo, M., Radovčić, D., Garvin, H. M., Laird, M. F., Schroeder, L., Scott, J. E., Brophy, J., Ackermann, R. R., Musiba, C. M., de Ruiter, D. J., Mooers, A. Ø., & Collard, M. (2016). The evolutionary relationships and age of Homo naledi: An assessment using dated Bayesian phylogenetic methods. Journal of Human Evolution, 97, 17–26. https://doi.org/10.1016/j.jhevol.2016.04.008	site-level hypodigm inclusion	NA		70.1	Ruff, C. B., Squyres, N., & Junno, J.-A. (2020). Body mass estimation in hominins from humeral articular dimensions. American Journal of Physical Anthropology, 173(3), 480–499. https://doi.org/10.1002/ajpa.24090	Croatia	Krapina	115	210	Rink, W. J., Schwarcz, H. P., Smith, F. H., & Radovĉiĉ, J. (1995). ESR ages for Krapina hominids. Nature, 378(6552), Article 6552. https://doi.org/10.1038/378024a0	Rink, W. J., Schwarcz, H. P., Smith, F. H., & Radovĉiĉ, J. (1995). ESR ages for Krapina hominids. Nature, 378(6552), Article 6552. https://doi.org/10.1038/378024a0			Chibanian	Paleartic
#166 H.8.si	Homo neanderthalensis	Dembo, M., Radovčić, D., Garvin, H. M., Laird, M. F., Schroeder, L., Scott, J. E., Brophy, J., Ackermann, R. R., Musiba, C. M., de Ruiter, D. J., Mooers, A. Ø., & Collard, M. (2016). The evolutionary relationships and age of Homo naledi: An assessment using dated Bayesian phylogenetic methods. Journal of Human Evolution, 97, 17–26. https://doi.org/10.1016/j.jhevol.2016.04.008	site-level hypodigm inclusion	Homo neanderthalensis	Dembo, M., Radovčić, D., Garvin, H. M., Laird, M. F., Schroeder, L., Scott, J. E., Brophy, J., Ackermann, R. R., Musiba, C. M., de Ruiter, D. J., Mooers, A. Ø., & Collard, M. (2016). The evolutionary relationships and age of Homo naledi: An assessment using dated Bayesian phylogenetic methods. Journal of Human Evolution, 97, 17–26. https://doi.org/10.1016/j.jhevol.2016.04.008	site-level hypodigm inclusion	NA		57.4	Ruff, C. B., Squyres, N., & Junno, J.-A. (2020). Body mass estimation in hominins from humeral articular dimensions. American Journal of Physical Anthropology, 173(3), 480–499. https://doi.org/10.1002/ajpa.24090	Croatia	Krapina	115	210	Rink, W. J., Schwarcz, H. P., Smith, F. H., & Radovĉiĉ, J. (1995). ESR ages for Krapina hominids. Nature, 378(6552), Article 6552. https://doi.org/10.1038/378024a0	Rink, W. J., Schwarcz, H. P., Smith, F. H., & Radovĉiĉ, J. (1995). ESR ages for Krapina hominids. Nature, 378(6552), Article 6552. https://doi.org/10.1038/378024a0			Chibanian	Paleartic
#169 H.11.dx	Homo neanderthalensis	Dembo, M., Radovčić, D., Garvin, H. M., Laird, M. F., Schroeder, L., Scott, J. E., Brophy, J., Ackermann, R. R., Musiba, C. M., de Ruiter, D. J., Mooers, A. Ø., & Collard, M. (2016). The evolutionary relationships and age of Homo naledi: An assessment using dated Bayesian phylogenetic methods. Journal of Human Evolution, 97, 17–26. https://doi.org/10.1016/j.jhevol.2016.04.008	site-level hypodigm inclusion	Homo neanderthalensis	Dembo, M., Radovčić, D., Garvin, H. M., Laird, M. F., Schroeder, L., Scott, J. E., Brophy, J., Ackermann, R. R., Musiba, C. M., de Ruiter, D. J., Mooers, A. Ø., & Collard, M. (2016). The evolutionary relationships and age of Homo naledi: An assessment using dated Bayesian phylogenetic methods. Journal of Human Evolution, 97, 17–26. https://doi.org/10.1016/j.jhevol.2016.04.008	site-level hypodigm inclusion	NA		69.3	Ruff, C. B., Squyres, N., & Junno, J.-A. (2020). Body mass estimation in hominins from humeral articular dimensions. American Journal of Physical Anthropology, 173(3), 480–499. https://doi.org/10.1002/ajpa.24090	Croatia	Krapina	115	210	Rink, W. J., Schwarcz, H. P., Smith, F. H., & Radovĉiĉ, J. (1995). ESR ages for Krapina hominids. Nature, 378(6552), Article 6552. https://doi.org/10.1038/378024a0	Rink, W. J., Schwarcz, H. P., Smith, F. H., & Radovĉiĉ, J. (1995). ESR ages for Krapina hominids. Nature, 378(6552), Article 6552. https://doi.org/10.1038/378024a0			Chibanian	Paleartic
#170 H.12.dx	Homo neanderthalensis	Dembo, M., Radovčić, D., Garvin, H. M., Laird, M. F., Schroeder, L., Scott, J. E., Brophy, J., Ackermann, R. R., Musiba, C. M., de Ruiter, D. J., Mooers, A. Ø., & Collard, M. (2016). The evolutionary relationships and age of Homo naledi: An assessment using dated Bayesian phylogenetic methods. Journal of Human Evolution, 97, 17–26. https://doi.org/10.1016/j.jhevol.2016.04.008	site-level hypodigm inclusion	Homo neanderthalensis	Dembo, M., Radovčić, D., Garvin, H. M., Laird, M. F., Schroeder, L., Scott, J. E., Brophy, J., Ackermann, R. R., Musiba, C. M., de Ruiter, D. J., Mooers, A. Ø., & Collard, M. (2016). The evolutionary relationships and age of Homo naledi: An assessment using dated Bayesian phylogenetic methods. Journal of Human Evolution, 97, 17–26. https://doi.org/10.1016/j.jhevol.2016.04.008	site-level hypodigm inclusion	NA		63.7	Ruff, C. B., Squyres, N., & Junno, J.-A. (2020). Body mass estimation in hominins from humeral articular dimensions. American Journal of Physical Anthropology, 173(3), 480–499. https://doi.org/10.1002/ajpa.24090	Croatia	Krapina	115	210	Rink, W. J., Schwarcz, H. P., Smith, F. H., & Radovĉiĉ, J. (1995). ESR ages for Krapina hominids. Nature, 378(6552), Article 6552. https://doi.org/10.1038/378024a0	Rink, W. J., Schwarcz, H. P., Smith, F. H., & Radovĉiĉ, J. (1995). ESR ages for Krapina hominids. Nature, 378(6552), Article 6552. https://doi.org/10.1038/378024a0			Chibanian	Paleartic
#174 H.17.dx	Homo neanderthalensis	Dembo, M., Radovčić, D., Garvin, H. M., Laird, M. F., Schroeder, L., Scott, J. E., Brophy, J., Ackermann, R. R., Musiba, C. M., de Ruiter, D. J., Mooers, A. Ø., & Collard, M. (2016). The evolutionary relationships and age of Homo naledi: An assessment using dated Bayesian phylogenetic methods. Journal of Human Evolution, 97, 17–26. https://doi.org/10.1016/j.jhevol.2016.04.008	site-level hypodigm inclusion	Homo neanderthalensis	Dembo, M., Radovčić, D., Garvin, H. M., Laird, M. F., Schroeder, L., Scott, J. E., Brophy, J., Ackermann, R. R., Musiba, C. M., de Ruiter, D. J., Mooers, A. Ø., & Collard, M. (2016). The evolutionary relationships and age of Homo naledi: An assessment using dated Bayesian phylogenetic methods. Journal of Human Evolution, 97, 17–26. https://doi.org/10.1016/j.jhevol.2016.04.008	site-level hypodigm inclusion	NA		56.1	Ruff, C. B., Squyres, N., & Junno, J.-A. (2020). Body mass estimation in hominins from humeral articular dimensions. American Journal of Physical Anthropology, 173(3), 480–499. https://doi.org/10.1002/ajpa.24090	Croatia	Krapina	115	210	Rink, W. J., Schwarcz, H. P., Smith, F. H., & Radovĉiĉ, J. (1995). ESR ages for Krapina hominids. Nature, 378(6552), Article 6552. https://doi.org/10.1038/378024a0	Rink, W. J., Schwarcz, H. P., Smith, F. H., & Radovĉiĉ, J. (1995). ESR ages for Krapina hominids. Nature, 378(6552), Article 6552. https://doi.org/10.1038/378024a0			Chibanian	Paleartic
84.MDD.M1	Homo sapiens	Cuong N.L. (1986) Two early Hoabinhian crania from Thanh Hoaprovince, Vietnam. Zeitschrift für Morphologie und Anthropologie, 77: 11–17.		Homo sapiens	Cuong N.L. (1986) Two early Hoabinhian crania from Thanh Hoaprovince, Vietnam. Zeitschrift für Morphologie und Anthropologie, 77: 11–17.		1271	Cuong, N. L. (1986). Two early Hoabinhian crania from Thanh Hoa Province, Vietnam. Zeitschrift Für Morphologie Und Anthropologie, 77(1), 11–17.	NA		Vietnam	Mai Da Dieu	5	20	Cuong, N. L. (1986). Two early Hoabinhian crania from Thanh Hoa Province, Vietnam. Zeitschrift Für Morphologie Und Anthropologie, 77(1), 11–17.	Cuong, N. L. (1986). Two early Hoabinhian crania from Thanh Hoa Province, Vietnam. Zeitschrift Für Morphologie Und Anthropologie, 77(1), 11–17.	Archaeological correlation	Archaeological correlation	Stage_4	Indomalayan
84.MDN.M1	Homo sapiens	Cuong N.L. (1986) Two early Hoabinhian crania from Thanh Hoaprovince, Vietnam. Zeitschrift für Morphologie und Anthropologie, 77: 11–17.		Homo sapiens	Cuong N.L. (1986) Two early Hoabinhian crania from Thanh Hoaprovince, Vietnam. Zeitschrift für Morphologie und Anthropologie, 77: 11–17.		1429	Cuong, N. L. (1986). Two early Hoabinhian crania from Thanh Hoa Province, Vietnam. Zeitschrift Für Morphologie Und Anthropologie, 77(1), 11–17.	NA		Vietnam	Mai Da Nuoc	10	20	Cuong, N. L. (1986). Two early Hoabinhian crania from Thanh Hoa Province, Vietnam. Zeitschrift Für Morphologie Und Anthropologie, 77(1), 11–17.	Cuong, N. L. (1986). Two early Hoabinhian crania from Thanh Hoa Province, Vietnam. Zeitschrift Für Morphologie Und Anthropologie, 77(1), 11–17.	Archaeological correlation	Archaeological correlation	Stage_4	Indomalayan
Ain Maarouf 1	Homo heidelbergensis	Will, M., Pablos, A., & Stock, J. T. (2017). Long-term patterns of body mass and stature evolution within the hominin lineage. Royal Society Open Science, 4(11), 171339.		Homo heidelbergensis; Homo erectus; Homo ergaster	Will, M., Pablos, A., & Stock, J. T. (2017). Long-term patterns of body mass and stature evolution within the hominin lineage. Royal Society Open Science, 4(11), 171339.; Geraads, D., Amani, F., & Hublin, J. J. (1992). Le gisement plèistocëne moyen de l'Aïn Maarouf prës de El Hajeb, Maroc: prèsence d'un Hominidè. C. r. Acad. Sci., Paris, 314, 319-323.		NA		53.3	Will, M., Krapp, M., Stock, J. T., & Manica, A. (2021). Different environmental variables predict body and brain size evolution in Homo. Nature Communications, 12(1), 4116. https://doi.org/10.1038/s41467-021-24290-7	Morocco	Ain Marouf	116	780	Millard, A. R. (2008). A critique of the chronometric evidence for hominid fossils: I. Africa and the Near East 500–50ka. Journal of Human Evolution, 54(6), 848–874. https://doi.org/10.1016/j.jhevol.2007.11.002	Millard, A. R. (2008). A critique of the chronometric evidence for hominid fossils: I. Africa and the Near East 500–50ka. Journal of Human Evolution, 54(6), 848–874. https://doi.org/10.1016/j.jhevol.2007.11.002			Chibanian	Afrotropical
AL 128-1	Australopithecus afarensis	Kimbel, W. H., & Delezene, L. K. (2009). “Lucy” redux: A review of research on Australopithecus afarensis. American Journal of Physical Anthropology, 140(S49), 2–48. https://doi.org/10.1002/ajpa.21183		Australopithecus afarensis	Kimbel, W. H., & Delezene, L. K. (2009). “Lucy” redux: A review of research on Australopithecus afarensis. American Journal of Physical Anthropology, 140(S49), 2–48. https://doi.org/10.1002/ajpa.21183		NA		39.1	McHenry, H. M. (1992). Body size and proportions in early hominids. American Journal of Physical Anthropology, 87(4), 407–431. https://doi.org/10.1002/ajpa.1330870404	Ethiopia	Afar	2300	3420	Quade, J., & Wynn, J. G. (2008). The geology of early humans in the Horn of Africa (Vol. 446). Geological Society of America.	Kimbel, W. H., Johanson, D. C., & Rak, Y. (1997). Systematic assessment of a maxilla of Homo from Hadar, Ethiopia. American Journal of Physical Anthropology: The Official Publication of the American Association of Physical Anthropologists, 103(2), 235–262.			Piacenzian	Afrotropical
AL 129-1	Australopithecus afarensis	Gordon, Adam D., David J. Green, and Brian G. Richmond. “Strong Postcranial Size Dimorphism in Australopithecus Afarensis: Results from Two New Resampling Methods for Multivariate Data Sets with Missing Data.” American Journal of Physical Anthropology 135		Australopithecus afarensis	Gordon, Adam D., David J. Green, and Brian G. Richmond. “Strong Postcranial Size Dimorphism in Australopithecus Afarensis: Results from Two New Resampling Methods for Multivariate Data Sets with Missing Data.” American Journal of Physical Anthropology 135		NA		29.6	Ruff, C. B., Burgess, M. L., Squyres, N., Junno, J.-A., & Trinkaus, E. (2018). Lower limb articular scaling and body mass estimation in Pliocene and Pleistocene hominins. Journal of Human Evolution, 115, 85–111. https://doi.org/10.1016/j.jhevol.2017.10.014	Ethiopia	Afar	3230	3450	Quade, J., & Wynn, J. G. (2008). The geology of early humans in the Horn of Africa (Vol. 446). Geological Society of America.	Quade, J., & Wynn, J. G. (2008). The geology of early humans in the Horn of Africa (Vol. 446). Geological Society of America.			Piacenzian	Afrotropical
AL 129-la	Australopithecus afarensis	Johanson, D. C., Taieb, M., & Coppens, Y. (1982). Johanson, D. C., Taieb, M., & Coppens, Y. (1982). Pliocene hominids from the Hadar Formation, Ethiopia (1973–1977): Stratigraphic, chronologic, and paleoenvironmental contexts, with notes on hominid morphology and systematics. American Journal of Physical Anthropology, 57(4), 373–402.		Australopithecus afarensis	Johanson, D. C., Taieb, M., & Coppens, Y. (1982). Johanson, D. C., Taieb, M., & Coppens, Y. (1982). Pliocene hominids from the Hadar Formation, Ethiopia (1973–1977): Stratigraphic, chronologic, and paleoenvironmental contexts, with notes on hominid morphology and systematics. American Journal of Physical Anthropology, 57(4), 373–402.		NA		28.5	McHenry, H. M. (1992). Body size and proportions in early hominids. American Journal of Physical Anthropology, 87(4), 407–431. https://doi.org/10.1002/ajpa.1330870404	Ethiopia	Afar	3230	3450	Quade, J., & Wynn, J. G. (2008). The geology of early humans in the Horn of Africa (Vol. 446). Geological Society of America.	Quade, J., & Wynn, J. G. (2008). The geology of early humans in the Horn of Africa (Vol. 446). Geological Society of America.			Piacenzian	Afrotropical
AL 129-lb	Australopithecus afarensis	Johanson, D. C., Taieb, M., & Coppens, Y. (1982). Johanson, D. C., Taieb, M., & Coppens, Y. (1982). Pliocene hominids from the Hadar Formation, Ethiopia (1973–1977): Stratigraphic, chronologic, and paleoenvironmental contexts, with notes on hominid morphology and systematics. American Journal of Physical Anthropology, 57(4), 373–402.		Australopithecus afarensis	Johanson, D. C., Taieb, M., & Coppens, Y. (1982). Johanson, D. C., Taieb, M., & Coppens, Y. (1982). Pliocene hominids from the Hadar Formation, Ethiopia (1973–1977): Stratigraphic, chronologic, and paleoenvironmental contexts, with notes on hominid morphology and systematics. American Journal of Physical Anthropology, 57(4), 373–402.		NA		27.3	McHenry, H. M. (1992). Body size and proportions in early hominids. American Journal of Physical Anthropology, 87(4), 407–431. https://doi.org/10.1002/ajpa.1330870404	Ethiopia	Afar	3230	3450	Quade, J., & Wynn, J. G. (2008). The geology of early humans in the Horn of Africa (Vol. 446). Geological Society of America.	Quade, J., & Wynn, J. G. (2008). The geology of early humans in the Horn of Africa (Vol. 446). Geological Society of America.			Piacenzian	Afrotropical
AL 137-48a	Australopithecus afarensis	Johanson, D. C., Taieb, M., & Coppens, Y. (1982). Johanson, D. C., Taieb, M., & Coppens, Y. (1982). Pliocene hominids from the Hadar Formation, Ethiopia (1973–1977): Stratigraphic, chronologic, and paleoenvironmental contexts, with notes on hominid morphology and systematics. American Journal of Physical Anthropology, 57(4), 373–402.		Australopithecus afarensis	Johanson, D. C., Taieb, M., & Coppens, Y. (1982). Johanson, D. C., Taieb, M., & Coppens, Y. (1982). Pliocene hominids from the Hadar Formation, Ethiopia (1973–1977): Stratigraphic, chronologic, and paleoenvironmental contexts, with notes on hominid morphology and systematics. American Journal of Physical Anthropology, 57(4), 373–402.		NA		37.2	McHenry, H. M. (1992). Body size and proportions in early hominids. American Journal of Physical Anthropology, 87(4), 407–431. https://doi.org/10.1002/ajpa.1330870404	Ethiopia	Afar	3230	3450	Quade, J., & Wynn, J. G. (2008). The geology of early humans in the Horn of Africa (Vol. 446). Geological Society of America.	Quade, J., & Wynn, J. G. (2008). The geology of early humans in the Horn of Africa (Vol. 446). Geological Society of America.			Piacenzian	Afrotropical
AL 152-2	Australopithecus afarensis	Kimbel, W. H., Rak, Y., & Johanson, D. C. (2004). The skull of Australopithecus afarensis. Oxford University Press.		Australopithecus afarensis	Kimbel, W. H., Rak, Y., & Johanson, D. C. (2004). The skull of Australopithecus afarensis. Oxford University Press.		NA		42.1	Ruff, C. B., Burgess, M. L., Squyres, N., Junno, J.-A., & Trinkaus, E. (2018). Lower limb articular scaling and body mass estimation in Pliocene and Pleistocene hominins. Journal of Human Evolution, 115, 85–111. https://doi.org/10.1016/j.jhevol.2017.10.014	Ethiopia	Afar	3230	3340	Quade, J., & Wynn, J. G. (2008). The geology of early humans in the Horn of Africa (Vol. 446). Geological Society of America.	Quade, J., & Wynn, J. G. (2008). The geology of early humans in the Horn of Africa (Vol. 446). Geological Society of America.			Piacenzian	Afrotropical
AL 162-28	Australopithecus afarensis	Dembo, M., Radovčić, D., Garvin, H. M., Laird, M. F., Schroeder, L., Scott, J. E., Brophy, J., Ackermann, R. R., Musiba, C. M., de Ruiter, D. J., Mooers, A. Ø., & Collard, M. (2016). The evolutionary relationships and age of Homo naledi: An assessment using dated Bayesian phylogenetic methods. Journal of Human Evolution, 97, 17–26. https://doi.org/10.1016/j.jhevol.2016.04.008	individual specimen included in hypodigm	Australopithecus afarensis	Dembo, M., Radovčić, D., Garvin, H. M., Laird, M. F., Schroeder, L., Scott, J. E., Brophy, J., Ackermann, R. R., Musiba, C. M., de Ruiter, D. J., Mooers, A. Ø., & Collard, M. (2016). The evolutionary relationships and age of Homo naledi: An assessment using dated Bayesian phylogenetic methods. Journal of Human Evolution, 97, 17–26. https://doi.org/10.1016/j.jhevol.2016.04.008	individual specimen included in hypodigm	400	Holloway, R. L., Broadfield, D. C., Yuan, M. S., Schwartz, J. H., & Tattersall, I. (2004). The Human Fossil Record, Brain Endocasts: The Paleoneurological Evidence, Volume 3.	NA		Ethiopia	Afar	2920	3210	Quade, J., & Wynn, J. G. (2008). The geology of early humans in the Horn of Africa (Vol. 446). Geological Society of America.	Quade, J., & Wynn, J. G. (2008). The geology of early humans in the Horn of Africa (Vol. 446). Geological Society of America.	Ar-series	Ar-series	Piacenzian	Afrotropical
AL 211-1	Australopithecus afarensis	Gordon, A. D., Green, D. J., & Richmond, B. G. (2008). Strong postcranial size dimorphism in Australopithecus afarensis: Results from two new resampling methods for multivariate data sets with missing data. American Journal of Physical Anthropology: The Official Publication of the American Association of Physical Anthropologists, 135(3), 311–328.		Australopithecus afarensis	Gordon, A. D., Green, D. J., & Richmond, B. G. (2008). Strong postcranial size dimorphism in Australopithecus afarensis: Results from two new resampling methods for multivariate data sets with missing data. American Journal of Physical Anthropology: The Official Publication of the American Association of Physical Anthropologists, 135(3), 311–328.		NA		52.8	Grabowski, M., Hatala, K. G., Jungers, W. L., & Richmond, B. G. (2015). Body mass estimates of hominin fossils and the evolution of human body size. Journal of Human Evolution, 85, 75–93. https://doi.org/10.1016/j.jhevol.2015.05.005	Ethiopia	Afar	2300	3420	Quade, J., & Wynn, J. G. (2008). The geology of early humans in the Horn of Africa (Vol. 446). Geological Society of America.	Kimbel, W. H., Johanson, D. C., & Rak, Y. (1997). Systematic assessment of a maxilla of Homo from Hadar, Ethiopia. American Journal of Physical Anthropology: The Official Publication of the American Association of Physical Anthropologists, 103(2), 235–262.	Ar-series	Ar-series	Piacenzian	Afrotropical
AL 288-1	Australopithecus afarensis	Dembo, M., Radovčić, D., Garvin, H. M., Laird, M. F., Schroeder, L., Scott, J. E., Brophy, J., Ackermann, R. R., Musiba, C. M., de Ruiter, D. J., Mooers, A. Ø., & Collard, M. (2016). The evolutionary relationships and age of Homo naledi: An assessment using dated Bayesian phylogenetic methods. Journal of Human Evolution, 97, 17–26. https://doi.org/10.1016/j.jhevol.2016.04.008	individual specimen included in hypodigm	Australopithecus afarensis	Dembo, M., Radovčić, D., Garvin, H. M., Laird, M. F., Schroeder, L., Scott, J. E., Brophy, J., Ackermann, R. R., Musiba, C. M., de Ruiter, D. J., Mooers, A. Ø., & Collard, M. (2016). The evolutionary relationships and age of Homo naledi: An assessment using dated Bayesian phylogenetic methods. Journal of Human Evolution, 97, 17–26. https://doi.org/10.1016/j.jhevol.2016.04.008	individual specimen included in hypodigm	388	Holloway, R. L., Broadfield, D. C., Yuan, M. S., Schwartz, J. H., & Tattersall, I. (2004). The Human Fossil Record, Brain Endocasts: The Paleoneurological Evidence, Volume 3.	28.9	Ruff, C. B., Burgess, M. L., Squyres, N., Junno, J.-A., & Trinkaus, E. (2018). Lower limb articular scaling and body mass estimation in Pliocene and Pleistocene hominins. Journal of Human Evolution, 115, 85–111. https://doi.org/10.1016/j.jhevol.2017.10.014	Ethiopia	Afar	2920	3210	Quade, J., & Wynn, J. G. (2008). The geology of early humans in the Horn of Africa (Vol. 446). Geological Society of America.	Quade, J., & Wynn, J. G. (2008). The geology of early humans in the Horn of Africa (Vol. 446). Geological Society of America.	Ar-series	Ar-series	Piacenzian	Afrotropical
AL 322-1	Australopithecus afarensis	Johanson, D. C., Taieb, M., & Coppens, Y. (1982). Johanson, D. C., Taieb, M., & Coppens, Y. (1982). Pliocene hominids from the Hadar Formation, Ethiopia (1973–1977): Stratigraphic, chronologic, and paleoenvironmental contexts, with notes on hominid morphology and systematics. American Journal of Physical Anthropology, 57(4), 373–402.		Australopithecus afarensis	Johanson, D. C., Taieb, M., & Coppens, Y. (1982). Johanson, D. C., Taieb, M., & Coppens, Y. (1982). Pliocene hominids from the Hadar Formation, Ethiopia (1973–1977): Stratigraphic, chronologic, and paleoenvironmental contexts, with notes on hominid morphology and systematics. American Journal of Physical Anthropology, 57(4), 373–402.		NA		37.2	McHenry, H. M. (1992). Body size and proportions in early hominids. American Journal of Physical Anthropology, 87(4), 407–431. https://doi.org/10.1002/ajpa.1330870404	Ethiopia	Afar	3190	3230	Quade, J., & Wynn, J. G. (2008). The geology of early humans in the Horn of Africa (Vol. 446). Geological Society of America.	Quade, J., & Wynn, J. G. (2008). The geology of early humans in the Horn of Africa (Vol. 446). Geological Society of America.	Ar-series	Ar-series	Piacenzian	Afrotropical
AL 330-6	Australopithecus afarensis	Kimbel, W. H., Rak, Y., & Johanson, D. C. (2004). The skull of Australopithecus afarensis. Oxford University Press.		Australopithecus afarensis	Kimbel, W. H., Rak, Y., & Johanson, D. C. (2004). The skull of Australopithecus afarensis. Oxford University Press.		NA		53.9	Ruff, C. B., Burgess, M. L., Squyres, N., Junno, J.-A., & Trinkaus, E. (2018). Lower limb articular scaling and body mass estimation in Pliocene and Pleistocene hominins. Journal of Human Evolution, 115, 85–111. https://doi.org/10.1016/j.jhevol.2017.10.014	Ethiopia	Afar	3190	3230	Quade, J., & Wynn, J. G. (2008). The geology of early humans in the Horn of Africa (Vol. 446). Geological Society of America.	Quade, J., & Wynn, J. G. (2008). The geology of early humans in the Horn of Africa (Vol. 446). Geological Society of America.	Ar-series	Ar-series	Piacenzian	Afrotropical
AL 333-1	Australopithecus afarensis	Dembo, M., Radovčić, D., Garvin, H. M., Laird, M. F., Schroeder, L., Scott, J. E., Brophy, J., Ackermann, R. R., Musiba, C. M., de Ruiter, D. J., Mooers, A. Ø., & Collard, M. (2016). The evolutionary relationships and age of Homo naledi: An assessment using dated Bayesian phylogenetic methods. Journal of Human Evolution, 97, 17–26. https://doi.org/10.1016/j.jhevol.2016.04.008	individual specimen included in hypodigm	Australopithecus afarensis	Dembo, M., Radovčić, D., Garvin, H. M., Laird, M. F., Schroeder, L., Scott, J. E., Brophy, J., Ackermann, R. R., Musiba, C. M., de Ruiter, D. J., Mooers, A. Ø., & Collard, M. (2016). The evolutionary relationships and age of Homo naledi: An assessment using dated Bayesian phylogenetic methods. Journal of Human Evolution, 97, 17–26. https://doi.org/10.1016/j.jhevol.2016.04.008	individual specimen included in hypodigm	NA		63.6	Grabowski, M., Hatala, K. G., Jungers, W. L., & Richmond, B. G. (2015). Body mass estimates of hominin fossils and the evolution of human body size. Journal of Human Evolution, 85, 75–93. https://doi.org/10.1016/j.jhevol.2015.05.005	Ethiopia	Afar	3190	3230	Quade, J., & Wynn, J. G. (2008). The geology of early humans in the Horn of Africa (Vol. 446). Geological Society of America.	Quade, J., & Wynn, J. G. (2008). The geology of early humans in the Horn of Africa (Vol. 446). Geological Society of America.	Ar-series	Ar-series	Piacenzian	Afrotropical
AL 333-105	Australopithecus afarensis	Dembo, M., Radovčić, D., Garvin, H. M., Laird, M. F., Schroeder, L., Scott, J. E., Brophy, J., Ackermann, R. R., Musiba, C. M., de Ruiter, D. J., Mooers, A. Ø., & Collard, M. (2016). The evolutionary relationships and age of Homo naledi: An assessment using dated Bayesian phylogenetic methods. Journal of Human Evolution, 97, 17–26. https://doi.org/10.1016/j.jhevol.2016.04.008	individual specimen included in hypodigm	Australopithecus afarensis	Dembo, M., Radovčić, D., Garvin, H. M., Laird, M. F., Schroeder, L., Scott, J. E., Brophy, J., Ackermann, R. R., Musiba, C. M., de Ruiter, D. J., Mooers, A. Ø., & Collard, M. (2016). The evolutionary relationships and age of Homo naledi: An assessment using dated Bayesian phylogenetic methods. Journal of Human Evolution, 97, 17–26. https://doi.org/10.1016/j.jhevol.2016.04.008	individual specimen included in hypodigm	343	Gunz, P., Neubauer, S., Falk, D., Tafforeau, P., Cabec, A. L., Smith, T. M., Kimbel, W. H., Spoor, F., & Alemseged, Z. (2020). Australopithecus afarensis endocasts suggest ape-like brain organization and prolonged brain growth. Science Advances, 6(14), eaaz4729. https://doi.org/10.1126/sciadv.aaz4729	NA		Ethiopia	Afar	3190	3230	Quade, J., & Wynn, J. G. (2008). The geology of early humans in the Horn of Africa (Vol. 446). Geological Society of America.	Quade, J., & Wynn, J. G. (2008). The geology of early humans in the Horn of Africa (Vol. 446). Geological Society of America.	Ar-series	Ar-series	Piacenzian	Afrotropical
AL 333-106	Australopithecus afarensis	Johanson, D. C., Taieb, M., & Coppens, Y. (1982). Johanson, D. C., Taieb, M., & Coppens, Y. (1982). Pliocene hominids from the Hadar Formation, Ethiopia (1973–1977): Stratigraphic, chronologic, and paleoenvironmental contexts, with notes on hominid morphology and systematics. American Journal of Physical Anthropology, 57(4), 373–402.		Australopithecus afarensis	Johanson, D. C., Taieb, M., & Coppens, Y. (1982). Johanson, D. C., Taieb, M., & Coppens, Y. (1982). Pliocene hominids from the Hadar Formation, Ethiopia (1973–1977): Stratigraphic, chronologic, and paleoenvironmental contexts, with notes on hominid morphology and systematics. American Journal of Physical Anthropology, 57(4), 373–402.		NA		21.8	McHenry, H. M. (1992). Body size and proportions in early hominids. American Journal of Physical Anthropology, 87(4), 407–431. https://doi.org/10.1002/ajpa.1330870404	Ethiopia	Afar	3190	3230	Quade, J., & Wynn, J. G. (2008). The geology of early humans in the Horn of Africa (Vol. 446). Geological Society of America.	Quade, J., & Wynn, J. G. (2008). The geology of early humans in the Horn of Africa (Vol. 446). Geological Society of America.			Piacenzian	Afrotropical
AL 333-107	Australopithecus afarensis	Johanson, D. C., Taieb, M., & Coppens, Y. (1982). Johanson, D. C., Taieb, M., & Coppens, Y. (1982). Pliocene hominids from the Hadar Formation, Ethiopia (1973–1977): Stratigraphic, chronologic, and paleoenvironmental contexts, with notes on hominid morphology and systematics. American Journal of Physical Anthropology, 57(4), 373–402.		Australopithecus afarensis	Johanson, D. C., Taieb, M., & Coppens, Y. (1982). Johanson, D. C., Taieb, M., & Coppens, Y. (1982). Pliocene hominids from the Hadar Formation, Ethiopia (1973–1977): Stratigraphic, chronologic, and paleoenvironmental contexts, with notes on hominid morphology and systematics. American Journal of Physical Anthropology, 57(4), 373–402.		NA		43.3	McHenry, H. M. (1992). Body size and proportions in early hominids. American Journal of Physical Anthropology, 87(4), 407–431. https://doi.org/10.1002/ajpa.1330870404	Ethiopia	Afar	3190	3230	Quade, J., & Wynn, J. G. (2008). The geology of early humans in the Horn of Africa (Vol. 446). Geological Society of America.	Quade, J., & Wynn, J. G. (2008). The geology of early humans in the Horn of Africa (Vol. 446). Geological Society of America.			Piacenzian	Afrotropical
AL 333-142	Australopithecus afarensis	Kimbel, W. H., Rak, Y., & Johanson, D. C. (2004). The skull of Australopithecus afarensis. Oxford University Press.		Australopithecus afarensis	Kimbel, W. H., Rak, Y., & Johanson, D. C. (2004). The skull of Australopithecus afarensis. Oxford University Press.		NA		35.2	Grabowski, M., Hatala, K. G., Jungers, W. L., & Richmond, B. G. (2015). Body mass estimates of hominin fossils and the evolution of human body size. Journal of Human Evolution, 85, 75–93. https://doi.org/10.1016/j.jhevol.2015.05.005	Ethiopia	Afar	3190	3230	Quade, J., & Wynn, J. G. (2008). The geology of early humans in the Horn of Africa (Vol. 446). Geological Society of America.	Quade, J., & Wynn, J. G. (2008). The geology of early humans in the Horn of Africa (Vol. 446). Geological Society of America.			Piacenzian	Afrotropical
AL 333-3	Australopithecus afarensis	Gordon, Adam D., David J. Green, and Brian G. Richmond. “Strong Postcranial Size Dimorphism in Australopithecus Afarensis: Results from Two New Resampling Methods for Multivariate Data Sets with Missing Data.” American Journal of Physical Anthropology 135		Australopithecus afarensis	Gordon, Adam D., David J. Green, and Brian G. Richmond. “Strong Postcranial Size Dimorphism in Australopithecus Afarensis: Results from Two New Resampling Methods for Multivariate Data Sets with Missing Data.” American Journal of Physical Anthropology 135		NA		60.3	Ruff, C. B., Burgess, M. L., Squyres, N., Junno, J.-A., & Trinkaus, E. (2018). Lower limb articular scaling and body mass estimation in Pliocene and Pleistocene hominins. Journal of Human Evolution, 115, 85–111. https://doi.org/10.1016/j.jhevol.2017.10.014	Ethiopia	Afar	3190	3230	Quade, J., & Wynn, J. G. (2008). The geology of early humans in the Horn of Africa (Vol. 446). Geological Society of America.	Quade, J., & Wynn, J. G. (2008). The geology of early humans in the Horn of Africa (Vol. 446). Geological Society of America.			Piacenzian	Afrotropical
AL 333-4	Australopithecus afarensis	Gordon, A. D., Green, D. J., & Richmond, B. G. (2008). Strong postcranial size dimorphism in Australopithecus afarensis: Results from two new resampling methods for multivariate data sets with missing data. American Journal of Physical Anthropology: The Official Publication of the American Association of Physical Anthropologists, 135(3), 311–328.		Australopithecus afarensis	Gordon, A. D., Green, D. J., & Richmond, B. G. (2008). Strong postcranial size dimorphism in Australopithecus afarensis: Results from two new resampling methods for multivariate data sets with missing data. American Journal of Physical Anthropology: The Official Publication of the American Association of Physical Anthropologists, 135(3), 311–328.		NA		41.5	McHenry, H. M. (1992). Body size and proportions in early hominids. American Journal of Physical Anthropology, 87(4), 407–431. https://doi.org/10.1002/ajpa.1330870404	Ethiopia	Afar	3190	3230	Quade, J., & Wynn, J. G. (2008). The geology of early humans in the Horn of Africa (Vol. 446). Geological Society of America.	Quade, J., & Wynn, J. G. (2008). The geology of early humans in the Horn of Africa (Vol. 446). Geological Society of America.			Piacenzian	Afrotropical
AL 333-42	Australopithecus afarensis	Johanson, D. C., Taieb, M., & Coppens, Y. (1982). Johanson, D. C., Taieb, M., & Coppens, Y. (1982). Pliocene hominids from the Hadar Formation, Ethiopia (1973–1977): Stratigraphic, chronologic, and paleoenvironmental contexts, with notes on hominid morphology and systematics. American Journal of Physical Anthropology, 57(4), 373–402.		Australopithecus afarensis	Johanson, D. C., Taieb, M., & Coppens, Y. (1982). Johanson, D. C., Taieb, M., & Coppens, Y. (1982). Pliocene hominids from the Hadar Formation, Ethiopia (1973–1977): Stratigraphic, chronologic, and paleoenvironmental contexts, with notes on hominid morphology and systematics. American Journal of Physical Anthropology, 57(4), 373–402.		NA		59.3	Ruff, C. B., Burgess, M. L., Squyres, N., Junno, J.-A., & Trinkaus, E. (2018). Lower limb articular scaling and body mass estimation in Pliocene and Pleistocene hominins. Journal of Human Evolution, 115, 85–111. https://doi.org/10.1016/j.jhevol.2017.10.014	Ethiopia	Afar	3190	3230	Quade, J., & Wynn, J. G. (2008). The geology of early humans in the Horn of Africa (Vol. 446). Geological Society of America.	Quade, J., & Wynn, J. G. (2008). The geology of early humans in the Horn of Africa (Vol. 446). Geological Society of America.			Piacenzian	Afrotropical
AL 333-45	Australopithecus afarensis	Dembo, M., Radovčić, D., Garvin, H. M., Laird, M. F., Schroeder, L., Scott, J. E., Brophy, J., Ackermann, R. R., Musiba, C. M., de Ruiter, D. J., Mooers, A. Ø., & Collard, M. (2016). The evolutionary relationships and age of Homo naledi: An assessment using dated Bayesian phylogenetic methods. Journal of Human Evolution, 97, 17–26. https://doi.org/10.1016/j.jhevol.2016.04.008	individual specimen included in hypodigm	Australopithecus afarensis	Dembo, M., Radovčić, D., Garvin, H. M., Laird, M. F., Schroeder, L., Scott, J. E., Brophy, J., Ackermann, R. R., Musiba, C. M., de Ruiter, D. J., Mooers, A. Ø., & Collard, M. (2016). The evolutionary relationships and age of Homo naledi: An assessment using dated Bayesian phylogenetic methods. Journal of Human Evolution, 97, 17–26. https://doi.org/10.1016/j.jhevol.2016.04.008	individual specimen included in hypodigm	488	Gunz, P., Neubauer, S., Falk, D., Tafforeau, P., Cabec, A. L., Smith, T. M., Kimbel, W. H., Spoor, F., & Alemseged, Z. (2020). Australopithecus afarensis endocasts suggest ape-like brain organization and prolonged brain growth. Science Advances, 6(14), eaaz4729. https://doi.org/10.1126/sciadv.aaz4729	NA		Ethiopia	Afar	3190	3230	Quade, J., & Wynn, J. G. (2008). The geology of early humans in the Horn of Africa (Vol. 446). Geological Society of America.	Quade, J., & Wynn, J. G. (2008). The geology of early humans in the Horn of Africa (Vol. 446). Geological Society of America.	Ar-series	Ar-series	Piacenzian	Afrotropical
AL 333-6	Australopithecus afarensis	Gordon, A. D., Green, D. J., & Richmond, B. G. (2008). Strong postcranial size dimorphism in Australopithecus afarensis: Results from two new resampling methods for multivariate data sets with missing data. American Journal of Physical Anthropology: The Official Publication of the American Association of Physical Anthropologists, 135(3), 311–328.		Australopithecus afarensis	Gordon, A. D., Green, D. J., & Richmond, B. G. (2008). Strong postcranial size dimorphism in Australopithecus afarensis: Results from two new resampling methods for multivariate data sets with missing data. American Journal of Physical Anthropology: The Official Publication of the American Association of Physical Anthropologists, 135(3), 311–328.		NA		33.7	McHenry, H. M. (1992). Body size and proportions in early hominids. American Journal of Physical Anthropology, 87(4), 407–431. https://doi.org/10.1002/ajpa.1330870404	Ethiopia	Afar	3190	3230	Quade, J., & Wynn, J. G. (2008). The geology of early humans in the Horn of Africa (Vol. 446). Geological Society of America.	Quade, J., & Wynn, J. G. (2008). The geology of early humans in the Horn of Africa (Vol. 446). Geological Society of America.			Piacenzian	Afrotropical
AL 333-7	Australopithecus afarensis	Gordon, A. D., Green, D. J., & Richmond, B. G. (2008). Strong postcranial size dimorphism in Australopithecus afarensis: Results from two new resampling methods for multivariate data sets with missing data. American Journal of Physical Anthropology: The Official Publication of the American Association of Physical Anthropologists, 135(3), 311–328.		Australopithecus afarensis	Gordon, A. D., Green, D. J., & Richmond, B. G. (2008). Strong postcranial size dimorphism in Australopithecus afarensis: Results from two new resampling methods for multivariate data sets with missing data. American Journal of Physical Anthropology: The Official Publication of the American Association of Physical Anthropologists, 135(3), 311–328.		NA		42.7	McHenry, H. M. (1992). Body size and proportions in early hominids. American Journal of Physical Anthropology, 87(4), 407–431. https://doi.org/10.1002/ajpa.1330870404	Ethiopia	Afar	3190	3230	Quade, J., & Wynn, J. G. (2008). The geology of early humans in the Horn of Africa (Vol. 446). Geological Society of America.	Quade, J., & Wynn, J. G. (2008). The geology of early humans in the Horn of Africa (Vol. 446). Geological Society of America.			Piacenzian	Afrotropical
AL 333-95	Australopithecus afarensis	Gordon, A. D., Green, D. J., & Richmond, B. G. (2008). Strong postcranial size dimorphism in Australopithecus afarensis: Results from two new resampling methods for multivariate data sets with missing data. American Journal of Physical Anthropology: The Official Publication of the American Association of Physical Anthropologists, 135(3), 311–328.		Australopithecus afarensis	Gordon, A. D., Green, D. J., & Richmond, B. G. (2008). Strong postcranial size dimorphism in Australopithecus afarensis: Results from two new resampling methods for multivariate data sets with missing data. American Journal of Physical Anthropology: The Official Publication of the American Association of Physical Anthropologists, 135(3), 311–328.		NA		49.7	Grabowski, M., Hatala, K. G., Jungers, W. L., & Richmond, B. G. (2015). Body mass estimates of hominin fossils and the evolution of human body size. Journal of Human Evolution, 85, 75–93. https://doi.org/10.1016/j.jhevol.2015.05.005	Ethiopia	Afar	3190	3230	Quade, J., & Wynn, J. G. (2008). The geology of early humans in the Horn of Africa (Vol. 446). Geological Society of America.	Quade, J., & Wynn, J. G. (2008). The geology of early humans in the Horn of Africa (Vol. 446). Geological Society of America.			Piacenzian	Afrotropical
AL 333-96	Australopithecus afarensis	Johanson, D. C., Taieb, M., & Coppens, Y. (1982). Johanson, D. C., Taieb, M., & Coppens, Y. (1982). Pliocene hominids from the Hadar Formation, Ethiopia (1973–1977): Stratigraphic, chronologic, and paleoenvironmental contexts, with notes on hominid morphology and systematics. American Journal of Physical Anthropology, 57(4), 373–402.		Australopithecus afarensis	Johanson, D. C., Taieb, M., & Coppens, Y. (1982). Johanson, D. C., Taieb, M., & Coppens, Y. (1982). Pliocene hominids from the Hadar Formation, Ethiopia (1973–1977): Stratigraphic, chronologic, and paleoenvironmental contexts, with notes on hominid morphology and systematics. American Journal of Physical Anthropology, 57(4), 373–402.		NA		31.8	McHenry, H. M. (1992). Body size and proportions in early hominids. American Journal of Physical Anthropology, 87(4), 407–431. https://doi.org/10.1002/ajpa.1330870404	Ethiopia	Afar	3190	3230	Quade, J., & Wynn, J. G. (2008). The geology of early humans in the Horn of Africa (Vol. 446). Geological Society of America.	Quade, J., & Wynn, J. G. (2008). The geology of early humans in the Horn of Africa (Vol. 446). Geological Society of America.			Piacenzian	Afrotropical
AL 333w-40	Australopithecus afarensis	Gordon, A. D., Green, D. J., & Richmond, B. G. (2008). Strong postcranial size dimorphism in Australopithecus afarensis: Results from two new resampling methods for multivariate data sets with missing data. American Journal of Physical Anthropology: The Official Publication of the American Association of Physical Anthropologists, 135(3), 311–328.		Australopithecus afarensis	Gordon, A. D., Green, D. J., & Richmond, B. G. (2008). Strong postcranial size dimorphism in Australopithecus afarensis: Results from two new resampling methods for multivariate data sets with missing data. American Journal of Physical Anthropology: The Official Publication of the American Association of Physical Anthropologists, 135(3), 311–328.		NA		55.2	Grabowski, M., Hatala, K. G., Jungers, W. L., & Richmond, B. G. (2015). Body mass estimates of hominin fossils and the evolution of human body size. Journal of Human Evolution, 85, 75–93. https://doi.org/10.1016/j.jhevol.2015.05.005	Ethiopia	Afar	3190	3230	Quade, J., & Wynn, J. G. (2008). The geology of early humans in the Horn of Africa (Vol. 446). Geological Society of America.	Quade, J., & Wynn, J. G. (2008). The geology of early humans in the Horn of Africa (Vol. 446). Geological Society of America.			Piacenzian	Afrotropical
AL 333w-43	Australopithecus afarensis	Kimbel, W. H., & Delezene, L. K. (2009). “Lucy” redux: A review of research on Australopithecus afarensis. American Journal of Physical Anthropology, 140(S49), 2–48.		Australopithecus afarensis	Kimbel, W. H., & Delezene, L. K. (2009). “Lucy” redux: A review of research on Australopithecus afarensis. American Journal of Physical Anthropology, 140(S49), 2–48.		NA		24.5	Grabowski, M., Hatala, K. G., Jungers, W. L., & Richmond, B. G. (2015). Body mass estimates of hominin fossils and the evolution of human body size. Journal of Human Evolution, 85, 75–93. https://doi.org/10.1016/j.jhevol.2015.05.005	Ethiopia	Afar	3190	3230	Quade, J., & Wynn, J. G. (2008). The geology of early humans in the Horn of Africa (Vol. 446). Geological Society of America.	Quade, J., & Wynn, J. G. (2008). The geology of early humans in the Horn of Africa (Vol. 446). Geological Society of America.			Piacenzian	Afrotropical
AL 333w-56	Australopithecus afarensis	Johanson, D. C., Taieb, M., & Coppens, Y. (1982). Johanson, D. C., Taieb, M., & Coppens, Y. (1982). Pliocene hominids from the Hadar Formation, Ethiopia (1973–1977): Stratigraphic, chronologic, and paleoenvironmental contexts, with notes on hominid morphology and systematics. American Journal of Physical Anthropology, 57(4), 373–402.		Australopithecus afarensis	Johanson, D. C., Taieb, M., & Coppens, Y. (1982). Johanson, D. C., Taieb, M., & Coppens, Y. (1982). Pliocene hominids from the Hadar Formation, Ethiopia (1973–1977): Stratigraphic, chronologic, and paleoenvironmental contexts, with notes on hominid morphology and systematics. American Journal of Physical Anthropology, 57(4), 373–402.		NA		40.4	McHenry, H. M. (1992). Body size and proportions in early hominids. American Journal of Physical Anthropology, 87(4), 407–431. https://doi.org/10.1002/ajpa.1330870404	Ethiopia	Afar	3190	3230	Quade, J., & Wynn, J. G. (2008). The geology of early humans in the Horn of Africa (Vol. 446). Geological Society of America.	Quade, J., & Wynn, J. G. (2008). The geology of early humans in the Horn of Africa (Vol. 446). Geological Society of America.			Piacenzian	Afrotropical
AL 333x-14	Australopithecus afarensis	Johanson, D. C., Taieb, M., & Coppens, Y. (1982). Johanson, D. C., Taieb, M., & Coppens, Y. (1982). Pliocene hominids from the Hadar Formation, Ethiopia (1973–1977): Stratigraphic, chronologic, and paleoenvironmental contexts, with notes on hominid morphology and systematics. American Journal of Physical Anthropology, 57(4), 373–402.		Australopithecus afarensis	Johanson, D. C., Taieb, M., & Coppens, Y. (1982). Johanson, D. C., Taieb, M., & Coppens, Y. (1982). Pliocene hominids from the Hadar Formation, Ethiopia (1973–1977): Stratigraphic, chronologic, and paleoenvironmental contexts, with notes on hominid morphology and systematics. American Journal of Physical Anthropology, 57(4), 373–402.		NA		61.6	McHenry, H. M. (1992). Body size and proportions in early hominids. American Journal of Physical Anthropology, 87(4), 407–431. https://doi.org/10.1002/ajpa.1330870404	Ethiopia	Afar	3190	3230	Quade, J., & Wynn, J. G. (2008). The geology of early humans in the Horn of Africa (Vol. 446). Geological Society of America.	Quade, J., & Wynn, J. G. (2008). The geology of early humans in the Horn of Africa (Vol. 446). Geological Society of America.			Piacenzian	Afrotropical
AL 333x-26	Australopithecus afarensis	Gordon, A. D., Green, D. J., & Richmond, B. G. (2008). Strong postcranial size dimorphism in Australopithecus afarensis: Results from two new resampling methods for multivariate data sets with missing data. American Journal of Physical Anthropology: The Official Publication of the American Association of Physical Anthropologists, 135(3), 311–328.		Australopithecus afarensis	Gordon, A. D., Green, D. J., & Richmond, B. G. (2008). Strong postcranial size dimorphism in Australopithecus afarensis: Results from two new resampling methods for multivariate data sets with missing data. American Journal of Physical Anthropology: The Official Publication of the American Association of Physical Anthropologists, 135(3), 311–328.		NA		54.3	Ruff, C. B., Burgess, M. L., Squyres, N., Junno, J.-A., & Trinkaus, E. (2018). Lower limb articular scaling and body mass estimation in Pliocene and Pleistocene hominins. Journal of Human Evolution, 115, 85–111. https://doi.org/10.1016/j.jhevol.2017.10.014	Ethiopia	Afar	3190	3230	Quade, J., & Wynn, J. G. (2008). The geology of early humans in the Horn of Africa (Vol. 446). Geological Society of America.	Quade, J., & Wynn, J. G. (2008). The geology of early humans in the Horn of Africa (Vol. 446). Geological Society of America.			Piacenzian	Afrotropical
AL 444-2	Australopithecus afarensis	Dembo, M., Radovčić, D., Garvin, H. M., Laird, M. F., Schroeder, L., Scott, J. E., Brophy, J., Ackermann, R. R., Musiba, C. M., de Ruiter, D. J., Mooers, A. Ø., & Collard, M. (2016). The evolutionary relationships and age of Homo naledi: An assessment using dated Bayesian phylogenetic methods. Journal of Human Evolution, 97, 17–26. https://doi.org/10.1016/j.jhevol.2016.04.008	individual specimen included in hypodigm	Australopithecus afarensis	Dembo, M., Radovčić, D., Garvin, H. M., Laird, M. F., Schroeder, L., Scott, J. E., Brophy, J., Ackermann, R. R., Musiba, C. M., de Ruiter, D. J., Mooers, A. Ø., & Collard, M. (2016). The evolutionary relationships and age of Homo naledi: An assessment using dated Bayesian phylogenetic methods. Journal of Human Evolution, 97, 17–26. https://doi.org/10.1016/j.jhevol.2016.04.008	individual specimen included in hypodigm	522	Gunz, P., Neubauer, S., Falk, D., Tafforeau, P., Cabec, A. L., Smith, T. M., Kimbel, W. H., Spoor, F., & Alemseged, Z. (2020). Australopithecus afarensis endocasts suggest ape-like brain organization and prolonged brain growth. Science Advances, 6(14), eaaz4729. https://doi.org/10.1126/sciadv.aaz4729	NA		Ethiopia	Afar	2920	3210	Quade, J., & Wynn, J. G. (2008). The geology of early humans in the Horn of Africa (Vol. 446). Geological Society of America.	Quade, J., & Wynn, J. G. (2008). The geology of early humans in the Horn of Africa (Vol. 446). Geological Society of America.	Ar-series	Ar-series	Piacenzian	Afrotropical
AL 822-1	Australopithecus afarensis	Dembo, M., Radovčić, D., Garvin, H. M., Laird, M. F., Schroeder, L., Scott, J. E., Brophy, J., Ackermann, R. R., Musiba, C. M., de Ruiter, D. J., Mooers, A. Ø., & Collard, M. (2016). The evolutionary relationships and age of Homo naledi: An assessment using dated Bayesian phylogenetic methods. Journal of Human Evolution, 97, 17–26. https://doi.org/10.1016/j.jhevol.2016.04.008	site-level hypodigm inclusion	Australopithecus afarensis	Dembo, M., Radovčić, D., Garvin, H. M., Laird, M. F., Schroeder, L., Scott, J. E., Brophy, J., Ackermann, R. R., Musiba, C. M., de Ruiter, D. J., Mooers, A. Ø., & Collard, M. (2016). The evolutionary relationships and age of Homo naledi: An assessment using dated Bayesian phylogenetic methods. Journal of Human Evolution, 97, 17–26. https://doi.org/10.1016/j.jhevol.2016.04.008	site-level hypodigm inclusion	382	Gunz, P., Neubauer, S., Falk, D., Tafforeau, P., Cabec, A. L., Smith, T. M., Kimbel, W. H., Spoor, F., & Alemseged, Z. (2020). Australopithecus afarensis endocasts suggest ape-like brain organization and prolonged brain growth. Science Advances, 6(14), eaaz4729. https://doi.org/10.1126/sciadv.aaz4729	NA		Ethiopia	Afar	2920	3210	Quade, J., & Wynn, J. G. (2008). The geology of early humans in the Horn of Africa (Vol. 446). Geological Society of America.	Quade, J., & Wynn, J. G. (2008). The geology of early humans in the Horn of Africa (Vol. 446). Geological Society of America.	Ar-series	Ar-series	Piacenzian	Afrotropical
AL 827-1	Australopithecus afarensis	Kimbel, W. H., Rak, Y., & Johanson, D. C. (2004). The skull of Australopithecus afarensis. Oxford University Press.		Australopithecus afarensis	Kimbel, W. H., Rak, Y., & Johanson, D. C. (2004). The skull of Australopithecus afarensis. Oxford University Press.		NA		56	Ruff, C. B., Burgess, M. L., Squyres, N., Junno, J.-A., & Trinkaus, E. (2018). Lower limb articular scaling and body mass estimation in Pliocene and Pleistocene hominins. Journal of Human Evolution, 115, 85–111. https://doi.org/10.1016/j.jhevol.2017.10.014	Ethiopia	Afar	2920	3210	Quade, J., & Wynn, J. G. (2008). The geology of early humans in the Horn of Africa (Vol. 446). Geological Society of America.	Quade, J., & Wynn, J. G. (2008). The geology of early humans in the Horn of Africa (Vol. 446). Geological Society of America.			Piacenzian	Afrotropical
Altamura	Homo neanderthalensis	Lari, M., Di Vincenzo, F., Borsato, A., Ghirotto, S., Micheli, M., Balsamo, C., Collina, C., De Bellis, G., Frisia, S., Giacobini, G., Gigli, E., Hellstrom, J. C., Lannino, A., Modi, A., Pietrelli, A., Pilli, E., Profico, A., Ramirez, O., Rizzi, E., … Manzi, G. (2015). The Neanderthal in the karst: First dating, morphometric, and paleogenetic data on the fossil skeleton from Altamura (Italy). Jou…		Homo neanderthalensis	Lari, M., Di Vincenzo, F., Borsato, A., Ghirotto, S., Micheli, M., Balsamo, C., Collina, C., De Bellis, G., Frisia, S., Giacobini, G., Gigli, E., Hellstrom, J. C., Lannino, A., Modi, A., Pietrelli, A., Pilli, E., Profico, A., Ramirez, O., Rizzi, E., … Manzi, G. (2015). The Neanderthal in the karst: First dating, morphometric, and paleogenetic data on the fossil skeleton from Altamura (Italy). Jou…		1200	De Miguel, C., & Henneberg, M. (2001). Variation in hominid brain size: How much is due to method? HOMO, 52(1), 3–58. https://doi.org/10.1078/0018-442X-00019	NA		Italy	Lamalunga Cave	130.1	172	Lari, M., Di Vincenzo, F., Borsato, A., Ghirotto, S., Micheli, M., Balsamo, C., Collina, C., De Bellis, G., Frisia, S., Giacobini, G., Gigli, E., Hellstrom, J. C., Lannino, A., Modi, A., Pietrelli, A., Pilli, E., Profico, A., Ramirez, O., Rizzi, E., … Manzi, G. (2015). The Neanderthal in the karst: First dating, morphometric, and paleogenetic data on the fossil skeleton from Altamura (Italy). Jou…	Lari, M., Di Vincenzo, F., Borsato, A., Ghirotto, S., Micheli, M., Balsamo, C., Collina, C., De Bellis, G., Frisia, S., Giacobini, G., Gigli, E., Hellstrom, J. C., Lannino, A., Modi, A., Pietrelli, A., Pilli, E., Profico, A., Ramirez, O., Rizzi, E., … Manzi, G. (2015). The Neanderthal in the karst: First dating, morphometric, and paleogenetic data on the fossil skeleton from Altamura (Italy). Jou…	U-series	U-series	Chibanian	Paleartic
Amud 1	Homo neanderthalensis	Dembo, M., Radovčić, D., Garvin, H. M., Laird, M. F., Schroeder, L., Scott, J. E., Brophy, J., Ackermann, R. R., Musiba, C. M., de Ruiter, D. J., Mooers, A. Ø., & Collard, M. (2016). The evolutionary relationships and age of Homo naledi: An assessment using dated Bayesian phylogenetic methods. Journal of Human Evolution, 97, 17–26. https://doi.org/10.1016/j.jhevol.2016.04.008	individual specimen included in hypodigm	Homo neanderthalensis	Dembo, M., Radovčić, D., Garvin, H. M., Laird, M. F., Schroeder, L., Scott, J. E., Brophy, J., Ackermann, R. R., Musiba, C. M., de Ruiter, D. J., Mooers, A. Ø., & Collard, M. (2016). The evolutionary relationships and age of Homo naledi: An assessment using dated Bayesian phylogenetic methods. Journal of Human Evolution, 97, 17–26. https://doi.org/10.1016/j.jhevol.2016.04.008	individual specimen included in hypodigm	1736	Amano, H., Kikuchi, T., Morita, Y., Kondo, O., Suzuki, H., León, M. S. P. de, Zollikofer, C. P. E., Bastir, M., Stringer, C., & Ogihara, N. (2015). Virtual reconstruction of the Neanderthal Amud 1 cranium. American Journal of Physical Anthropology, 158(2), 185–197. https://doi.org/10.1002/ajpa.22777	72.1	Will, M., Krapp, M., Stock, J. T., & Manica, A. (2021). Different environmental variables predict body and brain size evolution in Homo. Nature Communications, 12(1), 4116. https://doi.org/10.1038/s41467-021-24290-7	Israel	Amud	49	65	Valladas, H., Reyss, J. L., Joron, J. L., Valladas, G., Bar-Yosef, O., & Vandermeersch, B. (1988). Thermoluminescence dating of Mousterian Troto-Cro-Magnon’ remains from Israel and the origin of modern man. Nature, 331(6157), Article 6157. https://doi.org/10.1038/331614a0	Valladas, H., Reyss, J. L., Joron, J. L., Valladas, G., Bar-Yosef, O., & Vandermeersch, B. (1988). Thermoluminescence dating of Mousterian Troto-Cro-Magnon’ remains from Israel and the origin of modern man. Nature, 331(6157), Article 6157. https://doi.org/10.1038/331614a0	Combination	Combination	Stage_4	Paleartic
Apidima 2	Homo neanderthalensis	Harvati, K., Röding, C., Bosman, A. M., Karakostis, F. A., Grün, R., Stringer, C., Karkanas, P., Thompson, N. C., Koutoulidis, V., Moulopoulos, L. A., Gorgoulis, V. G., & Kouloukoussa, M. (2019). Apidima Cave fossils provide earliest evidence of Homo sapiens in Eurasia. Nature, 571(7766), Article 7766. https://doi.org/10.1038/s41586-019-1376-z		Homo neanderthalensis	Harvati, K., Röding, C., Bosman, A. M., Karakostis, F. A., Grün, R., Stringer, C., Karkanas, P., Thompson, N. C., Koutoulidis, V., Moulopoulos, L. A., Gorgoulis, V. G., & Kouloukoussa, M. (2019). Apidima Cave fossils provide earliest evidence of Homo sapiens in Eurasia. Nature, 571(7766), Article 7766. https://doi.org/10.1038/s41586-019-1376-z		1290	Bräuer, G., Pitsios, T., Säring, D., Harling, M. von, Jessen, F., Kroll, A., & Groden, C. (2020). Virtual Reconstruction and Comparative Analyses of the Middle Pleistocene Apidima 2 Cranium (Greece). The Anatomical Record, 303(5), 1374–1392. https://doi.org/10.1002/ar.24225	NA		Greece	Apidima Cave	142.7	158.3	Harvati, K., Röding, C., Bosman, A. M., Karakostis, F. A., Grün, R., Stringer, C., Karkanas, P., Thompson, N. C., Koutoulidis, V., Moulopoulos, L. A., Gorgoulis, V. G., & Kouloukoussa, M. (2019). Apidima Cave fossils provide earliest evidence of Homo sapiens in Eurasia. Nature, 571(7766), 500–504. https://doi.org/10.1038/s41586-019-1376-z	Harvati, K., Röding, C., Bosman, A. M., Karakostis, F. A., Grün, R., Stringer, C., Karkanas, P., Thompson, N. C., Koutoulidis, V., Moulopoulos, L. A., Gorgoulis, V. G., & Kouloukoussa, M. (2019). Apidima Cave fossils provide earliest evidence of Homo sapiens in Eurasia. Nature, 571(7766), 500–504. https://doi.org/10.1038/s41586-019-1376-z	U-series	U-series	Chibanian	Paleartic
Arago 21	Homo heidelbergensis	Dembo, M., Radovčić, D., Garvin, H. M., Laird, M. F., Schroeder, L., Scott, J. E., Brophy, J., Ackermann, R. R., Musiba, C. M., de Ruiter, D. J., Mooers, A. Ø., & Collard, M. (2016). The evolutionary relationships and age of Homo naledi: An assessment using dated Bayesian phylogenetic methods. Journal of Human Evolution, 97, 17–26. https://doi.org/10.1016/j.jhevol.2016.04.008	individual specimen included in hypodigm	Homo heidelbergensis	Dembo, M., Radovčić, D., Garvin, H. M., Laird, M. F., Schroeder, L., Scott, J. E., Brophy, J., Ackermann, R. R., Musiba, C. M., de Ruiter, D. J., Mooers, A. Ø., & Collard, M. (2016). The evolutionary relationships and age of Homo naledi: An assessment using dated Bayesian phylogenetic methods. Journal of Human Evolution, 97, 17–26. https://doi.org/10.1016/j.jhevol.2016.04.008	individual specimen included in hypodigm	1166	Holloway, R. L., Broadfield, D. C., Yuan, M. S., Schwartz, J. H., & Tattersall, I. (2004). The Human Fossil Record, Brain Endocasts: The Paleoneurological Evidence, Volume 3.	34.95	Rightmire, G. P. (2004). Brain size and encephalization in early to Mid-Pleistocene Homo. American Journal of Physical Anthropology, 124(2), 109–123. https://doi.org/10.1002/ajpa.10346	France	Arago (Tautavel)	339	580	Falguères, C., Shao, Q., Han, F., Bahain, J. J., Richard, M., Perrenoud, C., Moigne, A. M., & Lumley de, H. (2015). New ESR and U-series dating at Caune de l’Arago, France: A key-site for European Middle Pleistocene. Quaternary Geochronology, 30, 547–553. https://doi.org/10.1016/j.quageo.2015.02.006	Falguères, C., Shao, Q., Han, F., Bahain, J. J., Richard, M., Perrenoud, C., Moigne, A. M., & Lumley de, H. (2015). New ESR and U-series dating at Caune de l’Arago, France: A key-site for European Middle Pleistocene. Quaternary Geochronology, 30, 547–553. https://doi.org/10.1016/j.quageo.2015.02.006	U-ESR	U-ESR	Chibanian	Paleartic
Arago 44	Homo heidelbergensis	Dembo, M., Radovčić, D., Garvin, H. M., Laird, M. F., Schroeder, L., Scott, J. E., Brophy, J., Ackermann, R. R., Musiba, C. M., de Ruiter, D. J., Mooers, A. Ø., & Collard, M. (2016). The evolutionary relationships and age of Homo naledi: An assessment using dated Bayesian phylogenetic methods. Journal of Human Evolution, 97, 17–26. https://doi.org/10.1016/j.jhevol.2016.04.008	site-level hypodigm inclusion	Homo heidelbergensis	Dembo, M., Radovčić, D., Garvin, H. M., Laird, M. F., Schroeder, L., Scott, J. E., Brophy, J., Ackermann, R. R., Musiba, C. M., de Ruiter, D. J., Mooers, A. Ø., & Collard, M. (2016). The evolutionary relationships and age of Homo naledi: An assessment using dated Bayesian phylogenetic methods. Journal of Human Evolution, 97, 17–26. https://doi.org/10.1016/j.jhevol.2016.04.008	site-level hypodigm inclusion	NA		79.6	Will, M., Krapp, M., Stock, J. T., & Manica, A. (2021). Different environmental variables predict body and brain size evolution in Homo. Nature Communications, 12(1), 4116. https://doi.org/10.1038/s41467-021-24290-7	France	Arago (Tautavel)	349	580	Falguères, C., Shao, Q., Han, F., Bahain, J. J., Richard, M., Perrenoud, C., Moigne, A. M., & Lumley de, H. (2015). New ESR and U-series dating at Caune de l’Arago, France: A key-site for European Middle Pleistocene. Quaternary Geochronology, 30, 547–553. https://doi.org/10.1016/j.quageo.2015.02.006	Falguères, C., Shao, Q., Han, F., Bahain, J. J., Richard, M., Perrenoud, C., Moigne, A. M., & Lumley de, H. (2015). New ESR and U-series dating at Caune de l’Arago, France: A key-site for European Middle Pleistocene. Quaternary Geochronology, 30, 547–553. https://doi.org/10.1016/j.quageo.2015.02.006			Chibanian	Paleartic
ARA-VP 6/500	Ardipithecus ramidus	Dembo, M., Radovčić, D., Garvin, H. M., Laird, M. F., Schroeder, L., Scott, J. E., Brophy, J., Ackermann, R. R., Musiba, C. M., de Ruiter, D. J., Mooers, A. Ø., & Collard, M. (2016). The evolutionary relationships and age of Homo naledi: An assessment using dated Bayesian phylogenetic methods. Journal of Human Evolution, 97, 17–26. https://doi.org/10.1016/j.jhevol.2016.04.008	site-level hypodigm inclusion	Ardipithecus ramidus	Dembo, M., Radovčić, D., Garvin, H. M., Laird, M. F., Schroeder, L., Scott, J. E., Brophy, J., Ackermann, R. R., Musiba, C. M., de Ruiter, D. J., Mooers, A. Ø., & Collard, M. (2016). The evolutionary relationships and age of Homo naledi: An assessment using dated Bayesian phylogenetic methods. Journal of Human Evolution, 97, 17–26. https://doi.org/10.1016/j.jhevol.2016.04.008	site-level hypodigm inclusion	325	Suwa, G., Asfaw, B., Kono, R. T., Kubo, D., Lovejoy, C. O., & White, T. D. (2009). The Ardipithecus ramidus Skull and Its Implications for Hominid Origins. Science, 326(5949), 68-68e7. https://doi.org/10.1126/science.1175825	36.2	Ruff, C. B., Burgess, M. L., Squyres, N., Junno, J.-A., & Trinkaus, E. (2018). Lower limb articular scaling and body mass estimation in Pliocene and Pleistocene hominins. Journal of Human Evolution, 115, 85–111. https://doi.org/10.1016/j.jhevol.2017.10.014	Ethiopia	Aramis	4385	4487	WoldeGabriel, G., Ambrose, S. H., Barboni, D., Bonnefille, R., Bremond, L., Currie, B., DeGusta, D., Hart, W. K., Murray, A. M., & Renne, P. R. (2009). The geological, isotopic, botanical, invertebrate, and lower vertebrate surroundings of Ardipithecus ramidus. Science, 326(5949), 65-65e5.	WoldeGabriel, G., Ambrose, S. H., Barboni, D., Bonnefille, R., Bremond, L., Currie, B., DeGusta, D., Hart, W. K., Murray, A. M., & Renne, P. R. (2009). The geological, isotopic, botanical, invertebrate, and lower vertebrate surroundings of Ardipithecus ramidus. Science, 326(5949), 65-65e5.	Ar-series	Ar-series	Zanclean	Afrotropical
ARA-VP-7/2	Ardipithecus ramidus	Dembo, M., Radovčić, D., Garvin, H. M., Laird, M. F., Schroeder, L., Scott, J. E., Brophy, J., Ackermann, R. R., Musiba, C. M., de Ruiter, D. J., Mooers, A. Ø., & Collard, M. (2016). The evolutionary relationships and age of Homo naledi: An assessment using dated Bayesian phylogenetic methods. Journal of Human Evolution, 97, 17–26. https://doi.org/10.1016/j.jhevol.2016.04.008	site-level hypodigm inclusion	Ardipithecus ramidus	Dembo, M., Radovčić, D., Garvin, H. M., Laird, M. F., Schroeder, L., Scott, J. E., Brophy, J., Ackermann, R. R., Musiba, C. M., de Ruiter, D. J., Mooers, A. Ø., & Collard, M. (2016). The evolutionary relationships and age of Homo naledi: An assessment using dated Bayesian phylogenetic methods. Journal of Human Evolution, 97, 17–26. https://doi.org/10.1016/j.jhevol.2016.04.008	site-level hypodigm inclusion	NA		49.6	Ruff, C. B., Squyres, N., & Junno, J.-A. (2020). Body mass estimation in hominins from humeral articular dimensions. American Journal of Physical Anthropology, 173(3), 480–499. https://doi.org/10.1002/ajpa.24090	Ethiopia	Aramis	4385	4487	WoldeGabriel, G., Ambrose, S. H., Barboni, D., Bonnefille, R., Bremond, L., Currie, B., DeGusta, D., Hart, W. K., Murray, A. M., & Renne, P. R. (2009). The geological, isotopic, botanical, invertebrate, and lower vertebrate surroundings of Ardipithecus ramidus. Science, 326(5949), 65-65e5.	WoldeGabriel, G., Ambrose, S. H., Barboni, D., Bonnefille, R., Bremond, L., Currie, B., DeGusta, D., Hart, W. K., Murray, A. M., & Renne, P. R. (2009). The geological, isotopic, botanical, invertebrate, and lower vertebrate surroundings of Ardipithecus ramidus. Science, 326(5949), 65-65e5.			Zanclean	Afrotropical
Arene Candide 1	Homo sapiens	Manolis, S., & Mallegni, F. (1996). The Gravettian fossil hominids of Italy. Anthropologie, 99–108.		Homo sapiens	Manolis, S., & Mallegni, F. (1996). The Gravettian fossil hominids of Italy. Anthropologie, 99–108.		1414	Ruff, C. B., Trinkaus, E., & Holliday, T. W. (1997). Body mass and encephalization in Pleistocene Homo. Nature, 387(6629), 173–176. https://doi.org/10.1038/387173a0	NA		Italy	Arene Candide	27.3	30.3	Rellini, I., Firpo, M., Martino, G., Riel-Salvatore, J., & Maggi, R. (2013). Climate and environmental changes recognized by micromorphology in Paleolithic deposits at Arene Candide (Liguria, Italy). Quaternary International, 315, 42–55. https://doi.org/10.1016/j.quaint.2013.05.050	Rellini, I., Firpo, M., Martino, G., Riel-Salvatore, J., & Maggi, R. (2013). Climate and environmental changes recognized by micromorphology in Paleolithic deposits at Arene Candide (Liguria, Italy). Quaternary International, 315, 42–55. https://doi.org/10.1016/j.quaint.2013.05.050	C-14	C-14	Stage_4	Paleartic
Arene Candide 10	Homo sapiens	Manolis, S., & Mallegni, F. (1996). The Gravettian fossil hominids of Italy. Anthropologie, 99–108.		Homo sapiens	Manolis, S., & Mallegni, F. (1996). The Gravettian fossil hominids of Italy. Anthropologie, 99–108.		1490	Ruff, C. B., Trinkaus, E., & Holliday, T. W. (1997). Body mass and encephalization in Pleistocene Homo. Nature, 387(6629), Article 6629. https://doi.org/10.1038/387173a0	68.7	Ruff, C. B., Burgess, M. L., Squyres, N., Junno, J.-A., & Trinkaus, E. (2018). Lower limb articular scaling and body mass estimation in Pliocene and Pleistocene hominins. Journal of Human Evolution, 115, 85–111. https://doi.org/10.1016/j.jhevol.2017.10.014	Italy	Arene Candide	12.7	15	Formicola, V., Pettitt, P. B., Maggi, R., & Hedges, R. (2005). Tempo and mode of formation of the Late Epigravettian necropolis of Arene Candide cave (Italy): Direct radiocarbon evidence. Journal of Archaeological Science, 32(11), 1598–1602. https://doi.org/10.1016/j.jas.2005.04.013	Formicola, V., Pettitt, P. B., Maggi, R., & Hedges, R. (2005). Tempo and mode of formation of the Late Epigravettian necropolis of Arene Candide cave (Italy): Direct radiocarbon evidence. Journal of Archaeological Science, 32(11), 1598–1602. https://doi.org/10.1016/j.jas.2005.04.013	C-14	C-14	Stage_4	Paleartic
Arene Candide 11	Homo sapiens	Manolis, S., & Mallegni, F. (1996). The Gravettian fossil hominids of Italy. Anthropologie, 99–108.		Homo sapiens	Manolis, S., & Mallegni, F. (1996). The Gravettian fossil hominids of Italy. Anthropologie, 99–108.		1424	Ruff, C. B., Trinkaus, E., & Holliday, T. W. (1997). Body mass and encephalization in Pleistocene Homo. Nature, 387(6629), Article 6629. https://doi.org/10.1038/387173a0	NA		Italy	Arene Candide	11.2	15	Formicola, V., Pettitt, P. B., Maggi, R., & Hedges, R. (2005). Tempo and mode of formation of the Late Epigravettian necropolis of Arene Candide cave (Italy): Direct radiocarbon evidence. Journal of Archaeological Science, 32(11), 1598–1602. https://doi.org/10.1016/j.jas.2005.04.013	Formicola, V., Pettitt, P. B., Maggi, R., & Hedges, R. (2005). Tempo and mode of formation of the Late Epigravettian necropolis of Arene Candide cave (Italy): Direct radiocarbon evidence. Journal of Archaeological Science, 32(11), 1598–1602. https://doi.org/10.1016/j.jas.2005.04.013	C-14	C-14	Stage_4	Paleartic
Arene Candide 12	Homo sapiens	Manolis, S., & Mallegni, F. (1996). The Gravettian fossil hominids of Italy. Anthropologie, 99–108.		Homo sapiens	Manolis, S., & Mallegni, F. (1996). The Gravettian fossil hominids of Italy. Anthropologie, 99–108.		1520	Ruff, C. B., Trinkaus, E., & Holliday, T. W. (1997). Body mass and encephalization in Pleistocene Homo. Nature, 387(6629), Article 6629. https://doi.org/10.1038/387173a0	69.6	Ruff, C. B., Burgess, M. L., Squyres, N., Junno, J.-A., & Trinkaus, E. (2018). Lower limb articular scaling and body mass estimation in Pliocene and Pleistocene hominins. Journal of Human Evolution, 115, 85–111. https://doi.org/10.1016/j.jhevol.2017.10.014	Italy	Arene Candide	12.6	12.8	Pettitt, P. B., Richards, M., Maggi, R., & Formicola, V. (2003). The Gravettian burial known as the Prince (“Il Principe”): New evidence for his age and diet. Antiquity, 77(295), 15–19. https://doi.org/10.1017/S0003598X00061305	Pettitt, P. B., Richards, M., Maggi, R., & Formicola, V. (2003). The Gravettian burial known as the Prince (“Il Principe”): New evidence for his age and diet. Antiquity, 77(295), 15–19. https://doi.org/10.1017/S0003598X00061305	C-14	C-14	Stage_4	Paleartic
Arene Candide 13	Homo sapiens	Manolis, S., & Mallegni, F. (1996). The Gravettian fossil hominids of Italy. Anthropologie, 99–108.		Homo sapiens	Manolis, S., & Mallegni, F. (1996). The Gravettian fossil hominids of Italy. Anthropologie, 99–108.		1661	Ruff, C. B., Trinkaus, E., & Holliday, T. W. (1997). Body mass and encephalization in Pleistocene Homo. Nature, 387(6629), Article 6629. https://doi.org/10.1038/387173a0	NA		Italy	Arene Candide	11.2	15	Formicola, V., Pettitt, P. B., Maggi, R., & Hedges, R. (2005). Tempo and mode of formation of the Late Epigravettian necropolis of Arene Candide cave (Italy): Direct radiocarbon evidence. Journal of Archaeological Science, 32(11), 1598–1602. https://doi.org/10.1016/j.jas.2005.04.013	Formicola, V., Pettitt, P. B., Maggi, R., & Hedges, R. (2005). Tempo and mode of formation of the Late Epigravettian necropolis of Arene Candide cave (Italy): Direct radiocarbon evidence. Journal of Archaeological Science, 32(11), 1598–1602. https://doi.org/10.1016/j.jas.2005.04.013	C-14	C-14	Stage_4	Paleartic
Arene Candide 1-IP	Homo sapiens	Wood, B. (2011). Wiley-Blackwell Encyclopedia of Human Evolution. John Wiley & Sons.		Homo sapiens	Wood, B. (2011). Wiley-Blackwell Encyclopedia of Human Evolution. John Wiley & Sons.		1490	Ruff, C. B., Trinkaus, E., & Holliday, T. W. (1997). Body mass and encephalization in Pleistocene Homo. Nature, 387(6629), Article 6629. https://doi.org/10.1038/387173a0	NA		Italy	Arene Candide	27.3	27.9	Pettitt, P. B., Richards, M., Maggi, R., & Formicola, V. (2003). The Gravettian burial known as the Prince (“Il Principe”): New evidence for his age and diet. Antiquity, 77(295), 15–19. https://doi.org/10.1017/S0003598X00061305	Pettitt, P. B., Richards, M., Maggi, R., & Formicola, V. (2003). The Gravettian burial known as the Prince (“Il Principe”): New evidence for his age and diet. Antiquity, 77(295), 15–19. https://doi.org/10.1017/S0003598X00061305	C-14	C-14	Stage_4	Paleartic
Arene Candide 2	Homo sapiens	Wood, B. (2011). Wiley-Blackwell Encyclopedia of Human Evolution. John Wiley & Sons.		Homo sapiens	Wood, B. (2011). Wiley-Blackwell Encyclopedia of Human Evolution. John Wiley & Sons.		1424	Ruff, C. B., Trinkaus, E., & Holliday, T. W. (1997). Body mass and encephalization in Pleistocene Homo. Nature, 387(6629), Article 6629. https://doi.org/10.1038/387173a0	73.3	Ruff, C. B., Burgess, M. L., Squyres, N., Junno, J.-A., & Trinkaus, E. (2018). Lower limb articular scaling and body mass estimation in Pliocene and Pleistocene hominins. Journal of Human Evolution, 115, 85–111. https://doi.org/10.1016/j.jhevol.2017.10.014	Italy	Arene Candide	11.2	15	Formicola, V., Pettitt, P. B., Maggi, R., & Hedges, R. (2005). Tempo and mode of formation of the Late Epigravettian necropolis of Arene Candide cave (Italy): Direct radiocarbon evidence. Journal of Archaeological Science, 32(11), 1598–1602. https://doi.org/10.1016/j.jas.2005.04.013	Formicola, V., Pettitt, P. B., Maggi, R., & Hedges, R. (2005). Tempo and mode of formation of the Late Epigravettian necropolis of Arene Candide cave (Italy): Direct radiocarbon evidence. Journal of Archaeological Science, 32(11), 1598–1602. https://doi.org/10.1016/j.jas.2005.04.013	C-14	C-14	Stage_4	Paleartic
Arene Candide 4	Homo sapiens	Wood, B. (2011). Wiley-Blackwell Encyclopedia of Human Evolution. John Wiley & Sons.		Homo sapiens	Wood, B. (2011). Wiley-Blackwell Encyclopedia of Human Evolution. John Wiley & Sons.		1520	Ruff, C. B., Trinkaus, E., & Holliday, T. W. (1997). Body mass and encephalization in Pleistocene Homo. Nature, 387(6629), Article 6629. https://doi.org/10.1038/387173a0	67.6	Ruff, C. B., Burgess, M. L., Squyres, N., Junno, J.-A., & Trinkaus, E. (2018). Lower limb articular scaling and body mass estimation in Pliocene and Pleistocene hominins. Journal of Human Evolution, 115, 85–111. https://doi.org/10.1016/j.jhevol.2017.10.014	Italy	Arene Candide	11.2	15	Formicola, V., Pettitt, P. B., Maggi, R., & Hedges, R. (2005). Tempo and mode of formation of the Late Epigravettian necropolis of Arene Candide cave (Italy): Direct radiocarbon evidence. Journal of Archaeological Science, 32(11), 1598–1602. https://doi.org/10.1016/j.jas.2005.04.013	Formicola, V., Pettitt, P. B., Maggi, R., & Hedges, R. (2005). Tempo and mode of formation of the Late Epigravettian necropolis of Arene Candide cave (Italy): Direct radiocarbon evidence. Journal of Archaeological Science, 32(11), 1598–1602. https://doi.org/10.1016/j.jas.2005.04.013	C-14	C-14	Stage_4	Paleartic
Aroeira 3	Homo neanderthalensis; Homo heidelbergensis	See notes	Uncertain, allowed to be classified as either Homo heidelbergensis or Homo neanderthalensis in different datasets based on Daura, J., Sanz, M., Arsuaga, J. L., Hoffmann, D. L., Quam, R. M., Ortega, M. C., Santos, E., Gómez, S., Rubio, A., Villaescusa, L., Souto, P., Mauricio, J., Rodrigues, F., Ferreira, A., Godinho, P., Trinkaus, E., & Zilhão, J. (2017). New Middle Pleistocene hominin cranium fr…	Homo neanderthalensis; Homo heidelbergensis	See notes	Uncertain, allowed to be classified as either Homo heidelbergensis or Homo neanderthalensis in different datasets based on Daura, J., Sanz, M., Arsuaga, J. L., Hoffmann, D. L., Quam, R. M., Ortega, M. C., Santos, E., Gómez, S., Rubio, A., Villaescusa, L., Souto, P., Mauricio, J., Rodrigues, F., Ferreira, A., Godinho, P., Trinkaus, E., & Zilhão, J. (2017). New Middle Pleistocene hominin cranium fr…	1110	Daura, J., Sanz, M., Arsuaga, J. L., Hoffmann, D. L., Quam, R. M., Ortega, M. C., Santos, E., Gómez, S., Rubio, A., Villaescusa, L., Souto, P., Mauricio, J., Rodrigues, F., Ferreira, A., Godinho, P., Trinkaus, E., & Zilhão, J. (2017). New Middle Pleistocene hominin cranium from Gruta da Aroeira (Portugal). Proceedings of the National Academy of Sciences, 114(13), 3397–3402. https://doi.org/10.107…	NA		Portugal	Gruta da Aroeira	376	426	Daura, J., Sanz, M., Arsuaga, J. L., Hoffmann, D. L., Quam, R. M., Ortega, M. C., Santos, E., Gómez, S., Rubio, A., Villaescusa, L., Souto, P., Mauricio, J., Rodrigues, F., Ferreira, A., Godinho, P., Trinkaus, E., & Zilhão, J. (2017). New Middle Pleistocene hominin cranium from Gruta da Aroeira (Portugal). Proceedings of the National Academy of Sciences, 114(13), 3397–3402. https://doi.org/10.107…	Daura, J., Sanz, M., Arsuaga, J. L., Hoffmann, D. L., Quam, R. M., Ortega, M. C., Santos, E., Gómez, S., Rubio, A., Villaescusa, L., Souto, P., Mauricio, J., Rodrigues, F., Ferreira, A., Godinho, P., Trinkaus, E., & Zilhão, J. (2017). New Middle Pleistocene hominin cranium from Gruta da Aroeira (Portugal). Proceedings of the National Academy of Sciences, 114(13), 3397–3402. https://doi.org/10.107…	U-series	U-series	Chibanian	Paleartic
AT SH foot association 1	Homo heidelbergensis	Dembo, M., Radovčić, D., Garvin, H. M., Laird, M. F., Schroeder, L., Scott, J. E., Brophy, J., Ackermann, R. R., Musiba, C. M., de Ruiter, D. J., Mooers, A. Ø., & Collard, M. (2016). The evolutionary relationships and age of Homo naledi: An assessment using dated Bayesian phylogenetic methods. Journal of Human Evolution, 97, 17–26. https://doi.org/10.1016/j.jhevol.2016.04.008	site-level hypodigm inclusion	Homo heidelbergensis	Dembo, M., Radovčić, D., Garvin, H. M., Laird, M. F., Schroeder, L., Scott, J. E., Brophy, J., Ackermann, R. R., Musiba, C. M., de Ruiter, D. J., Mooers, A. Ø., & Collard, M. (2016). The evolutionary relationships and age of Homo naledi: An assessment using dated Bayesian phylogenetic methods. Journal of Human Evolution, 97, 17–26. https://doi.org/10.1016/j.jhevol.2016.04.008	site-level hypodigm inclusion	NA		73	Will, M., Krapp, M., Stock, J. T., & Manica, A. (2021). Different environmental variables predict body and brain size evolution in Homo. Nature Communications, 12(1), 4116. https://doi.org/10.1038/s41467-021-24290-7	Spain	Atapuerca	355	609	Arsuaga, J. L., Martínez, I., Arnold, L. J., Aranburu, A., Gracia-Téllez, A., Sharp, W. D., Quam, R. M., Falguères, C., Pantoja-Pérez, A., Bischoff, J., Poza-Rey, E., Parés, J. M., Carretero, J. M., Demuro, M., Lorenzo, C., Sala, N., Martinón-Torres, M., García, N., Alcázar de Velasco, A., … Carbonell, E. (2014). Neandertal roots: Cranial and chronological evidence from Sima de los Huesos. Scienc…	Arsuaga, J. L., Martínez, I., Arnold, L. J., Aranburu, A., Gracia-Téllez, A., Sharp, W. D., Quam, R. M., Falguères, C., Pantoja-Pérez, A., Bischoff, J., Poza-Rey, E., Parés, J. M., Carretero, J. M., Demuro, M., Lorenzo, C., Sala, N., Martinón-Torres, M., García, N., Alcázar de Velasco, A., … Carbonell, E. (2014). Neandertal roots: Cranial and chronological evidence from Sima de los Huesos. Scienc…			Chibanian	Paleartic
AT SH foot association 2	Homo heidelbergensis	Dembo, M., Radovčić, D., Garvin, H. M., Laird, M. F., Schroeder, L., Scott, J. E., Brophy, J., Ackermann, R. R., Musiba, C. M., de Ruiter, D. J., Mooers, A. Ø., & Collard, M. (2016). The evolutionary relationships and age of Homo naledi: An assessment using dated Bayesian phylogenetic methods. Journal of Human Evolution, 97, 17–26. https://doi.org/10.1016/j.jhevol.2016.04.008	site-level hypodigm inclusion	Homo heidelbergensis	Dembo, M., Radovčić, D., Garvin, H. M., Laird, M. F., Schroeder, L., Scott, J. E., Brophy, J., Ackermann, R. R., Musiba, C. M., de Ruiter, D. J., Mooers, A. Ø., & Collard, M. (2016). The evolutionary relationships and age of Homo naledi: An assessment using dated Bayesian phylogenetic methods. Journal of Human Evolution, 97, 17–26. https://doi.org/10.1016/j.jhevol.2016.04.008	site-level hypodigm inclusion	NA		57.6	Will, M., Krapp, M., Stock, J. T., & Manica, A. (2021). Different environmental variables predict body and brain size evolution in Homo. Nature Communications, 12(1), 4116. https://doi.org/10.1038/s41467-021-24290-7	Spain	Atapuerca	355	609	Arsuaga, J. L., Martínez, I., Arnold, L. J., Aranburu, A., Gracia-Téllez, A., Sharp, W. D., Quam, R. M., Falguères, C., Pantoja-Pérez, A., Bischoff, J., Poza-Rey, E., Parés, J. M., Carretero, J. M., Demuro, M., Lorenzo, C., Sala, N., Martinón-Torres, M., García, N., Alcázar de Velasco, A., … Carbonell, E. (2014). Neandertal roots: Cranial and chronological evidence from Sima de los Huesos. Scienc…	Arsuaga, J. L., Martínez, I., Arnold, L. J., Aranburu, A., Gracia-Téllez, A., Sharp, W. D., Quam, R. M., Falguères, C., Pantoja-Pérez, A., Bischoff, J., Poza-Rey, E., Parés, J. M., Carretero, J. M., Demuro, M., Lorenzo, C., Sala, N., Martinón-Torres, M., García, N., Alcázar de Velasco, A., … Carbonell, E. (2014). Neandertal roots: Cranial and chronological evidence from Sima de los Huesos. Scienc…			Chibanian	Paleartic
AT SH foot association 5	Homo heidelbergensis	Dembo, M., Radovčić, D., Garvin, H. M., Laird, M. F., Schroeder, L., Scott, J. E., Brophy, J., Ackermann, R. R., Musiba, C. M., de Ruiter, D. J., Mooers, A. Ø., & Collard, M. (2016). The evolutionary relationships and age of Homo naledi: An assessment using dated Bayesian phylogenetic methods. Journal of Human Evolution, 97, 17–26. https://doi.org/10.1016/j.jhevol.2016.04.008	site-level hypodigm inclusion	Homo heidelbergensis	Dembo, M., Radovčić, D., Garvin, H. M., Laird, M. F., Schroeder, L., Scott, J. E., Brophy, J., Ackermann, R. R., Musiba, C. M., de Ruiter, D. J., Mooers, A. Ø., & Collard, M. (2016). The evolutionary relationships and age of Homo naledi: An assessment using dated Bayesian phylogenetic methods. Journal of Human Evolution, 97, 17–26. https://doi.org/10.1016/j.jhevol.2016.04.008	site-level hypodigm inclusion	NA		90.7	Will, M., Krapp, M., Stock, J. T., & Manica, A. (2021). Different environmental variables predict body and brain size evolution in Homo. Nature Communications, 12(1), 4116. https://doi.org/10.1038/s41467-021-24290-7	Spain	Atapuerca	355	609	Arsuaga, J. L., Martínez, I., Arnold, L. J., Aranburu, A., Gracia-Téllez, A., Sharp, W. D., Quam, R. M., Falguères, C., Pantoja-Pérez, A., Bischoff, J., Poza-Rey, E., Parés, J. M., Carretero, J. M., Demuro, M., Lorenzo, C., Sala, N., Martinón-Torres, M., García, N., Alcázar de Velasco, A., … Carbonell, E. (2014). Neandertal roots: Cranial and chronological evidence from Sima de los Huesos. Scienc…	Arsuaga, J. L., Martínez, I., Arnold, L. J., Aranburu, A., Gracia-Téllez, A., Sharp, W. D., Quam, R. M., Falguères, C., Pantoja-Pérez, A., Bischoff, J., Poza-Rey, E., Parés, J. M., Carretero, J. M., Demuro, M., Lorenzo, C., Sala, N., Martinón-Torres, M., García, N., Alcázar de Velasco, A., … Carbonell, E. (2014). Neandertal roots: Cranial and chronological evidence from Sima de los Huesos. Scienc…			Chibanian	Paleartic
AT SH foot association 8	Homo heidelbergensis	Dembo, M., Radovčić, D., Garvin, H. M., Laird, M. F., Schroeder, L., Scott, J. E., Brophy, J., Ackermann, R. R., Musiba, C. M., de Ruiter, D. J., Mooers, A. Ø., & Collard, M. (2016). The evolutionary relationships and age of Homo naledi: An assessment using dated Bayesian phylogenetic methods. Journal of Human Evolution, 97, 17–26. https://doi.org/10.1016/j.jhevol.2016.04.008	site-level hypodigm inclusion	Homo heidelbergensis	Dembo, M., Radovčić, D., Garvin, H. M., Laird, M. F., Schroeder, L., Scott, J. E., Brophy, J., Ackermann, R. R., Musiba, C. M., de Ruiter, D. J., Mooers, A. Ø., & Collard, M. (2016). The evolutionary relationships and age of Homo naledi: An assessment using dated Bayesian phylogenetic methods. Journal of Human Evolution, 97, 17–26. https://doi.org/10.1016/j.jhevol.2016.04.008	site-level hypodigm inclusion	NA		65.7	Will, M., Krapp, M., Stock, J. T., & Manica, A. (2021). Different environmental variables predict body and brain size evolution in Homo. Nature Communications, 12(1), 4116. https://doi.org/10.1038/s41467-021-24290-7	Spain	Atapuerca	355	609	Arsuaga, J. L., Martínez, I., Arnold, L. J., Aranburu, A., Gracia-Téllez, A., Sharp, W. D., Quam, R. M., Falguères, C., Pantoja-Pérez, A., Bischoff, J., Poza-Rey, E., Parés, J. M., Carretero, J. M., Demuro, M., Lorenzo, C., Sala, N., Martinón-Torres, M., García, N., Alcázar de Velasco, A., … Carbonell, E. (2014). Neandertal roots: Cranial and chronological evidence from Sima de los Huesos. Scienc…	Arsuaga, J. L., Martínez, I., Arnold, L. J., Aranburu, A., Gracia-Téllez, A., Sharp, W. D., Quam, R. M., Falguères, C., Pantoja-Pérez, A., Bischoff, J., Poza-Rey, E., Parés, J. M., Carretero, J. M., Demuro, M., Lorenzo, C., Sala, N., Martinón-Torres, M., García, N., Alcázar de Velasco, A., … Carbonell, E. (2014). Neandertal roots: Cranial and chronological evidence from Sima de los Huesos. Scienc…			Chibanian	Paleartic
AT SH foot association 9	Homo heidelbergensis	Dembo, M., Radovčić, D., Garvin, H. M., Laird, M. F., Schroeder, L., Scott, J. E., Brophy, J., Ackermann, R. R., Musiba, C. M., de Ruiter, D. J., Mooers, A. Ø., & Collard, M. (2016). The evolutionary relationships and age of Homo naledi: An assessment using dated Bayesian phylogenetic methods. Journal of Human Evolution, 97, 17–26. https://doi.org/10.1016/j.jhevol.2016.04.008	site-level hypodigm inclusion	Homo heidelbergensis	Dembo, M., Radovčić, D., Garvin, H. M., Laird, M. F., Schroeder, L., Scott, J. E., Brophy, J., Ackermann, R. R., Musiba, C. M., de Ruiter, D. J., Mooers, A. Ø., & Collard, M. (2016). The evolutionary relationships and age of Homo naledi: An assessment using dated Bayesian phylogenetic methods. Journal of Human Evolution, 97, 17–26. https://doi.org/10.1016/j.jhevol.2016.04.008	site-level hypodigm inclusion	NA		62.6	Will, M., Krapp, M., Stock, J. T., & Manica, A. (2021). Different environmental variables predict body and brain size evolution in Homo. Nature Communications, 12(1), 4116. https://doi.org/10.1038/s41467-021-24290-7	Spain	Atapuerca	355	609	Arsuaga, J. L., Martínez, I., Arnold, L. J., Aranburu, A., Gracia-Téllez, A., Sharp, W. D., Quam, R. M., Falguères, C., Pantoja-Pérez, A., Bischoff, J., Poza-Rey, E., Parés, J. M., Carretero, J. M., Demuro, M., Lorenzo, C., Sala, N., Martinón-Torres, M., García, N., Alcázar de Velasco, A., … Carbonell, E. (2014). Neandertal roots: Cranial and chronological evidence from Sima de los Huesos. Scienc…	Arsuaga, J. L., Martínez, I., Arnold, L. J., Aranburu, A., Gracia-Téllez, A., Sharp, W. D., Quam, R. M., Falguères, C., Pantoja-Pérez, A., Bischoff, J., Poza-Rey, E., Parés, J. M., Carretero, J. M., Demuro, M., Lorenzo, C., Sala, N., Martinón-Torres, M., García, N., Alcázar de Velasco, A., … Carbonell, E. (2014). Neandertal roots: Cranial and chronological evidence from Sima de los Huesos. Scienc…			Chibanian	Paleartic
AT-1004	Homo heidelbergensis	Dembo, M., Radovčić, D., Garvin, H. M., Laird, M. F., Schroeder, L., Scott, J. E., Brophy, J., Ackermann, R. R., Musiba, C. M., de Ruiter, D. J., Mooers, A. Ø., & Collard, M. (2016). The evolutionary relationships and age of Homo naledi: An assessment using dated Bayesian phylogenetic methods. Journal of Human Evolution, 97, 17–26. https://doi.org/10.1016/j.jhevol.2016.04.008	site-level hypodigm inclusion	Homo heidelbergensis	Dembo, M., Radovčić, D., Garvin, H. M., Laird, M. F., Schroeder, L., Scott, J. E., Brophy, J., Ackermann, R. R., Musiba, C. M., de Ruiter, D. J., Mooers, A. Ø., & Collard, M. (2016). The evolutionary relationships and age of Homo naledi: An assessment using dated Bayesian phylogenetic methods. Journal of Human Evolution, 97, 17–26. https://doi.org/10.1016/j.jhevol.2016.04.008	site-level hypodigm inclusion	NA		66.2	Will, M., Krapp, M., Stock, J. T., & Manica, A. (2021). Different environmental variables predict body and brain size evolution in Homo. Nature Communications, 12(1), 4116. https://doi.org/10.1038/s41467-021-24290-7	Spain	Atapuerca	355	609	Arsuaga, J. L., Martínez, I., Arnold, L. J., Aranburu, A., Gracia-Téllez, A., Sharp, W. D., Quam, R. M., Falguères, C., Pantoja-Pérez, A., Bischoff, J., Poza-Rey, E., Parés, J. M., Carretero, J. M., Demuro, M., Lorenzo, C., Sala, N., Martinón-Torres, M., García, N., Alcázar de Velasco, A., … Carbonell, E. (2014). Neandertal roots: Cranial and chronological evidence from Sima de los Huesos. Scienc…	Arsuaga, J. L., Martínez, I., Arnold, L. J., Aranburu, A., Gracia-Téllez, A., Sharp, W. D., Quam, R. M., Falguères, C., Pantoja-Pérez, A., Bischoff, J., Poza-Rey, E., Parés, J. M., Carretero, J. M., Demuro, M., Lorenzo, C., Sala, N., Martinón-Torres, M., García, N., Alcázar de Velasco, A., … Carbonell, E. (2014). Neandertal roots: Cranial and chronological evidence from Sima de los Huesos. Scienc…			Chibanian	Paleartic
AT-1103	Homo heidelbergensis	Dembo, M., Radovčić, D., Garvin, H. M., Laird, M. F., Schroeder, L., Scott, J. E., Brophy, J., Ackermann, R. R., Musiba, C. M., de Ruiter, D. J., Mooers, A. Ø., & Collard, M. (2016). The evolutionary relationships and age of Homo naledi: An assessment using dated Bayesian phylogenetic methods. Journal of Human Evolution, 97, 17–26. https://doi.org/10.1016/j.jhevol.2016.04.008	site-level hypodigm inclusion	Homo heidelbergensis	Dembo, M., Radovčić, D., Garvin, H. M., Laird, M. F., Schroeder, L., Scott, J. E., Brophy, J., Ackermann, R. R., Musiba, C. M., de Ruiter, D. J., Mooers, A. Ø., & Collard, M. (2016). The evolutionary relationships and age of Homo naledi: An assessment using dated Bayesian phylogenetic methods. Journal of Human Evolution, 97, 17–26. https://doi.org/10.1016/j.jhevol.2016.04.008	site-level hypodigm inclusion	NA		56.9	Ruff, C. B., Squyres, N., & Junno, J.-A. (2020). Body mass estimation in hominins from humeral articular dimensions. American Journal of Physical Anthropology, 173(3), 480–499. https://doi.org/10.1002/ajpa.24090	Spain	Atapuerca	355	609	Arsuaga, J. L., Martínez, I., Arnold, L. J., Aranburu, A., Gracia-Téllez, A., Sharp, W. D., Quam, R. M., Falguères, C., Pantoja-Pérez, A., Bischoff, J., Poza-Rey, E., Parés, J. M., Carretero, J. M., Demuro, M., Lorenzo, C., Sala, N., Martinón-Torres, M., García, N., Alcázar de Velasco, A., … Carbonell, E. (2014). Neandertal roots: Cranial and chronological evidence from Sima de los Huesos. Scienc…	Arsuaga, J. L., Martínez, I., Arnold, L. J., Aranburu, A., Gracia-Téllez, A., Sharp, W. D., Quam, R. M., Falguères, C., Pantoja-Pérez, A., Bischoff, J., Poza-Rey, E., Parés, J. M., Carretero, J. M., Demuro, M., Lorenzo, C., Sala, N., Martinón-Torres, M., García, N., Alcázar de Velasco, A., … Carbonell, E. (2014). Neandertal roots: Cranial and chronological evidence from Sima de los Huesos. Scienc…			Chibanian	Paleartic
AT-1107	Homo heidelbergensis	Dembo, M., Radovčić, D., Garvin, H. M., Laird, M. F., Schroeder, L., Scott, J. E., Brophy, J., Ackermann, R. R., Musiba, C. M., de Ruiter, D. J., Mooers, A. Ø., & Collard, M. (2016). The evolutionary relationships and age of Homo naledi: An assessment using dated Bayesian phylogenetic methods. Journal of Human Evolution, 97, 17–26. https://doi.org/10.1016/j.jhevol.2016.04.008	site-level hypodigm inclusion	Homo heidelbergensis	Dembo, M., Radovčić, D., Garvin, H. M., Laird, M. F., Schroeder, L., Scott, J. E., Brophy, J., Ackermann, R. R., Musiba, C. M., de Ruiter, D. J., Mooers, A. Ø., & Collard, M. (2016). The evolutionary relationships and age of Homo naledi: An assessment using dated Bayesian phylogenetic methods. Journal of Human Evolution, 97, 17–26. https://doi.org/10.1016/j.jhevol.2016.04.008	site-level hypodigm inclusion	NA		69.7	Ruff, C. B., Squyres, N., & Junno, J.-A. (2020). Body mass estimation in hominins from humeral articular dimensions. American Journal of Physical Anthropology, 173(3), 480–499. https://doi.org/10.1002/ajpa.24090	Spain	Atapuerca	355	609	Arsuaga, J. L., Martínez, I., Arnold, L. J., Aranburu, A., Gracia-Téllez, A., Sharp, W. D., Quam, R. M., Falguères, C., Pantoja-Pérez, A., Bischoff, J., Poza-Rey, E., Parés, J. M., Carretero, J. M., Demuro, M., Lorenzo, C., Sala, N., Martinón-Torres, M., García, N., Alcázar de Velasco, A., … Carbonell, E. (2014). Neandertal roots: Cranial and chronological evidence from Sima de los Huesos. Scienc…	Arsuaga, J. L., Martínez, I., Arnold, L. J., Aranburu, A., Gracia-Téllez, A., Sharp, W. D., Quam, R. M., Falguères, C., Pantoja-Pérez, A., Bischoff, J., Poza-Rey, E., Parés, J. M., Carretero, J. M., Demuro, M., Lorenzo, C., Sala, N., Martinón-Torres, M., García, N., Alcázar de Velasco, A., … Carbonell, E. (2014). Neandertal roots: Cranial and chronological evidence from Sima de los Huesos. Scienc…			Chibanian	Paleartic
AT-1110	Homo heidelbergensis	Dembo, M., Radovčić, D., Garvin, H. M., Laird, M. F., Schroeder, L., Scott, J. E., Brophy, J., Ackermann, R. R., Musiba, C. M., de Ruiter, D. J., Mooers, A. Ø., & Collard, M. (2016). The evolutionary relationships and age of Homo naledi: An assessment using dated Bayesian phylogenetic methods. Journal of Human Evolution, 97, 17–26. https://doi.org/10.1016/j.jhevol.2016.04.008	site-level hypodigm inclusion	Homo heidelbergensis	Dembo, M., Radovčić, D., Garvin, H. M., Laird, M. F., Schroeder, L., Scott, J. E., Brophy, J., Ackermann, R. R., Musiba, C. M., de Ruiter, D. J., Mooers, A. Ø., & Collard, M. (2016). The evolutionary relationships and age of Homo naledi: An assessment using dated Bayesian phylogenetic methods. Journal of Human Evolution, 97, 17–26. https://doi.org/10.1016/j.jhevol.2016.04.008	site-level hypodigm inclusion	NA		61.6	Ruff, C. B., Squyres, N., & Junno, J.-A. (2020). Body mass estimation in hominins from humeral articular dimensions. American Journal of Physical Anthropology, 173(3), 480–499. https://doi.org/10.1002/ajpa.24090	Spain	Atapuerca	355	609	Arsuaga, J. L., Martínez, I., Arnold, L. J., Aranburu, A., Gracia-Téllez, A., Sharp, W. D., Quam, R. M., Falguères, C., Pantoja-Pérez, A., Bischoff, J., Poza-Rey, E., Parés, J. M., Carretero, J. M., Demuro, M., Lorenzo, C., Sala, N., Martinón-Torres, M., García, N., Alcázar de Velasco, A., … Carbonell, E. (2014). Neandertal roots: Cranial and chronological evidence from Sima de los Huesos. Scienc…	Arsuaga, J. L., Martínez, I., Arnold, L. J., Aranburu, A., Gracia-Téllez, A., Sharp, W. D., Quam, R. M., Falguères, C., Pantoja-Pérez, A., Bischoff, J., Poza-Rey, E., Parés, J. M., Carretero, J. M., Demuro, M., Lorenzo, C., Sala, N., Martinón-Torres, M., García, N., Alcázar de Velasco, A., … Carbonell, E. (2014). Neandertal roots: Cranial and chronological evidence from Sima de los Huesos. Scienc…			Chibanian	Paleartic
AT-1117	Homo heidelbergensis	Dembo, M., Radovčić, D., Garvin, H. M., Laird, M. F., Schroeder, L., Scott, J. E., Brophy, J., Ackermann, R. R., Musiba, C. M., de Ruiter, D. J., Mooers, A. Ø., & Collard, M. (2016). The evolutionary relationships and age of Homo naledi: An assessment using dated Bayesian phylogenetic methods. Journal of Human Evolution, 97, 17–26. https://doi.org/10.1016/j.jhevol.2016.04.008	site-level hypodigm inclusion	Homo heidelbergensis	Dembo, M., Radovčić, D., Garvin, H. M., Laird, M. F., Schroeder, L., Scott, J. E., Brophy, J., Ackermann, R. R., Musiba, C. M., de Ruiter, D. J., Mooers, A. Ø., & Collard, M. (2016). The evolutionary relationships and age of Homo naledi: An assessment using dated Bayesian phylogenetic methods. Journal of Human Evolution, 97, 17–26. https://doi.org/10.1016/j.jhevol.2016.04.008	site-level hypodigm inclusion	NA		65.2	Ruff, C. B., Squyres, N., & Junno, J.-A. (2020). Body mass estimation in hominins from humeral articular dimensions. American Journal of Physical Anthropology, 173(3), 480–499. https://doi.org/10.1002/ajpa.24090	Spain	Atapuerca	355	609	Arsuaga, J. L., Martínez, I., Arnold, L. J., Aranburu, A., Gracia-Téllez, A., Sharp, W. D., Quam, R. M., Falguères, C., Pantoja-Pérez, A., Bischoff, J., Poza-Rey, E., Parés, J. M., Carretero, J. M., Demuro, M., Lorenzo, C., Sala, N., Martinón-Torres, M., García, N., Alcázar de Velasco, A., … Carbonell, E. (2014). Neandertal roots: Cranial and chronological evidence from Sima de los Huesos. Scienc…	Arsuaga, J. L., Martínez, I., Arnold, L. J., Aranburu, A., Gracia-Téllez, A., Sharp, W. D., Quam, R. M., Falguères, C., Pantoja-Pérez, A., Bischoff, J., Poza-Rey, E., Parés, J. M., Carretero, J. M., Demuro, M., Lorenzo, C., Sala, N., Martinón-Torres, M., García, N., Alcázar de Velasco, A., … Carbonell, E. (2014). Neandertal roots: Cranial and chronological evidence from Sima de los Huesos. Scienc…			Chibanian	Paleartic
AT-1480	Homo heidelbergensis	Dembo, M., Radovčić, D., Garvin, H. M., Laird, M. F., Schroeder, L., Scott, J. E., Brophy, J., Ackermann, R. R., Musiba, C. M., de Ruiter, D. J., Mooers, A. Ø., & Collard, M. (2016). The evolutionary relationships and age of Homo naledi: An assessment using dated Bayesian phylogenetic methods. Journal of Human Evolution, 97, 17–26. https://doi.org/10.1016/j.jhevol.2016.04.008	site-level hypodigm inclusion	Homo heidelbergensis	Dembo, M., Radovčić, D., Garvin, H. M., Laird, M. F., Schroeder, L., Scott, J. E., Brophy, J., Ackermann, R. R., Musiba, C. M., de Ruiter, D. J., Mooers, A. Ø., & Collard, M. (2016). The evolutionary relationships and age of Homo naledi: An assessment using dated Bayesian phylogenetic methods. Journal of Human Evolution, 97, 17–26. https://doi.org/10.1016/j.jhevol.2016.04.008	site-level hypodigm inclusion	NA		72.4	Will, M., Krapp, M., Stock, J. T., & Manica, A. (2021). Different environmental variables predict body and brain size evolution in Homo. Nature Communications, 12(1), 4116. https://doi.org/10.1038/s41467-021-24290-7	Spain	Atapuerca	355	609	Arsuaga, J. L., Martínez, I., Arnold, L. J., Aranburu, A., Gracia-Téllez, A., Sharp, W. D., Quam, R. M., Falguères, C., Pantoja-Pérez, A., Bischoff, J., Poza-Rey, E., Parés, J. M., Carretero, J. M., Demuro, M., Lorenzo, C., Sala, N., Martinón-Torres, M., García, N., Alcázar de Velasco, A., … Carbonell, E. (2014). Neandertal roots: Cranial and chronological evidence from Sima de los Huesos. Scienc…	Arsuaga, J. L., Martínez, I., Arnold, L. J., Aranburu, A., Gracia-Téllez, A., Sharp, W. D., Quam, R. M., Falguères, C., Pantoja-Pérez, A., Bischoff, J., Poza-Rey, E., Parés, J. M., Carretero, J. M., Demuro, M., Lorenzo, C., Sala, N., Martinón-Torres, M., García, N., Alcázar de Velasco, A., … Carbonell, E. (2014). Neandertal roots: Cranial and chronological evidence from Sima de los Huesos. Scienc…			Chibanian	Paleartic
AT-1832	Homo heidelbergensis	Dembo, M., Radovčić, D., Garvin, H. M., Laird, M. F., Schroeder, L., Scott, J. E., Brophy, J., Ackermann, R. R., Musiba, C. M., de Ruiter, D. J., Mooers, A. Ø., & Collard, M. (2016). The evolutionary relationships and age of Homo naledi: An assessment using dated Bayesian phylogenetic methods. Journal of Human Evolution, 97, 17–26. https://doi.org/10.1016/j.jhevol.2016.04.008	site-level hypodigm inclusion	Homo heidelbergensis	Dembo, M., Radovčić, D., Garvin, H. M., Laird, M. F., Schroeder, L., Scott, J. E., Brophy, J., Ackermann, R. R., Musiba, C. M., de Ruiter, D. J., Mooers, A. Ø., & Collard, M. (2016). The evolutionary relationships and age of Homo naledi: An assessment using dated Bayesian phylogenetic methods. Journal of Human Evolution, 97, 17–26. https://doi.org/10.1016/j.jhevol.2016.04.008	site-level hypodigm inclusion	NA		65.8	Will, M., Krapp, M., Stock, J. T., & Manica, A. (2021). Different environmental variables predict body and brain size evolution in Homo. Nature Communications, 12(1), 4116. https://doi.org/10.1038/s41467-021-24290-7	Spain	Atapuerca	355	609	Arsuaga, J. L., Martínez, I., Arnold, L. J., Aranburu, A., Gracia-Téllez, A., Sharp, W. D., Quam, R. M., Falguères, C., Pantoja-Pérez, A., Bischoff, J., Poza-Rey, E., Parés, J. M., Carretero, J. M., Demuro, M., Lorenzo, C., Sala, N., Martinón-Torres, M., García, N., Alcázar de Velasco, A., … Carbonell, E. (2014). Neandertal roots: Cranial and chronological evidence from Sima de los Huesos. Scienc…	Arsuaga, J. L., Martínez, I., Arnold, L. J., Aranburu, A., Gracia-Téllez, A., Sharp, W. D., Quam, R. M., Falguères, C., Pantoja-Pérez, A., Bischoff, J., Poza-Rey, E., Parés, J. M., Carretero, J. M., Demuro, M., Lorenzo, C., Sala, N., Martinón-Torres, M., García, N., Alcázar de Velasco, A., … Carbonell, E. (2014). Neandertal roots: Cranial and chronological evidence from Sima de los Huesos. Scienc…			Chibanian	Paleartic
AT-1930	Homo heidelbergensis	Dembo, M., Radovčić, D., Garvin, H. M., Laird, M. F., Schroeder, L., Scott, J. E., Brophy, J., Ackermann, R. R., Musiba, C. M., de Ruiter, D. J., Mooers, A. Ø., & Collard, M. (2016). The evolutionary relationships and age of Homo naledi: An assessment using dated Bayesian phylogenetic methods. Journal of Human Evolution, 97, 17–26. https://doi.org/10.1016/j.jhevol.2016.04.008	site-level hypodigm inclusion	Homo heidelbergensis	Dembo, M., Radovčić, D., Garvin, H. M., Laird, M. F., Schroeder, L., Scott, J. E., Brophy, J., Ackermann, R. R., Musiba, C. M., de Ruiter, D. J., Mooers, A. Ø., & Collard, M. (2016). The evolutionary relationships and age of Homo naledi: An assessment using dated Bayesian phylogenetic methods. Journal of Human Evolution, 97, 17–26. https://doi.org/10.1016/j.jhevol.2016.04.008	site-level hypodigm inclusion	NA		66.1	Will, M., Krapp, M., Stock, J. T., & Manica, A. (2021). Different environmental variables predict body and brain size evolution in Homo. Nature Communications, 12(1), 4116. https://doi.org/10.1038/s41467-021-24290-7	Spain	Atapuerca	355	609	Arsuaga, J. L., Martínez, I., Arnold, L. J., Aranburu, A., Gracia-Téllez, A., Sharp, W. D., Quam, R. M., Falguères, C., Pantoja-Pérez, A., Bischoff, J., Poza-Rey, E., Parés, J. M., Carretero, J. M., Demuro, M., Lorenzo, C., Sala, N., Martinón-Torres, M., García, N., Alcázar de Velasco, A., … Carbonell, E. (2014). Neandertal roots: Cranial and chronological evidence from Sima de los Huesos. Scienc…	Arsuaga, J. L., Martínez, I., Arnold, L. J., Aranburu, A., Gracia-Téllez, A., Sharp, W. D., Quam, R. M., Falguères, C., Pantoja-Pérez, A., Bischoff, J., Poza-Rey, E., Parés, J. M., Carretero, J. M., Demuro, M., Lorenzo, C., Sala, N., Martinón-Torres, M., García, N., Alcázar de Velasco, A., … Carbonell, E. (2014). Neandertal roots: Cranial and chronological evidence from Sima de los Huesos. Scienc…			Chibanian	Paleartic
AT-2350	Homo heidelbergensis	Dembo, M., Radovčić, D., Garvin, H. M., Laird, M. F., Schroeder, L., Scott, J. E., Brophy, J., Ackermann, R. R., Musiba, C. M., de Ruiter, D. J., Mooers, A. Ø., & Collard, M. (2016). The evolutionary relationships and age of Homo naledi: An assessment using dated Bayesian phylogenetic methods. Journal of Human Evolution, 97, 17–26. https://doi.org/10.1016/j.jhevol.2016.04.008	site-level hypodigm inclusion	Homo heidelbergensis	Dembo, M., Radovčić, D., Garvin, H. M., Laird, M. F., Schroeder, L., Scott, J. E., Brophy, J., Ackermann, R. R., Musiba, C. M., de Ruiter, D. J., Mooers, A. Ø., & Collard, M. (2016). The evolutionary relationships and age of Homo naledi: An assessment using dated Bayesian phylogenetic methods. Journal of Human Evolution, 97, 17–26. https://doi.org/10.1016/j.jhevol.2016.04.008	site-level hypodigm inclusion	NA		75.8	Will, M., Krapp, M., Stock, J. T., & Manica, A. (2021). Different environmental variables predict body and brain size evolution in Homo. Nature Communications, 12(1), 4116. https://doi.org/10.1038/s41467-021-24290-7	Spain	Atapuerca	355	609	Arsuaga, J. L., Martínez, I., Arnold, L. J., Aranburu, A., Gracia-Téllez, A., Sharp, W. D., Quam, R. M., Falguères, C., Pantoja-Pérez, A., Bischoff, J., Poza-Rey, E., Parés, J. M., Carretero, J. M., Demuro, M., Lorenzo, C., Sala, N., Martinón-Torres, M., García, N., Alcázar de Velasco, A., … Carbonell, E. (2014). Neandertal roots: Cranial and chronological evidence from Sima de los Huesos. Scienc…	Arsuaga, J. L., Martínez, I., Arnold, L. J., Aranburu, A., Gracia-Téllez, A., Sharp, W. D., Quam, R. M., Falguères, C., Pantoja-Pérez, A., Bischoff, J., Poza-Rey, E., Parés, J. M., Carretero, J. M., Demuro, M., Lorenzo, C., Sala, N., Martinón-Torres, M., García, N., Alcázar de Velasco, A., … Carbonell, E. (2014). Neandertal roots: Cranial and chronological evidence from Sima de los Huesos. Scienc…			Chibanian	Paleartic
AT-2803	Homo heidelbergensis	Dembo, M., Radovčić, D., Garvin, H. M., Laird, M. F., Schroeder, L., Scott, J. E., Brophy, J., Ackermann, R. R., Musiba, C. M., de Ruiter, D. J., Mooers, A. Ø., & Collard, M. (2016). The evolutionary relationships and age of Homo naledi: An assessment using dated Bayesian phylogenetic methods. Journal of Human Evolution, 97, 17–26. https://doi.org/10.1016/j.jhevol.2016.04.008	site-level hypodigm inclusion	Homo heidelbergensis	Dembo, M., Radovčić, D., Garvin, H. M., Laird, M. F., Schroeder, L., Scott, J. E., Brophy, J., Ackermann, R. R., Musiba, C. M., de Ruiter, D. J., Mooers, A. Ø., & Collard, M. (2016). The evolutionary relationships and age of Homo naledi: An assessment using dated Bayesian phylogenetic methods. Journal of Human Evolution, 97, 17–26. https://doi.org/10.1016/j.jhevol.2016.04.008	site-level hypodigm inclusion	NA		80.3	Will, M., Krapp, M., Stock, J. T., & Manica, A. (2021). Different environmental variables predict body and brain size evolution in Homo. Nature Communications, 12(1), 4116. https://doi.org/10.1038/s41467-021-24290-7	Spain	Atapuerca	355	609	Arsuaga, J. L., Martínez, I., Arnold, L. J., Aranburu, A., Gracia-Téllez, A., Sharp, W. D., Quam, R. M., Falguères, C., Pantoja-Pérez, A., Bischoff, J., Poza-Rey, E., Parés, J. M., Carretero, J. M., Demuro, M., Lorenzo, C., Sala, N., Martinón-Torres, M., García, N., Alcázar de Velasco, A., … Carbonell, E. (2014). Neandertal roots: Cranial and chronological evidence from Sima de los Huesos. Scienc…	Arsuaga, J. L., Martínez, I., Arnold, L. J., Aranburu, A., Gracia-Téllez, A., Sharp, W. D., Quam, R. M., Falguères, C., Pantoja-Pérez, A., Bischoff, J., Poza-Rey, E., Parés, J. M., Carretero, J. M., Demuro, M., Lorenzo, C., Sala, N., Martinón-Torres, M., García, N., Alcázar de Velasco, A., … Carbonell, E. (2014). Neandertal roots: Cranial and chronological evidence from Sima de los Huesos. Scienc…			Chibanian	Paleartic
AT-3132	Homo heidelbergensis	Dembo, M., Radovčić, D., Garvin, H. M., Laird, M. F., Schroeder, L., Scott, J. E., Brophy, J., Ackermann, R. R., Musiba, C. M., de Ruiter, D. J., Mooers, A. Ø., & Collard, M. (2016). The evolutionary relationships and age of Homo naledi: An assessment using dated Bayesian phylogenetic methods. Journal of Human Evolution, 97, 17–26. https://doi.org/10.1016/j.jhevol.2016.04.008	site-level hypodigm inclusion	Homo heidelbergensis	Dembo, M., Radovčić, D., Garvin, H. M., Laird, M. F., Schroeder, L., Scott, J. E., Brophy, J., Ackermann, R. R., Musiba, C. M., de Ruiter, D. J., Mooers, A. Ø., & Collard, M. (2016). The evolutionary relationships and age of Homo naledi: An assessment using dated Bayesian phylogenetic methods. Journal of Human Evolution, 97, 17–26. https://doi.org/10.1016/j.jhevol.2016.04.008	site-level hypodigm inclusion	NA		75.6	Will, M., Krapp, M., Stock, J. T., & Manica, A. (2021). Different environmental variables predict body and brain size evolution in Homo. Nature Communications, 12(1), 4116. https://doi.org/10.1038/s41467-021-24290-7	Spain	Atapuerca	355	609	Arsuaga, J. L., Martínez, I., Arnold, L. J., Aranburu, A., Gracia-Téllez, A., Sharp, W. D., Quam, R. M., Falguères, C., Pantoja-Pérez, A., Bischoff, J., Poza-Rey, E., Parés, J. M., Carretero, J. M., Demuro, M., Lorenzo, C., Sala, N., Martinón-Torres, M., García, N., Alcázar de Velasco, A., … Carbonell, E. (2014). Neandertal roots: Cranial and chronological evidence from Sima de los Huesos. Scienc…	Arsuaga, J. L., Martínez, I., Arnold, L. J., Aranburu, A., Gracia-Téllez, A., Sharp, W. D., Quam, R. M., Falguères, C., Pantoja-Pérez, A., Bischoff, J., Poza-Rey, E., Parés, J. M., Carretero, J. M., Demuro, M., Lorenzo, C., Sala, N., Martinón-Torres, M., García, N., Alcázar de Velasco, A., … Carbonell, E. (2014). Neandertal roots: Cranial and chronological evidence from Sima de los Huesos. Scienc…			Chibanian	Paleartic
AT-3133	Homo heidelbergensis	Dembo, M., Radovčić, D., Garvin, H. M., Laird, M. F., Schroeder, L., Scott, J. E., Brophy, J., Ackermann, R. R., Musiba, C. M., de Ruiter, D. J., Mooers, A. Ø., & Collard, M. (2016). The evolutionary relationships and age of Homo naledi: An assessment using dated Bayesian phylogenetic methods. Journal of Human Evolution, 97, 17–26. https://doi.org/10.1016/j.jhevol.2016.04.008	site-level hypodigm inclusion	Homo heidelbergensis	Dembo, M., Radovčić, D., Garvin, H. M., Laird, M. F., Schroeder, L., Scott, J. E., Brophy, J., Ackermann, R. R., Musiba, C. M., de Ruiter, D. J., Mooers, A. Ø., & Collard, M. (2016). The evolutionary relationships and age of Homo naledi: An assessment using dated Bayesian phylogenetic methods. Journal of Human Evolution, 97, 17–26. https://doi.org/10.1016/j.jhevol.2016.04.008	site-level hypodigm inclusion	NA		58.5	Will, M., Krapp, M., Stock, J. T., & Manica, A. (2021). Different environmental variables predict body and brain size evolution in Homo. Nature Communications, 12(1), 4116. https://doi.org/10.1038/s41467-021-24290-7	Spain	Atapuerca	355	609	Arsuaga, J. L., Martínez, I., Arnold, L. J., Aranburu, A., Gracia-Téllez, A., Sharp, W. D., Quam, R. M., Falguères, C., Pantoja-Pérez, A., Bischoff, J., Poza-Rey, E., Parés, J. M., Carretero, J. M., Demuro, M., Lorenzo, C., Sala, N., Martinón-Torres, M., García, N., Alcázar de Velasco, A., … Carbonell, E. (2014). Neandertal roots: Cranial and chronological evidence from Sima de los Huesos. Scienc…	Arsuaga, J. L., Martínez, I., Arnold, L. J., Aranburu, A., Gracia-Téllez, A., Sharp, W. D., Quam, R. M., Falguères, C., Pantoja-Pérez, A., Bischoff, J., Poza-Rey, E., Parés, J. M., Carretero, J. M., Demuro, M., Lorenzo, C., Sala, N., Martinón-Torres, M., García, N., Alcázar de Velasco, A., … Carbonell, E. (2014). Neandertal roots: Cranial and chronological evidence from Sima de los Huesos. Scienc…			Chibanian	Paleartic
AT-4425	Homo heidelbergensis	Dembo, M., Radovčić, D., Garvin, H. M., Laird, M. F., Schroeder, L., Scott, J. E., Brophy, J., Ackermann, R. R., Musiba, C. M., de Ruiter, D. J., Mooers, A. Ø., & Collard, M. (2016). The evolutionary relationships and age of Homo naledi: An assessment using dated Bayesian phylogenetic methods. Journal of Human Evolution, 97, 17–26. https://doi.org/10.1016/j.jhevol.2016.04.008	site-level hypodigm inclusion	Homo heidelbergensis	Dembo, M., Radovčić, D., Garvin, H. M., Laird, M. F., Schroeder, L., Scott, J. E., Brophy, J., Ackermann, R. R., Musiba, C. M., de Ruiter, D. J., Mooers, A. Ø., & Collard, M. (2016). The evolutionary relationships and age of Homo naledi: An assessment using dated Bayesian phylogenetic methods. Journal of Human Evolution, 97, 17–26. https://doi.org/10.1016/j.jhevol.2016.04.008	site-level hypodigm inclusion	NA		72.1	Will, M., Krapp, M., Stock, J. T., & Manica, A. (2021). Different environmental variables predict body and brain size evolution in Homo. Nature Communications, 12(1), 4116. https://doi.org/10.1038/s41467-021-24290-7	Spain	Atapuerca	355	609	Arsuaga, J. L., Martínez, I., Arnold, L. J., Aranburu, A., Gracia-Téllez, A., Sharp, W. D., Quam, R. M., Falguères, C., Pantoja-Pérez, A., Bischoff, J., Poza-Rey, E., Parés, J. M., Carretero, J. M., Demuro, M., Lorenzo, C., Sala, N., Martinón-Torres, M., García, N., Alcázar de Velasco, A., … Carbonell, E. (2014). Neandertal roots: Cranial and chronological evidence from Sima de los Huesos. Scienc…	Arsuaga, J. L., Martínez, I., Arnold, L. J., Aranburu, A., Gracia-Téllez, A., Sharp, W. D., Quam, R. M., Falguères, C., Pantoja-Pérez, A., Bischoff, J., Poza-Rey, E., Parés, J. M., Carretero, J. M., Demuro, M., Lorenzo, C., Sala, N., Martinón-Torres, M., García, N., Alcázar de Velasco, A., … Carbonell, E. (2014). Neandertal roots: Cranial and chronological evidence from Sima de los Huesos. Scienc…			Chibanian	Paleartic
AT-575	Homo heidelbergensis	Dembo, M., Radovčić, D., Garvin, H. M., Laird, M. F., Schroeder, L., Scott, J. E., Brophy, J., Ackermann, R. R., Musiba, C. M., de Ruiter, D. J., Mooers, A. Ø., & Collard, M. (2016). The evolutionary relationships and age of Homo naledi: An assessment using dated Bayesian phylogenetic methods. Journal of Human Evolution, 97, 17–26. https://doi.org/10.1016/j.jhevol.2016.04.008	site-level hypodigm inclusion	Homo heidelbergensis	Dembo, M., Radovčić, D., Garvin, H. M., Laird, M. F., Schroeder, L., Scott, J. E., Brophy, J., Ackermann, R. R., Musiba, C. M., de Ruiter, D. J., Mooers, A. Ø., & Collard, M. (2016). The evolutionary relationships and age of Homo naledi: An assessment using dated Bayesian phylogenetic methods. Journal of Human Evolution, 97, 17–26. https://doi.org/10.1016/j.jhevol.2016.04.008	site-level hypodigm inclusion	NA		64.8	Will, M., Krapp, M., Stock, J. T., & Manica, A. (2021). Different environmental variables predict body and brain size evolution in Homo. Nature Communications, 12(1), 4116. https://doi.org/10.1038/s41467-021-24290-7	Spain	Atapuerca	355	609	Arsuaga, J. L., Martínez, I., Arnold, L. J., Aranburu, A., Gracia-Téllez, A., Sharp, W. D., Quam, R. M., Falguères, C., Pantoja-Pérez, A., Bischoff, J., Poza-Rey, E., Parés, J. M., Carretero, J. M., Demuro, M., Lorenzo, C., Sala, N., Martinón-Torres, M., García, N., Alcázar de Velasco, A., … Carbonell, E. (2014). Neandertal roots: Cranial and chronological evidence from Sima de los Huesos. Scienc…	Arsuaga, J. L., Martínez, I., Arnold, L. J., Aranburu, A., Gracia-Téllez, A., Sharp, W. D., Quam, R. M., Falguères, C., Pantoja-Pérez, A., Bischoff, J., Poza-Rey, E., Parés, J. M., Carretero, J. M., Demuro, M., Lorenzo, C., Sala, N., Martinón-Torres, M., García, N., Alcázar de Velasco, A., … Carbonell, E. (2014). Neandertal roots: Cranial and chronological evidence from Sima de los Huesos. Scienc…			Chibanian	Paleartic
AT-790	Homo heidelbergensis	Dembo, M., Radovčić, D., Garvin, H. M., Laird, M. F., Schroeder, L., Scott, J. E., Brophy, J., Ackermann, R. R., Musiba, C. M., de Ruiter, D. J., Mooers, A. Ø., & Collard, M. (2016). The evolutionary relationships and age of Homo naledi: An assessment using dated Bayesian phylogenetic methods. Journal of Human Evolution, 97, 17–26. https://doi.org/10.1016/j.jhevol.2016.04.008	site-level hypodigm inclusion	Homo heidelbergensis	Dembo, M., Radovčić, D., Garvin, H. M., Laird, M. F., Schroeder, L., Scott, J. E., Brophy, J., Ackermann, R. R., Musiba, C. M., de Ruiter, D. J., Mooers, A. Ø., & Collard, M. (2016). The evolutionary relationships and age of Homo naledi: An assessment using dated Bayesian phylogenetic methods. Journal of Human Evolution, 97, 17–26. https://doi.org/10.1016/j.jhevol.2016.04.008	site-level hypodigm inclusion	NA		64.8	Ruff, C. B., Squyres, N., & Junno, J.-A. (2020). Body mass estimation in hominins from humeral articular dimensions. American Journal of Physical Anthropology, 173(3), 480–499. https://doi.org/10.1002/ajpa.24090	Spain	Atapuerca	355	609	Arsuaga, J. L., Martínez, I., Arnold, L. J., Aranburu, A., Gracia-Téllez, A., Sharp, W. D., Quam, R. M., Falguères, C., Pantoja-Pérez, A., Bischoff, J., Poza-Rey, E., Parés, J. M., Carretero, J. M., Demuro, M., Lorenzo, C., Sala, N., Martinón-Torres, M., García, N., Alcázar de Velasco, A., … Carbonell, E. (2014). Neandertal roots: Cranial and chronological evidence from Sima de los Huesos. Scienc…	Arsuaga, J. L., Martínez, I., Arnold, L. J., Aranburu, A., Gracia-Téllez, A., Sharp, W. D., Quam, R. M., Falguères, C., Pantoja-Pérez, A., Bischoff, J., Poza-Rey, E., Parés, J. M., Carretero, J. M., Demuro, M., Lorenzo, C., Sala, N., Martinón-Torres, M., García, N., Alcázar de Velasco, A., … Carbonell, E. (2014). Neandertal roots: Cranial and chronological evidence from Sima de los Huesos. Scienc…			Chibanian	Paleartic
AT-800	Homo heidelbergensis	Dembo, M., Radovčić, D., Garvin, H. M., Laird, M. F., Schroeder, L., Scott, J. E., Brophy, J., Ackermann, R. R., Musiba, C. M., de Ruiter, D. J., Mooers, A. Ø., & Collard, M. (2016). The evolutionary relationships and age of Homo naledi: An assessment using dated Bayesian phylogenetic methods. Journal of Human Evolution, 97, 17–26. https://doi.org/10.1016/j.jhevol.2016.04.008	site-level hypodigm inclusion	Homo heidelbergensis	Dembo, M., Radovčić, D., Garvin, H. M., Laird, M. F., Schroeder, L., Scott, J. E., Brophy, J., Ackermann, R. R., Musiba, C. M., de Ruiter, D. J., Mooers, A. Ø., & Collard, M. (2016). The evolutionary relationships and age of Homo naledi: An assessment using dated Bayesian phylogenetic methods. Journal of Human Evolution, 97, 17–26. https://doi.org/10.1016/j.jhevol.2016.04.008	site-level hypodigm inclusion	NA		75.8	Will, M., Krapp, M., Stock, J. T., & Manica, A. (2021). Different environmental variables predict body and brain size evolution in Homo. Nature Communications, 12(1), 4116. https://doi.org/10.1038/s41467-021-24290-7	Spain	Atapuerca	355	609	Arsuaga, J. L., Martínez, I., Arnold, L. J., Aranburu, A., Gracia-Téllez, A., Sharp, W. D., Quam, R. M., Falguères, C., Pantoja-Pérez, A., Bischoff, J., Poza-Rey, E., Parés, J. M., Carretero, J. M., Demuro, M., Lorenzo, C., Sala, N., Martinón-Torres, M., García, N., Alcázar de Velasco, A., … Carbonell, E. (2014). Neandertal roots: Cranial and chronological evidence from Sima de los Huesos. Scienc…	Arsuaga, J. L., Martínez, I., Arnold, L. J., Aranburu, A., Gracia-Téllez, A., Sharp, W. D., Quam, R. M., Falguères, C., Pantoja-Pérez, A., Bischoff, J., Poza-Rey, E., Parés, J. M., Carretero, J. M., Demuro, M., Lorenzo, C., Sala, N., Martinón-Torres, M., García, N., Alcázar de Velasco, A., … Carbonell, E. (2014). Neandertal roots: Cranial and chronological evidence from Sima de los Huesos. Scienc…			Chibanian	Paleartic
AT-835+AT-2501	Homo heidelbergensis	Dembo, M., Radovčić, D., Garvin, H. M., Laird, M. F., Schroeder, L., Scott, J. E., Brophy, J., Ackermann, R. R., Musiba, C. M., de Ruiter, D. J., Mooers, A. Ø., & Collard, M. (2016). The evolutionary relationships and age of Homo naledi: An assessment using dated Bayesian phylogenetic methods. Journal of Human Evolution, 97, 17–26. https://doi.org/10.1016/j.jhevol.2016.04.008	site-level hypodigm inclusion	Homo heidelbergensis	Dembo, M., Radovčić, D., Garvin, H. M., Laird, M. F., Schroeder, L., Scott, J. E., Brophy, J., Ackermann, R. R., Musiba, C. M., de Ruiter, D. J., Mooers, A. Ø., & Collard, M. (2016). The evolutionary relationships and age of Homo naledi: An assessment using dated Bayesian phylogenetic methods. Journal of Human Evolution, 97, 17–26. https://doi.org/10.1016/j.jhevol.2016.04.008	site-level hypodigm inclusion	NA		77.8	Will, M., Krapp, M., Stock, J. T., & Manica, A. (2021). Different environmental variables predict body and brain size evolution in Homo. Nature Communications, 12(1), 4116. https://doi.org/10.1038/s41467-021-24290-7	Spain	Atapuerca	355	609	Arsuaga, J. L., Martínez, I., Arnold, L. J., Aranburu, A., Gracia-Téllez, A., Sharp, W. D., Quam, R. M., Falguères, C., Pantoja-Pérez, A., Bischoff, J., Poza-Rey, E., Parés, J. M., Carretero, J. M., Demuro, M., Lorenzo, C., Sala, N., Martinón-Torres, M., García, N., Alcázar de Velasco, A., … Carbonell, E. (2014). Neandertal roots: Cranial and chronological evidence from Sima de los Huesos. Scienc…	Arsuaga, J. L., Martínez, I., Arnold, L. J., Aranburu, A., Gracia-Téllez, A., Sharp, W. D., Quam, R. M., Falguères, C., Pantoja-Pérez, A., Bischoff, J., Poza-Rey, E., Parés, J. M., Carretero, J. M., Demuro, M., Lorenzo, C., Sala, N., Martinón-Torres, M., García, N., Alcázar de Velasco, A., … Carbonell, E. (2014). Neandertal roots: Cranial and chronological evidence from Sima de los Huesos. Scienc…			Chibanian	Paleartic
AT-848	Homo heidelbergensis	Dembo, M., Radovčić, D., Garvin, H. M., Laird, M. F., Schroeder, L., Scott, J. E., Brophy, J., Ackermann, R. R., Musiba, C. M., de Ruiter, D. J., Mooers, A. Ø., & Collard, M. (2016). The evolutionary relationships and age of Homo naledi: An assessment using dated Bayesian phylogenetic methods. Journal of Human Evolution, 97, 17–26. https://doi.org/10.1016/j.jhevol.2016.04.008	site-level hypodigm inclusion	Homo heidelbergensis	Dembo, M., Radovčić, D., Garvin, H. M., Laird, M. F., Schroeder, L., Scott, J. E., Brophy, J., Ackermann, R. R., Musiba, C. M., de Ruiter, D. J., Mooers, A. Ø., & Collard, M. (2016). The evolutionary relationships and age of Homo naledi: An assessment using dated Bayesian phylogenetic methods. Journal of Human Evolution, 97, 17–26. https://doi.org/10.1016/j.jhevol.2016.04.008	site-level hypodigm inclusion	NA		73.2	Ruff, C. B., Burgess, M. L., Squyres, N., Junno, J.-A., & Trinkaus, E. (2018). Lower limb articular scaling and body mass estimation in Pliocene and Pleistocene hominins. Journal of Human Evolution, 115, 85–111. https://doi.org/10.1016/j.jhevol.2017.10.014	Spain	Atapuerca	355	609	Arsuaga, J. L., Martínez, I., Arnold, L. J., Aranburu, A., Gracia-Téllez, A., Sharp, W. D., Quam, R. M., Falguères, C., Pantoja-Pérez, A., Bischoff, J., Poza-Rey, E., Parés, J. M., Carretero, J. M., Demuro, M., Lorenzo, C., Sala, N., Martinón-Torres, M., García, N., Alcázar de Velasco, A., … Carbonell, E. (2014). Neandertal roots: Cranial and chronological evidence from Sima de los Huesos. Scienc…	Arsuaga, J. L., Martínez, I., Arnold, L. J., Aranburu, A., Gracia-Téllez, A., Sharp, W. D., Quam, R. M., Falguères, C., Pantoja-Pérez, A., Bischoff, J., Poza-Rey, E., Parés, J. M., Carretero, J. M., Demuro, M., Lorenzo, C., Sala, N., Martinón-Torres, M., García, N., Alcázar de Velasco, A., … Carbonell, E. (2014). Neandertal roots: Cranial and chronological evidence from Sima de los Huesos. Scienc…			Chibanian	Paleartic
AT-859	Homo heidelbergensis	Dembo, M., Radovčić, D., Garvin, H. M., Laird, M. F., Schroeder, L., Scott, J. E., Brophy, J., Ackermann, R. R., Musiba, C. M., de Ruiter, D. J., Mooers, A. Ø., & Collard, M. (2016). The evolutionary relationships and age of Homo naledi: An assessment using dated Bayesian phylogenetic methods. Journal of Human Evolution, 97, 17–26. https://doi.org/10.1016/j.jhevol.2016.04.008	site-level hypodigm inclusion	Homo heidelbergensis	Dembo, M., Radovčić, D., Garvin, H. M., Laird, M. F., Schroeder, L., Scott, J. E., Brophy, J., Ackermann, R. R., Musiba, C. M., de Ruiter, D. J., Mooers, A. Ø., & Collard, M. (2016). The evolutionary relationships and age of Homo naledi: An assessment using dated Bayesian phylogenetic methods. Journal of Human Evolution, 97, 17–26. https://doi.org/10.1016/j.jhevol.2016.04.008	site-level hypodigm inclusion	NA		63.8	Will, M., Krapp, M., Stock, J. T., & Manica, A. (2021). Different environmental variables predict body and brain size evolution in Homo. Nature Communications, 12(1), 4116. https://doi.org/10.1038/s41467-021-24290-7	Spain	Atapuerca	355	609	Arsuaga, J. L., Martínez, I., Arnold, L. J., Aranburu, A., Gracia-Téllez, A., Sharp, W. D., Quam, R. M., Falguères, C., Pantoja-Pérez, A., Bischoff, J., Poza-Rey, E., Parés, J. M., Carretero, J. M., Demuro, M., Lorenzo, C., Sala, N., Martinón-Torres, M., García, N., Alcázar de Velasco, A., … Carbonell, E. (2014). Neandertal roots: Cranial and chronological evidence from Sima de los Huesos. Scienc…	Arsuaga, J. L., Martínez, I., Arnold, L. J., Aranburu, A., Gracia-Téllez, A., Sharp, W. D., Quam, R. M., Falguères, C., Pantoja-Pérez, A., Bischoff, J., Poza-Rey, E., Parés, J. M., Carretero, J. M., Demuro, M., Lorenzo, C., Sala, N., Martinón-Torres, M., García, N., Alcázar de Velasco, A., … Carbonell, E. (2014). Neandertal roots: Cranial and chronological evidence from Sima de los Huesos. Scienc…			Chibanian	Paleartic
AT-860	Homo heidelbergensis	Dembo, M., Radovčić, D., Garvin, H. M., Laird, M. F., Schroeder, L., Scott, J. E., Brophy, J., Ackermann, R. R., Musiba, C. M., de Ruiter, D. J., Mooers, A. Ø., & Collard, M. (2016). The evolutionary relationships and age of Homo naledi: An assessment using dated Bayesian phylogenetic methods. Journal of Human Evolution, 97, 17–26. https://doi.org/10.1016/j.jhevol.2016.04.008	site-level hypodigm inclusion	Homo heidelbergensis	Dembo, M., Radovčić, D., Garvin, H. M., Laird, M. F., Schroeder, L., Scott, J. E., Brophy, J., Ackermann, R. R., Musiba, C. M., de Ruiter, D. J., Mooers, A. Ø., & Collard, M. (2016). The evolutionary relationships and age of Homo naledi: An assessment using dated Bayesian phylogenetic methods. Journal of Human Evolution, 97, 17–26. https://doi.org/10.1016/j.jhevol.2016.04.008	site-level hypodigm inclusion	NA		62.5	Will, M., Krapp, M., Stock, J. T., & Manica, A. (2021). Different environmental variables predict body and brain size evolution in Homo. Nature Communications, 12(1), 4116. https://doi.org/10.1038/s41467-021-24290-7	Spain	Atapuerca	355	609	Arsuaga, J. L., Martínez, I., Arnold, L. J., Aranburu, A., Gracia-Téllez, A., Sharp, W. D., Quam, R. M., Falguères, C., Pantoja-Pérez, A., Bischoff, J., Poza-Rey, E., Parés, J. M., Carretero, J. M., Demuro, M., Lorenzo, C., Sala, N., Martinón-Torres, M., García, N., Alcázar de Velasco, A., … Carbonell, E. (2014). Neandertal roots: Cranial and chronological evidence from Sima de los Huesos. Scienc…	Arsuaga, J. L., Martínez, I., Arnold, L. J., Aranburu, A., Gracia-Téllez, A., Sharp, W. D., Quam, R. M., Falguères, C., Pantoja-Pérez, A., Bischoff, J., Poza-Rey, E., Parés, J. M., Carretero, J. M., Demuro, M., Lorenzo, C., Sala, N., Martinón-Torres, M., García, N., Alcázar de Velasco, A., … Carbonell, E. (2014). Neandertal roots: Cranial and chronological evidence from Sima de los Huesos. Scienc…			Chibanian	Paleartic
ATD6-148	Homo heidelbergensis	Dembo, M., Radovčić, D., Garvin, H. M., Laird, M. F., Schroeder, L., Scott, J. E., Brophy, J., Ackermann, R. R., Musiba, C. M., de Ruiter, D. J., Mooers, A. Ø., & Collard, M. (2016). The evolutionary relationships and age of Homo naledi: An assessment using dated Bayesian phylogenetic methods. Journal of Human Evolution, 97, 17–26. https://doi.org/10.1016/j.jhevol.2016.04.008	site-level hypodigm inclusion	Homo heidelbergensis	Dembo, M., Radovčić, D., Garvin, H. M., Laird, M. F., Schroeder, L., Scott, J. E., Brophy, J., Ackermann, R. R., Musiba, C. M., de Ruiter, D. J., Mooers, A. Ø., & Collard, M. (2016). The evolutionary relationships and age of Homo naledi: An assessment using dated Bayesian phylogenetic methods. Journal of Human Evolution, 97, 17–26. https://doi.org/10.1016/j.jhevol.2016.04.008;	classified as Homo antecessor but added to Homo heidelbergensis in our dataste due to the removal of H. antecessor from our phylogenetic dataset	NA		67.1	Ruff, C. B., Squyres, N., & Junno, J.-A. (2020). Body mass estimation in hominins from humeral articular dimensions. American Journal of Physical Anthropology, 173(3), 480–499. https://doi.org/10.1002/ajpa.24090	Spain	Atapuerca	791	1037	Moreno, D., Falguères, C., Pérez-González, A., Voinchet, P., Ghaleb, B., Despriée, J., Bahain, J.-J., Sala, R., Carbonell, E., Bermúdez de Castro, J. M., & Arsuaga, J. L. (2015). New radiometric dates on the lowest stratigraphical section (TD1 to TD6) of Gran Dolina site (Atapuerca, Spain). Quaternary Geochronology, 30, 535–540. https://doi.org/10.1016/j.quageo.2015.05.007	Moreno, D., Falguères, C., Pérez-González, A., Voinchet, P., Ghaleb, B., Despriée, J., Bahain, J.-J., Sala, R., Carbonell, E., Bermúdez de Castro, J. M., & Arsuaga, J. L. (2015). New radiometric dates on the lowest stratigraphical section (TD1 to TD6) of Gran Dolina site (Atapuerca, Spain). Quaternary Geochronology, 30, 535–540. https://doi.org/10.1016/j.quageo.2015.05.007			Calabrian	Paleartic
ATD6-15	Homo heidelbergensis	Dembo, M., Radovčić, D., Garvin, H. M., Laird, M. F., Schroeder, L., Scott, J. E., Brophy, J., Ackermann, R. R., Musiba, C. M., de Ruiter, D. J., Mooers, A. Ø., & Collard, M. (2016). The evolutionary relationships and age of Homo naledi: An assessment using dated Bayesian phylogenetic methods. Journal of Human Evolution, 97, 17–26. https://doi.org/10.1016/j.jhevol.2016.04.008	individual specimen included in hypodigm	Homo heidelbergensis	Dembo, M., Radovčić, D., Garvin, H. M., Laird, M. F., Schroeder, L., Scott, J. E., Brophy, J., Ackermann, R. R., Musiba, C. M., de Ruiter, D. J., Mooers, A. Ø., & Collard, M. (2016). The evolutionary relationships and age of Homo naledi: An assessment using dated Bayesian phylogenetic methods. Journal of Human Evolution, 97, 17–26. https://doi.org/10.1016/j.jhevol.2016.04.008	individual specimen included in hypodigm	1000	Castro, J. M. B. de, Arsuaga, J. L., Carbonell, E., Rosas, A., Martínez, I., & Mosquera, M. (1997). A Hominid from the Lower Pleistocene of Atapuerca, Spain: Possible Ancestor to Neandertals and Modern Humans. Science, 276(5317), 1392ñ1395. https://doi.org/10.1126/science.276.5317.1392	NA		Spain	Atapuerca	791	1037	Moreno, D., Falguères, C., Pérez-González, A., Voinchet, P., Ghaleb, B., Despriée, J., Bahain, J.-J., Sala, R., Carbonell, E., Bermúdez de Castro, J. M., & Arsuaga, J. L. (2015). New radiometric dates on the lowest stratigraphical section (TD1 to TD6) of Gran Dolina site (Atapuerca, Spain). Quaternary Geochronology, 30, 535–540. https://doi.org/10.1016/j.quageo.2015.05.007	Moreno, D., Falguères, C., Pérez-González, A., Voinchet, P., Ghaleb, B., Despriée, J., Bahain, J.-J., Sala, R., Carbonell, E., Bermúdez de Castro, J. M., & Arsuaga, J. L. (2015). New radiometric dates on the lowest stratigraphical section (TD1 to TD6) of Gran Dolina site (Atapuerca, Spain). Quaternary Geochronology, 30, 535–540. https://doi.org/10.1016/j.quageo.2015.05.007	ESR-OB	ESR-OB	Calabrian	Paleartic
Baigara (talus)	Homo sapiens	Kuzmin, Y. V., Kosintsev, P. A., Razhev, D. I., & Hodgins, G. W. (2009). The oldest directly-dated human remains in Siberia: AMS 14C age of talus bone from the Baigara locality, West Siberian Plain. Journal of Human Evolution, 57(1), 91–95.		Homo sapiens	Kuzmin, Y. V., Kosintsev, P. A., Razhev, D. I., & Hodgins, G. W. (2009). The oldest directly-dated human remains in Siberia: AMS 14C age of talus bone from the Baigara locality, West Siberian Plain. Journal of Human Evolution, 57(1), 91–95.		NA		86.6	Will, M., Krapp, M., Stock, J. T., & Manica, A. (2021). Different environmental variables predict body and brain size evolution in Homo. Nature Communications, 12(1), 4116. https://doi.org/10.1038/s41467-021-24290-7	Siberia	Baigara	40.3	50	Kuzmin, Y. V., Kosintsev, P. A., Razhev, D. I., & Hodgins, G. W. L. (2009). The oldest directly-dated human remains in Siberia: AMS 14C age of talus bone from the Baigara locality, West Siberian Plain. Journal of Human Evolution, 57(1), 91–95. https://doi.org/10.1016/j.jhevol.2009.04.003	Kuzmin, Y. V., Kosintsev, P. A., Razhev, D. I., & Hodgins, G. W. L. (2009). The oldest directly-dated human remains in Siberia: AMS 14C age of talus bone from the Baigara locality, West Siberian Plain. Journal of Human Evolution, 57(1), 91–95. https://doi.org/10.1016/j.jhevol.2009.04.003			Stage_4	Paleartic
Baousse da Torre 1	Homo sapiens	Alciati, G., Ascenzi, A., Borgognini, S., Canci, A., Formicola, V., Giacobini, G., Mallegni, F., Manzi, G., Pesce Delfino, V., & Vacca, E. (2005). Catalogue of Italian fossil human remains from the Palaeolithic to the Mesolithic (Vol. 83). Centro Stampa d’Ateneo.		Homo sapiens	Alciati, G., Ascenzi, A., Borgognini, S., Canci, A., Formicola, V., Giacobini, G., Mallegni, F., Manzi, G., Pesce Delfino, V., & Vacca, E. (2005). Catalogue of Italian fossil human remains from the Palaeolithic to the Mesolithic (Vol. 83). Centro Stampa d’Ateneo.		NA		76.9	Ruff, C. B., Burgess, M. L., Squyres, N., Junno, J.-A., & Trinkaus, E. (2018). Lower limb articular scaling and body mass estimation in Pliocene and Pleistocene hominins. Journal of Human Evolution, 115, 85–111. https://doi.org/10.1016/j.jhevol.2017.10.014	Italy	Grimaldi Caves	20	30	Formicola, V., Pettitt, P., & DelLucchese, A. (2004). A direct AMS radiocarbon date on the Barma Grande 6 Upper Paleolithic skeleton. Current Anthropology, 45(1), 114–118.	Formicola, V., Pettitt, P., & DelLucchese, A. (2004). A direct AMS radiocarbon date on the Barma Grande 6 Upper Paleolithic skeleton. Current Anthropology, 45(1), 114–118.			Stage_4	Paleartic
Baousse da Torre 2	Homo sapiens	Alciati, G., Ascenzi, A., Borgognini, S., Canci, A., Formicola, V., Giacobini, G., Mallegni, F., Manzi, G., Pesce Delfino, V., & Vacca, E. (2005). Catalogue of Italian fossil human remains from the Palaeolithic to the Mesolithic (Vol. 83). Centro Stampa d’Ateneo.		Homo sapiens	Alciati, G., Ascenzi, A., Borgognini, S., Canci, A., Formicola, V., Giacobini, G., Mallegni, F., Manzi, G., Pesce Delfino, V., & Vacca, E. (2005). Catalogue of Italian fossil human remains from the Palaeolithic to the Mesolithic (Vol. 83). Centro Stampa d’Ateneo.		NA		72.1	Ruff, C. B., Burgess, M. L., Squyres, N., Junno, J.-A., & Trinkaus, E. (2018). Lower limb articular scaling and body mass estimation in Pliocene and Pleistocene hominins. Journal of Human Evolution, 115, 85–111. https://doi.org/10.1016/j.jhevol.2017.10.014	Italy	Grimaldi Caves	20	30	Formicola, V., Pettitt, P., & DelLucchese, A. (2004). A direct AMS radiocarbon date on the Barma Grande 6 Upper Paleolithic skeleton. Current Anthropology, 45(1), 114–118.	Formicola, V., Pettitt, P., & DelLucchese, A. (2004). A direct AMS radiocarbon date on the Barma Grande 6 Upper Paleolithic skeleton. Current Anthropology, 45(1), 114–118.			Stage_4	Paleartic
Barma del Caviglione 1	Homo sapiens	Schwartz, J. H., & Tattersall, I. (2002). The Human Fossil Record, Terminology and Craniodental Morphology of Genus Homo (Europe) (Volume 1 edition). Wiley-Liss.		Homo sapiens	Schwartz, J. H., & Tattersall, I. (2002). The Human Fossil Record, Terminology and Craniodental Morphology of Genus Homo (Europe) (Volume 1 edition). Wiley-Liss.		1475	Guipert, G., Lumley M-A., de, Grimaud-Hervè, D., Cabanis, E.-A., & IbazizenN-Cabanis, M.-A. (2016). L’endocrâne de la “Dame du Cavillon”. In C. Editions (Ed.), LumleyY H.de (dir.) La grotte du Cavillon sous la falaise des Baousse Rousse, Grimaldi, Vintimille, Italie.: Vol. chap. 54 (pp. 835–847). https://hal.archives-ouvertes.fr/hal-02999454	68.1	Will, M., Krapp, M., Stock, J. T., & Manica, A. (2021). Different environmental variables predict body and brain size evolution in Homo. Nature Communications, 12(1), 4116. https://doi.org/10.1038/s41467-021-24290-7	Italy	Grimaldi Caves	20	30	Formicola, V., Pettitt, P., & DelLucchese, A. (2004). A direct AMS radiocarbon date on the Barma Grande 6 Upper Paleolithic skeleton. Current Anthropology, 45(1), 114–118.	Formicola, V., Pettitt, P., & DelLucchese, A. (2004). A direct AMS radiocarbon date on the Barma Grande 6 Upper Paleolithic skeleton. Current Anthropology, 45(1), 114–118.	Combination	Combination	Stage_4	Paleartic
Barma Grande 2	Homo sapiens	Schwartz, J. H., & Tattersall, I. (2002). The Human Fossil Record, Terminology and Craniodental Morphology of Genus Homo (Europe) (Volume 1 edition). Wiley-Liss.		Homo sapiens	Schwartz, J. H., & Tattersall, I. (2002). The Human Fossil Record, Terminology and Craniodental Morphology of Genus Homo (Europe) (Volume 1 edition). Wiley-Liss.		1814	De Miguel, C., & Henneberg, M. (2001). Variation in hominid brain size: How much is due to method? HOMO, 52(1), 3–58. https://doi.org/10.1078/0018-442X-00019	82.3	Will, M., Krapp, M., Stock, J. T., & Manica, A. (2021). Different environmental variables predict body and brain size evolution in Homo. Nature Communications, 12(1), 4116. https://doi.org/10.1038/s41467-021-24290-7	Italy	Grimaldi Caves	18.2	18.6	Formicola, V., Pettitt, P., & DelLucchese, A. (2004). A direct AMS radiocarbon date on the Barma Grande 6 Upper Paleolithic skeleton. Current Anthropology, 45(1), 114–118.	Formicola, V., Pettitt, P., & DelLucchese, A. (2004). A direct AMS radiocarbon date on the Barma Grande 6 Upper Paleolithic skeleton. Current Anthropology, 45(1), 114–118.	C-14	C-14	Stage_4	Paleartic
Barma Grande 3	Homo sapiens	Schwartz, J. H., & Tattersall, I. (2002). The Human Fossil Record, Terminology and Craniodental Morphology of Genus Homo (Europe) (Volume 1 edition). Wiley-Liss.		Homo sapiens	Schwartz, J. H., & Tattersall, I. (2002). The Human Fossil Record, Terminology and Craniodental Morphology of Genus Homo (Europe) (Volume 1 edition). Wiley-Liss.		NA		52.7	Ruff, C. B., Squyres, N., & Junno, J.-A. (2020). Body mass estimation in hominins from humeral articular dimensions. American Journal of Physical Anthropology, 173(3), 480–499. https://doi.org/10.1002/ajpa.24090	Italy	Grimaldi Caves	16.7	30.9	Formicola, V., Pettitt, P., & DelLucchese, A. (2004). A direct AMS radiocarbon date on the Barma Grande 6 Upper Paleolithic skeleton. Current Anthropology, 45(1), 114–118.	Formicola, V., Pettitt, P., & DelLucchese, A. (2004). A direct AMS radiocarbon date on the Barma Grande 6 Upper Paleolithic skeleton. Current Anthropology, 45(1), 114–118.			Stage_4	Paleartic
Barma Grande 4	Homo sapiens	Schwartz, J. H., & Tattersall, I. (2002). The Human Fossil Record, Terminology and Craniodental Morphology of Genus Homo (Europe) (Volume 1 edition). Wiley-Liss.		Homo sapiens	Schwartz, J. H., & Tattersall, I. (2002). The Human Fossil Record, Terminology and Craniodental Morphology of Genus Homo (Europe) (Volume 1 edition). Wiley-Liss.		NA		86.8	Ruff, C. B., Burgess, M. L., Squyres, N., Junno, J.-A., & Trinkaus, E. (2018). Lower limb articular scaling and body mass estimation in Pliocene and Pleistocene hominins. Journal of Human Evolution, 115, 85–111. https://doi.org/10.1016/j.jhevol.2017.10.014	Italy	Grimaldi Caves	16.7	30.9	Formicola, V., Pettitt, P., & DelLucchese, A. (2004). A direct AMS radiocarbon date on the Barma Grande 6 Upper Paleolithic skeleton. Current Anthropology, 45(1), 114–118.	Formicola, V., Pettitt, P., & DelLucchese, A. (2004). A direct AMS radiocarbon date on the Barma Grande 6 Upper Paleolithic skeleton. Current Anthropology, 45(1), 114–118.			Stage_4	Paleartic
Barma Grande 5	Homo sapiens	Schwartz, J. H., & Tattersall, I. (2002). The Human Fossil Record, Terminology and Craniodental Morphology of Genus Homo (Europe) (Volume 1 edition). Wiley-Liss.		Homo sapiens	Schwartz, J. H., & Tattersall, I. (2002). The Human Fossil Record, Terminology and Craniodental Morphology of Genus Homo (Europe) (Volume 1 edition). Wiley-Liss.		NA		66.5	Ruff, C. B., Squyres, N., & Junno, J.-A. (2020). Body mass estimation in hominins from humeral articular dimensions. American Journal of Physical Anthropology, 173(3), 480–499. https://doi.org/10.1002/ajpa.24090	Italy	Grimaldi Caves	16.7	30.9	Formicola, V., Pettitt, P., & DelLucchese, A. (2004). A direct AMS radiocarbon date on the Barma Grande 6 Upper Paleolithic skeleton. Current Anthropology, 45(1), 114–118.	Formicola, V., Pettitt, P., & DelLucchese, A. (2004). A direct AMS radiocarbon date on the Barma Grande 6 Upper Paleolithic skeleton. Current Anthropology, 45(1), 114–118.			Stage_4	Paleartic
BC1	Homo sapiens	Dembo, M., Radovčić, D., Garvin, H. M., Laird, M. F., Schroeder, L., Scott, J. E., Brophy, J., Ackermann, R. R., Musiba, C. M., de Ruiter, D. J., Mooers, A. Ø., & Collard, M. (2016). The evolutionary relationships and age of Homo naledi: An assessment using dated Bayesian phylogenetic methods. Journal of Human Evolution, 97, 17–26. https://doi.org/10.1016/j.jhevol.2016.04.008	site-level hypodigm inclusion	Homo sapiens	Dembo, M., Radovčić, D., Garvin, H. M., Laird, M. F., Schroeder, L., Scott, J. E., Brophy, J., Ackermann, R. R., Musiba, C. M., de Ruiter, D. J., Mooers, A. Ø., & Collard, M. (2016). The evolutionary relationships and age of Homo naledi: An assessment using dated Bayesian phylogenetic methods. Journal of Human Evolution, 97, 17–26. https://doi.org/10.1016/j.jhevol.2016.04.008	site-level hypodigm inclusion	1507	De Miguel, C., & Henneberg, M. (2001). Variation in hominid brain size: How much is due to method? HOMO, 52(1), 3–58. https://doi.org/10.1078/0018-442X-00019	NA		South Africa	Border Cave	71	152	Millard, A. R. (2006). Bayesian analysis of ESR dates, with application to Border Cave. Quaternary Geochronology, 1(2), 159–166. https://doi.org/10.1016/j.quageo.2006.03.002	Millard, A. R. (2006). Bayesian analysis of ESR dates, with application to Border Cave. Quaternary Geochronology, 1(2), 159–166. https://doi.org/10.1016/j.quageo.2006.03.002	ESR	ESR	Stage_4	Afrotropical
Biache 1	Homo neanderthalensis	Schwartz, J. H., & Tattersall, I. (2002). The Human Fossil Record, Terminology and Craniodental Morphology of Genus Homo (Europe) (Volume 1 edition). Wiley-Liss.		Homo neanderthalensis	Schwartz, J. H., & Tattersall, I. (2002). The Human Fossil Record, Terminology and Craniodental Morphology of Genus Homo (Europe) (Volume 1 edition). Wiley-Liss.		1344	Rougier, H. (2003). Étude descriptive et comparative de Biache-Saint-Vaast 1 (Biache-Saint-Vaast, Pas-de-Calais, France) [PhD thesis, Université de Bordeaux I]. https://tel.archives-ouvertes.fr/tel-00475380	NA		France	Biache-Saint-Vaast	175	253	Guipert, G., de Lumley, M.-A., Tuffreau, A., & Mafart, B. (2011). A late Middle Pleistocene hominid: Biache-Saint-Vaast 2, North France. Comptes Rendus Palevol, 10(1), 21–33. https://doi.org/10.1016/j.crpv.2010.10.006	Guipert, G., de Lumley, M.-A., Tuffreau, A., & Mafart, B. (2011). A late Middle Pleistocene hominid: Biache-Saint-Vaast 2, North France. Comptes Rendus Palevol, 10(1), 21–33. https://doi.org/10.1016/j.crpv.2010.10.006	TL	TL	Chibanian	Paleartic
Bichon 1	Homo sapiens	Morel, P. (1993). Une chasse à l’ours brun il ya 12000 ans: Nouvelle découverte à la grotte du Bichon (La Chaux-de-Fonds). Archäologie der Schweiz, 16, pp. 110-117		Homo sapiens	Morel, P. (1993). Une chasse à l’ours brun il ya 12000 ans: Nouvelle découverte à la grotte du Bichon (La Chaux-de-Fonds). Archäologie der Schweiz, 16, pp. 110-117		NA		59	Ruff, C. B., Burgess, M. L., Squyres, N., Junno, J.-A., & Trinkaus, E. (2018). Lower limb articular scaling and body mass estimation in Pliocene and Pleistocene hominins. Journal of Human Evolution, 115, 85–111. https://doi.org/10.1016/j.jhevol.2017.10.014	Switzerland	Grotte du Bichon	13.5	13.8	Jones, E. R., Gonzalez-Fortes, G., Connell, S., Siska, V., Eriksson, A., Martiniano, R., McLaughlin, R. L., Gallego Llorente, M., Cassidy, L. M., & Gamba, C. (2015). Upper Palaeolithic genomes reveal deep roots of modern Eurasians. Nature Communications, 6(1), 1–8.	Jones, E. R., Gonzalez-Fortes, G., Connell, S., Siska, V., Eriksson, A., Martiniano, R., McLaughlin, R. L., Gallego Llorente, M., Cassidy, L. M., & Gamba, C. (2015). Upper Palaeolithic genomes reveal deep roots of modern Eurasians. Nature Communications, 6(1), 1–8.			Stage_4	Paleartic
Bodo 1	Homo heidelbergensis	Dembo, M., Radovčić, D., Garvin, H. M., Laird, M. F., Schroeder, L., Scott, J. E., Brophy, J., Ackermann, R. R., Musiba, C. M., de Ruiter, D. J., Mooers, A. Ø., & Collard, M. (2016). The evolutionary relationships and age of Homo naledi: An assessment using dated Bayesian phylogenetic methods. Journal of Human Evolution, 97, 17–26. https://doi.org/10.1016/j.jhevol.2016.04.008	individual specimen included in hypodigm	Homo heidelbergensis	Dembo, M., Radovčić, D., Garvin, H. M., Laird, M. F., Schroeder, L., Scott, J. E., Brophy, J., Ackermann, R. R., Musiba, C. M., de Ruiter, D. J., Mooers, A. Ø., & Collard, M. (2016). The evolutionary relationships and age of Homo naledi: An assessment using dated Bayesian phylogenetic methods. Journal of Human Evolution, 97, 17–26. https://doi.org/10.1016/j.jhevol.2016.04.008	individual specimen included in hypodigm	1250	Holloway, R. L., Broadfield, D. C., Yuan, M. S., Schwartz, J. H., & Tattersall, I. (2004). The Human Fossil Record, Brain Endocasts: The Paleoneurological Evidence, Volume 3.	83.79	Rightmire, G. P. (2004). Brain size and encephalization in early to Mid-Pleistocene Homo. American Journal of Physical Anthropology, 124(2), 109–123. https://doi.org/10.1002/ajpa.10346	Ethiopia	Bodo, Awash Valley	480	645.3	Clark, J. D., de Heinzelin, J., Schick, K. D., Hart, W. K., White, T. D., WoldeGabriel, G., Walter, R. C., Suwa, G., Asfaw, B., Vrba, E., & H.-Selassie, Y. (1994). African Homo erectus: Old Radiometric Ages and Young Oldowan Assemblages in the Middle Awash Valley, Ethiopia. Science, 264(5167), 1907–1910. https://doi.org/10.1126/science.8009220	Clark, J. D., de Heinzelin, J., Schick, K. D., Hart, W. K., White, T. D., WoldeGabriel, G., Walter, R. C., Suwa, G., Asfaw, B., Vrba, E., & H.-Selassie, Y. (1994). African Homo erectus: Old Radiometric Ages and Young Oldowan Assemblages in the Middle Awash Valley, Ethiopia. Science, 264(5167), 1907–1910. https://doi.org/10.1126/science.8009220	Ar-series	Ar-series	Chibanian	Afrotropical
Boskop skull	Homo sapiens	Schwartz, J. H., & Tattersall, I. (2003). Craniodental Morphology of Genus Homo (Volume 2 edition). Wiley–Blackwell.		Homo sapiens	Schwartz, J. H., & Tattersall, I. (2003). Craniodental Morphology of Genus Homo (Volume 2 edition). Wiley–Blackwell.		1832	Broom, R. (1925). The Boskop Skull. Nature, 116(2929), 897–897. https://doi.org/10.1038/116897a0	NA		South Africa	Boskop	11.7	126	Schwartz, J. H., & Tattersall, I. (2005). The human fossil record, craniodental morphology of genus Homo (Africa and Asia) (Vol. 2). John Wiley & Sons.	Schwartz, J. H., & Tattersall, I. (2005). The human fossil record, craniodental morphology of genus Homo (Africa and Asia) (Vol. 2). John Wiley & Sons.	Other	Other	Stage_4	Afrotropical
BOU-VP-12/130	Australopithecus garhi	Dembo, M., Radovčić, D., Garvin, H. M., Laird, M. F., Schroeder, L., Scott, J. E., Brophy, J., Ackermann, R. R., Musiba, C. M., de Ruiter, D. J., Mooers, A. Ø., & Collard, M. (2016). The evolutionary relationships and age of Homo naledi: An assessment using dated Bayesian phylogenetic methods. Journal of Human Evolution, 97, 17–26. https://doi.org/10.1016/j.jhevol.2016.04.008	individual specimen included in hypodigm	Australopithecus garhi	Dembo, M., Radovčić, D., Garvin, H. M., Laird, M. F., Schroeder, L., Scott, J. E., Brophy, J., Ackermann, R. R., Musiba, C. M., de Ruiter, D. J., Mooers, A. Ø., & Collard, M. (2016). The evolutionary relationships and age of Homo naledi: An assessment using dated Bayesian phylogenetic methods. Journal of Human Evolution, 97, 17–26. https://doi.org/10.1016/j.jhevol.2016.04.008	individual specimen included in hypodigm	450	Holloway, R. L., Broadfield, D. C., Yuan, M. S., Schwartz, J. H., & Tattersall, I. (2004). The Human Fossil Record, Brain Endocasts: The Paleoneurological Evidence, Volume 3.	NA		Ethiopia	Bouri	2450	2504	Asfaw, B., White, T., Lovejoy, O., Latimer, B., Simpson, S., & Suwa, G. (1999). Australopithecus garhi: A New Species of Early Hominid from Ethiopia. Science, 284(5414), 629–635. https://doi.org/10.1126/science.284.5414.629	Asfaw, B., White, T., Lovejoy, O., Latimer, B., Simpson, S., & Suwa, G. (1999). Australopithecus garhi: A New Species of Early Hominid from Ethiopia. Science, 284(5414), 629–635. https://doi.org/10.1126/science.284.5414.629	Ar-series	Ar-series	Galesian	Afrotropical
BOU-VP-12/1A-G	Australopithecus garhi	Toth, N. P., Schick, K. D., & Semaw, S. (2006). The Oldowan: Case studies into the earliest stone age. Stone Age Institute Press Bloomington.		Australopithecus garhi	Toth, N. P., Schick, K. D., & Semaw, S. (2006). The Oldowan: Case studies into the earliest stone age. Stone Age Institute Press Bloomington.		NA		36	Will, M., Pablos, A., & Stock, J. T. (2017). Long-term patterns of body mass and stature evolution within the hominin lineage. Royal Society Open Science, 4(11), 171339.	Ethiopia	Bouri	2450	2504	Asfaw, B., White, T., Lovejoy, O., Latimer, B., Simpson, S., & Suwa, G. (1999). Australopithecus garhi: A New Species of Early Hominid from Ethiopia. Science, 284(5414), 629–635. https://doi.org/10.1126/science.284.5414.629	Asfaw, B., White, T., Lovejoy, O., Latimer, B., Simpson, S., & Suwa, G. (1999). Australopithecus garhi: A New Species of Early Hominid from Ethiopia. Science, 284(5414), 629–635. https://doi.org/10.1126/science.284.5414.629			Galesian	Afrotropical
BOU-VP-16/1	Homo sapiens	Dembo, M., Radovčić, D., Garvin, H. M., Laird, M. F., Schroeder, L., Scott, J. E., Brophy, J., Ackermann, R. R., Musiba, C. M., de Ruiter, D. J., Mooers, A. Ø., & Collard, M. (2016). The evolutionary relationships and age of Homo naledi: An assessment using dated Bayesian phylogenetic methods. Journal of Human Evolution, 97, 17–26. https://doi.org/10.1016/j.jhevol.2016.04.008	individual specimen included in hypodigm	Homo sapiens	Dembo, M., Radovčić, D., Garvin, H. M., Laird, M. F., Schroeder, L., Scott, J. E., Brophy, J., Ackermann, R. R., Musiba, C. M., de Ruiter, D. J., Mooers, A. Ø., & Collard, M. (2016). The evolutionary relationships and age of Homo naledi: An assessment using dated Bayesian phylogenetic methods. Journal of Human Evolution, 97, 17–26. https://doi.org/10.1016/j.jhevol.2016.04.008	individual specimen included in hypodigm	1450	Holloway, R. L., Broadfield, D. C., Yuan, M. S., Schwartz, J. H., & Tattersall, I. (2004). The Human Fossil Record, Brain Endocasts: The Paleoneurological Evidence, Volume 3.	NA		Ethiopia	Herto Bouri	146.5	169.8	Millard, A. R. (2008). A critique of the chronometric evidence for hominid fossils: I. Africa and the Near East 500–50ka. Journal of Human Evolution, 54(6), 848–874. https://doi.org/10.1016/j.jhevol.2007.11.002	Millard, A. R. (2008). A critique of the chronometric evidence for hominid fossils: I. Africa and the Near East 500–50ka. Journal of Human Evolution, 54(6), 848–874. https://doi.org/10.1016/j.jhevol.2007.11.002	Ar-series	Ar-series	Chibanian	Afrotropical
BOU-VP-2/66	Homo ergaster	Dembo, M., Radovčić, D., Garvin, H. M., Laird, M. F., Schroeder, L., Scott, J. E., Brophy, J., Ackermann, R. R., Musiba, C. M., de Ruiter, D. J., Mooers, A. Ø., & Collard, M. (2016). The evolutionary relationships and age of Homo naledi: An assessment using dated Bayesian phylogenetic methods. Journal of Human Evolution, 97, 17–26. https://doi.org/10.1016/j.jhevol.2016.04.008	individual specimen included in hypodigm	Homo ergaster; Homo erectus	Dembo, M., Radovčić, D., Garvin, H. M., Laird, M. F., Schroeder, L., Scott, J. E., Brophy, J., Ackermann, R. R., Musiba, C. M., de Ruiter, D. J., Mooers, A. Ø., & Collard, M. (2016). The evolutionary relationships and age of Homo naledi: An assessment using dated Bayesian phylogenetic methods. Journal of Human Evolution, 97, 17–26. https://doi.org/10.1016/j.jhevol.2016.04.008; Wood, B. (2011). Wi…	individual specimen included in hypodigm	995	Asfaw, B., Gilbert, W. H., Beyene, Y., Hart, W. K., Renne, P. R., WoldeGabriel, G., Vrba, E. S., & White, T. D. (2002). Remains of Homo erectus from Bouri, Middle Awash, Ethiopia. Nature, 416(6878), 317–320. https://doi.org/10.1038/416317a	NA		Ethiopia	Bouri	800	1051	Asfaw, B., Gilbert, W. H., Beyene, Y., Hart, W. K., Renne, P. R., WoldeGabriel, G., Vrba, E. S., & White, T. D. (2002). Remains of Homo erectus from Bouri, Middle Awash, Ethiopia. Nature, 416(6878), Article 6878. https://doi.org/10.1038/416317a	Asfaw, B., Gilbert, W. H., Beyene, Y., Hart, W. K., Renne, P. R., WoldeGabriel, G., Vrba, E. S., & White, T. D. (2002). Remains of Homo erectus from Bouri, Middle Awash, Ethiopia. Nature, 416(6878), Article 6878. https://doi.org/10.1038/416317a	Combination	Combination	Calabrian	Afrotropical
Boxgrove man	Homo heidelbergensis	Buck, L. T., & Stringer, C. B. (2015). A rich locality in South Kensington: The fossil hominin collection of the Natural History Museum, London. Geological Journal, 50(3), 321–337.		Homo heidelbergensis	Buck, L. T., & Stringer, C. B. (2015). A rich locality in South Kensington: The fossil hominin collection of the Natural History Museum, London. Geological Journal, 50(3), 321–337.		NA		82.8	Will, M., Krapp, M., Stock, J. T., & Manica, A. (2021). Different environmental variables predict body and brain size evolution in Homo. Nature Communications, 12(1), 4116. https://doi.org/10.1038/s41467-021-24290-7	United Kingdom	Boxgrove	478	524	Roberts, M. B., Stringer, C. B., & Parfitt, S. A. (1994). A hominid tibia from Middle Pleistocene sediments at Boxgrove, UK. Nature, 369(6478), Article 6478. https://doi.org/10.1038/369311a0	Roberts, M. B., Stringer, C. B., & Parfitt, S. A. (1994). A hominid tibia from Middle Pleistocene sediments at Boxgrove, UK. Nature, 369(6478), Article 6478. https://doi.org/10.1038/369311a0			Chibanian	Paleartic
Brno 1	Homo sapiens	Schwartz, J. H., & Tattersall, I. (2002). The Human Fossil Record, Terminology and Craniodental Morphology of Genus Homo (Europe) (Volume 1 edition). Wiley-Liss.		Homo sapiens	Schwartz, J. H., & Tattersall, I. (2002). The Human Fossil Record, Terminology and Craniodental Morphology of Genus Homo (Europe) (Volume 1 edition). Wiley-Liss.		1600	De Miguel, C., & Henneberg, M. (2001). Variation in hominid brain size: How much is due to method? HOMO, 52(1), 3–58. https://doi.org/10.1078/0018-442X-00019	NA		Czech Republic	Brno	27.4	28.4	Fewlass, H., Talamo, S., Kromer, B., Bard, E., Tuna, T., Fagault, Y., Sponheimer, M., Ryder, C., Hublin, J.-J., Perri, A., Sázelová, S., & Svoboda, J. (2019). Direct radiocarbon dates of mid Upper Palaeolithic human remains from Dolní Věstonice II and Pavlov I, Czech Republic. Journal of Archaeological Science: Reports, 27, 102000. https://doi.org/10.1016/j.jasrep.2019.102000	Fewlass, H., Talamo, S., Kromer, B., Bard, E., Tuna, T., Fagault, Y., Sponheimer, M., Ryder, C., Hublin, J.-J., Perri, A., Sázelová, S., & Svoboda, J. (2019). Direct radiocarbon dates of mid Upper Palaeolithic human remains from Dolní Věstonice II and Pavlov I, Czech Republic. Journal of Archaeological Science: Reports, 27, 102000. https://doi.org/10.1016/j.jasrep.2019.102000	C-14	C-14	Stage_4	Paleartic
Brno 2	Homo sapiens	Schwartz, J. H., & Tattersall, I. (2002). The Human Fossil Record, Terminology and Craniodental Morphology of Genus Homo (Europe) (Volume 1 edition). Wiley-Liss.		Homo sapiens	Schwartz, J. H., & Tattersall, I. (2002). The Human Fossil Record, Terminology and Craniodental Morphology of Genus Homo (Europe) (Volume 1 edition). Wiley-Liss.		1500	Holloway, R. L., Broadfield, D. C., Yuan, M. S., Schwartz, J. H., & Tattersall, I. (2004). The Human Fossil Record, Brain Endocasts: The Paleoneurological Evidence, Volume 3.	NA		Czech Republic	Brno	27.4	28.4	Fewlass, H., Talamo, S., Kromer, B., Bard, E., Tuna, T., Fagault, Y., Sponheimer, M., Ryder, C., Hublin, J.-J., Perri, A., Sázelová, S., & Svoboda, J. (2019). Direct radiocarbon dates of mid Upper Palaeolithic human remains from Dolní Věstonice II and Pavlov I, Czech Republic. Journal of Archaeological Science: Reports, 27, 102000. https://doi.org/10.1016/j.jasrep.2019.102000	Fewlass, H., Talamo, S., Kromer, B., Bard, E., Tuna, T., Fagault, Y., Sponheimer, M., Ryder, C., Hublin, J.-J., Perri, A., Sázelová, S., & Svoboda, J. (2019). Direct radiocarbon dates of mid Upper Palaeolithic human remains from Dolní Věstonice II and Pavlov I, Czech Republic. Journal of Archaeological Science: Reports, 27, 102000. https://doi.org/10.1016/j.jasrep.2019.102000	C-14	C-14	Stage_4	Paleartic
Brno3	Homo sapiens	Schwartz, J. H., & Tattersall, I. (2002). The Human Fossil Record, Terminology and Craniodental Morphology of Genus Homo (Europe) (Volume 1 edition). Wiley-Liss.		Homo sapiens	Schwartz, J. H., & Tattersall, I. (2002). The Human Fossil Record, Terminology and Craniodental Morphology of Genus Homo (Europe) (Volume 1 edition). Wiley-Liss.		1304	Holloway, R. L., Broadfield, D. C., Yuan, M. S., Schwartz, J. H., & Tattersall, I. (2004). The Human Fossil Record, Brain Endocasts: The Paleoneurological Evidence, Volume 3.	79.551	Kappelman, J. (1996). The evolution of body mass and relative brain size in fossil hominids. Journal of Human Evolution, 30(3), 243–276. https://doi.org/10.1006/jhev.1996.0021	Czech Republic	Brno	27.4	28.4	Fewlass, H., Talamo, S., Kromer, B., Bard, E., Tuna, T., Fagault, Y., Sponheimer, M., Ryder, C., Hublin, J.-J., Perri, A., Sázelová, S., & Svoboda, J. (2019). Direct radiocarbon dates of mid Upper Palaeolithic human remains from Dolní Věstonice II and Pavlov I, Czech Republic. Journal of Archaeological Science: Reports, 27, 102000. https://doi.org/10.1016/j.jasrep.2019.102000	Fewlass, H., Talamo, S., Kromer, B., Bard, E., Tuna, T., Fagault, Y., Sponheimer, M., Ryder, C., Hublin, J.-J., Perri, A., Sázelová, S., & Svoboda, J. (2019). Direct radiocarbon dates of mid Upper Palaeolithic human remains from Dolní Věstonice II and Pavlov I, Czech Republic. Journal of Archaeological Science: Reports, 27, 102000. https://doi.org/10.1016/j.jasrep.2019.102000	C-14	C-14	Stage_4	Paleartic
Broken Hill E.898	Homo heidelbergensis	Dembo, M., Radovčić, D., Garvin, H. M., Laird, M. F., Schroeder, L., Scott, J. E., Brophy, J., Ackermann, R. R., Musiba, C. M., de Ruiter, D. J., Mooers, A. Ø., & Collard, M. (2016). The evolutionary relationships and age of Homo naledi: An assessment using dated Bayesian phylogenetic methods. Journal of Human Evolution, 97, 17–26. https://doi.org/10.1016/j.jhevol.2016.04.008	site-level hypodigm inclusion	Homo heidelbergensis	Dembo, M., Radovčić, D., Garvin, H. M., Laird, M. F., Schroeder, L., Scott, J. E., Brophy, J., Ackermann, R. R., Musiba, C. M., de Ruiter, D. J., Mooers, A. Ø., & Collard, M. (2016). The evolutionary relationships and age of Homo naledi: An assessment using dated Bayesian phylogenetic methods. Journal of Human Evolution, 97, 17–26. https://doi.org/10.1016/j.jhevol.2016.04.008	site-level hypodigm inclusion	NA		68.2	Di Vincenzo, F., Rodriguez, L., Carretero, J. M., Collina, C., Geraads, D., Piperno, M., & Manzi, G. (2015). The massive fossil humerus from the Oldowan horizon of Gombore I, Melka Kunture (Ethiopia, >1.39 Ma). Quaternary Science Reviews, 122, 207–221. https://doi.org/10.1016/j.quascirev.2015.05.014	Zambia	Kabwe (Broken Hill)	117.1	338	Grün, R., Pike, A., McDermott, F., Eggins, S., Mortimer, G., Aubert, M., Kinsley, L., Joannes-Boyau, R., Rumsey, M., Denys, C., Brink, J., Clark, T., & Stringer, C. (2020). Dating the skull from Broken Hill, Zambia, and its position in human evolution. Nature, 580(7803), Article 7803. https://doi.org/10.1038/s41586-020-2165-4	Grün, R., Pike, A., McDermott, F., Eggins, S., Mortimer, G., Aubert, M., Kinsley, L., Joannes-Boyau, R., Rumsey, M., Denys, C., Brink, J., Clark, T., & Stringer, C. (2020). Dating the skull from Broken Hill, Zambia, and its position in human evolution. Nature, 580(7803), Article 7803. https://doi.org/10.1038/s41586-020-2165-4			Chibanian	Afrotropical
Broken Hill E689	Homo heidelbergensis	Dembo, M., Radovčić, D., Garvin, H. M., Laird, M. F., Schroeder, L., Scott, J. E., Brophy, J., Ackermann, R. R., Musiba, C. M., de Ruiter, D. J., Mooers, A. Ø., & Collard, M. (2016). The evolutionary relationships and age of Homo naledi: An assessment using dated Bayesian phylogenetic methods. Journal of Human Evolution, 97, 17–26. https://doi.org/10.1016/j.jhevol.2016.04.008	site-level hypodigm inclusion	Homo heidelbergensis	Dembo, M., Radovčić, D., Garvin, H. M., Laird, M. F., Schroeder, L., Scott, J. E., Brophy, J., Ackermann, R. R., Musiba, C. M., de Ruiter, D. J., Mooers, A. Ø., & Collard, M. (2016). The evolutionary relationships and age of Homo naledi: An assessment using dated Bayesian phylogenetic methods. Journal of Human Evolution, 97, 17–26. https://doi.org/10.1016/j.jhevol.2016.04.008	site-level hypodigm inclusion	NA		75.8	Ruff, C. B., Burgess, M. L., Squyres, N., Junno, J.-A., & Trinkaus, E. (2018). Lower limb articular scaling and body mass estimation in Pliocene and Pleistocene hominins. Journal of Human Evolution, 115, 85–111. https://doi.org/10.1016/j.jhevol.2017.10.014	Zambia	Kabwe (Broken Hill)	117.1	338	Grün, R., Pike, A., McDermott, F., Eggins, S., Mortimer, G., Aubert, M., Kinsley, L., Joannes-Boyau, R., Rumsey, M., Denys, C., Brink, J., Clark, T., & Stringer, C. (2020). Dating the skull from Broken Hill, Zambia, and its position in human evolution. Nature, 580(7803), Article 7803. https://doi.org/10.1038/s41586-020-2165-4	Grün, R., Pike, A., McDermott, F., Eggins, S., Mortimer, G., Aubert, M., Kinsley, L., Joannes-Boyau, R., Rumsey, M., Denys, C., Brink, J., Clark, T., & Stringer, C. (2020). Dating the skull from Broken Hill, Zambia, and its position in human evolution. Nature, 580(7803), Article 7803. https://doi.org/10.1038/s41586-020-2165-4			Chibanian	Afrotropical
Broken Hill E691	Homo heidelbergensis	Dembo, M., Radovčić, D., Garvin, H. M., Laird, M. F., Schroeder, L., Scott, J. E., Brophy, J., Ackermann, R. R., Musiba, C. M., de Ruiter, D. J., Mooers, A. Ø., & Collard, M. (2016). The evolutionary relationships and age of Homo naledi: An assessment using dated Bayesian phylogenetic methods. Journal of Human Evolution, 97, 17–26. https://doi.org/10.1016/j.jhevol.2016.04.008	site-level hypodigm inclusion	Homo heidelbergensis	Dembo, M., Radovčić, D., Garvin, H. M., Laird, M. F., Schroeder, L., Scott, J. E., Brophy, J., Ackermann, R. R., Musiba, C. M., de Ruiter, D. J., Mooers, A. Ø., & Collard, M. (2016). The evolutionary relationships and age of Homo naledi: An assessment using dated Bayesian phylogenetic methods. Journal of Human Evolution, 97, 17–26. https://doi.org/10.1016/j.jhevol.2016.04.008	site-level hypodigm inclusion	NA		90.1	Ruff, C. B., Burgess, M. L., Squyres, N., Junno, J.-A., & Trinkaus, E. (2018). Lower limb articular scaling and body mass estimation in Pliocene and Pleistocene hominins. Journal of Human Evolution, 115, 85–111. https://doi.org/10.1016/j.jhevol.2017.10.014	Zambia	Kabwe (Broken Hill)	166	184	Grün, R., Pike, A., McDermott, F., Eggins, S., Mortimer, G., Aubert, M., Kinsley, L., Joannes-Boyau, R., Rumsey, M., Denys, C., Brink, J., Clark, T., & Stringer, C. (2020). Dating the skull from Broken Hill, Zambia, and its position in human evolution. Nature, 580(7803), Article 7803. https://doi.org/10.1038/s41586-020-2165-4	Grün, R., Pike, A., McDermott, F., Eggins, S., Mortimer, G., Aubert, M., Kinsley, L., Joannes-Boyau, R., Rumsey, M., Denys, C., Brink, J., Clark, T., & Stringer, C. (2020). Dating the skull from Broken Hill, Zambia, and its position in human evolution. Nature, 580(7803), Article 7803. https://doi.org/10.1038/s41586-020-2165-4			Chibanian	Afrotropical
Broken Hill E719	Homo heidelbergensis	Dembo, M., Radovčić, D., Garvin, H. M., Laird, M. F., Schroeder, L., Scott, J. E., Brophy, J., Ackermann, R. R., Musiba, C. M., de Ruiter, D. J., Mooers, A. Ø., & Collard, M. (2016). The evolutionary relationships and age of Homo naledi: An assessment using dated Bayesian phylogenetic methods. Journal of Human Evolution, 97, 17–26. https://doi.org/10.1016/j.jhevol.2016.04.008	site-level hypodigm inclusion	Homo heidelbergensis	Dembo, M., Radovčić, D., Garvin, H. M., Laird, M. F., Schroeder, L., Scott, J. E., Brophy, J., Ackermann, R. R., Musiba, C. M., de Ruiter, D. J., Mooers, A. Ø., & Collard, M. (2016). The evolutionary relationships and age of Homo naledi: An assessment using dated Bayesian phylogenetic methods. Journal of Human Evolution, 97, 17–26. https://doi.org/10.1016/j.jhevol.2016.04.008	site-level hypodigm inclusion	NA		73.7	Ruff, C. B., Burgess, M. L., Squyres, N., Junno, J.-A., & Trinkaus, E. (2018). Lower limb articular scaling and body mass estimation in Pliocene and Pleistocene hominins. Journal of Human Evolution, 115, 85–111. https://doi.org/10.1016/j.jhevol.2017.10.014	Zambia	Kabwe (Broken Hill)	117.1	118.1	Grün, R., Pike, A., McDermott, F., Eggins, S., Mortimer, G., Aubert, M., Kinsley, L., Joannes-Boyau, R., Rumsey, M., Denys, C., Brink, J., Clark, T., & Stringer, C. (2020). Dating the skull from Broken Hill, Zambia, and its position in human evolution. Nature, 580(7803), Article 7803. https://doi.org/10.1038/s41586-020-2165-4	Grün, R., Pike, A., McDermott, F., Eggins, S., Mortimer, G., Aubert, M., Kinsley, L., Joannes-Boyau, R., Rumsey, M., Denys, C., Brink, J., Clark, T., & Stringer, C. (2020). Dating the skull from Broken Hill, Zambia, and its position in human evolution. Nature, 580(7803), Article 7803. https://doi.org/10.1038/s41586-020-2165-4			Stage_4	Afrotropical
Broken Hill E907 (Femur)	Homo heidelbergensis	Dembo, M., Radovčić, D., Garvin, H. M., Laird, M. F., Schroeder, L., Scott, J. E., Brophy, J., Ackermann, R. R., Musiba, C. M., de Ruiter, D. J., Mooers, A. Ø., & Collard, M. (2016). The evolutionary relationships and age of Homo naledi: An assessment using dated Bayesian phylogenetic methods. Journal of Human Evolution, 97, 17–26. https://doi.org/10.1016/j.jhevol.2016.04.008	site-level hypodigm inclusion	Homo heidelbergensis	Dembo, M., Radovčić, D., Garvin, H. M., Laird, M. F., Schroeder, L., Scott, J. E., Brophy, J., Ackermann, R. R., Musiba, C. M., de Ruiter, D. J., Mooers, A. Ø., & Collard, M. (2016). The evolutionary relationships and age of Homo naledi: An assessment using dated Bayesian phylogenetic methods. Journal of Human Evolution, 97, 17–26. https://doi.org/10.1016/j.jhevol.2016.04.008	site-level hypodigm inclusion	NA		82.6	Ruff, C. B., Burgess, M. L., Squyres, N., Junno, J.-A., & Trinkaus, E. (2018). Lower limb articular scaling and body mass estimation in Pliocene and Pleistocene hominins. Journal of Human Evolution, 115, 85–111. https://doi.org/10.1016/j.jhevol.2017.10.014	Zambia	Kabwe (Broken Hill)	157.3	338	Grün, R., Pike, A., McDermott, F., Eggins, S., Mortimer, G., Aubert, M., Kinsley, L., Joannes-Boyau, R., Rumsey, M., Denys, C., Brink, J., Clark, T., & Stringer, C. (2020). Dating the skull from Broken Hill, Zambia, and its position in human evolution. Nature, 580(7803), Article 7803. https://doi.org/10.1038/s41586-020-2165-4	Grün, R., Pike, A., McDermott, F., Eggins, S., Mortimer, G., Aubert, M., Kinsley, L., Joannes-Boyau, R., Rumsey, M., Denys, C., Brink, J., Clark, T., & Stringer, C. (2020). Dating the skull from Broken Hill, Zambia, and its position in human evolution. Nature, 580(7803), Article 7803. https://doi.org/10.1038/s41586-020-2165-4			Chibanian	Afrotropical
Bruniquel 2	Homo sapiens	De Miguel, C., & Henneberg, M. (2001). Variation in hominid brain size: How much is due to method? HOMO, 52(1), 3–58. https://doi.org/10.1078/0018-442X-00019		Homo sapiens	De Miguel, C., & Henneberg, M. (2001). Variation in hominid brain size: How much is due to method? HOMO, 52(1), 3–58. https://doi.org/10.1078/0018-442X-00019; Buck, L. T., & Stringer, C. B. (2015). A rich locality in South Kensington: The fossil hominin collection of the Natural History Museum, London. Geological Journal, 50(3), 321–337. https://doi.org/10.1002/gj.2657		1555	Ruff, C. B., Trinkaus, E., & Holliday, T. W. (1997). Body mass and encephalization in Pleistocene Homo. Nature, 387(6629), Article 6629. https://doi.org/10.1038/387173a0	NA		France	Bruniquel les Forges	13.1	14.8	Buck, L. T., & Stringer, C. B. (2015). A rich locality in South Kensington: The fossil hominin collection of the Natural History Museum, London. Geological Journal, 50(3), 321–337. https://doi.org/10.1002/gj.2657	Buck, L. T., & Stringer, C. B. (2015). A rich locality in South Kensington: The fossil hominin collection of the Natural History Museum, London. Geological Journal, 50(3), 321–337. https://doi.org/10.1002/gj.2657	C-14	C-14	Stage_4	Paleartic
BSN12/P1	Homo ergaster	Semaw, S., Rogers, M. J., Simpson, S. W., Levin, N. E., Quade, J., Dunbar, N., McIntosh, W. C., Cáceres, I., Stinchcomb, G. E., & Holloway, R. L. (2020). Co-occurrence of Acheulian and Oldowan artifacts with Homo erectus cranial fossils from Gona, Afar, Ethiopia. Science Advances, 6(10), eaaw4694.		Homo ergaster	Semaw, S., Rogers, M. J., Simpson, S. W., Levin, N. E., Quade, J., Dunbar, N., McIntosh, W. C., Cáceres, I., Stinchcomb, G. E., & Holloway, R. L. (2020). Co-occurrence of Acheulian and Oldowan artifacts with Homo erectus cranial fossils from Gona, Afar, Ethiopia. Science Advances, 6(10), eaaw4694.		896	Baab, K. L., Rogers, M., Bruner, E., & Semaw, S. (2022). Reconstruction and analysis of the DAN5/P1 and BSN12/P1 Gona Early Pleistocene Homo fossils. Journal of Human Evolution, 162, 103102. https://doi.org/10.1016/j.jhevol.2021.103102	NA		Ethiopia	Busidima North	1228	1296	Semaw, S., Rogers, M. J., Simpson, S. W., Levin, N. E., Quade, J., Dunbar, N., McIntosh, W. C., Cáceres, I., Stinchcomb, G. E., Holloway, R. L., Brown, F. H., Butler, R. F., Stout, D., & Everett, M. (2020). Co-occurrence of Acheulian and Oldowan artifacts with Homo erectus cranial fossils from Gona, Afar, Ethiopia. Science Advances, 6(10), eaaw4694. https://doi.org/10.1126/sciadv.aaw4694	Semaw, S., Rogers, M. J., Simpson, S. W., Levin, N. E., Quade, J., Dunbar, N., McIntosh, W. C., Cáceres, I., Stinchcomb, G. E., Holloway, R. L., Brown, F. H., Butler, R. F., Stout, D., & Everett, M. (2020). Co-occurrence of Acheulian and Oldowan artifacts with Homo erectus cranial fossils from Gona, Afar, Ethiopia. Science Advances, 6(10), eaaw4694. https://doi.org/10.1126/sciadv.aaw4694	Ar-series	Ar-series	Calabrian	Afrotropical
BSN49/P27	Homo ergaster	Ruff, C. (2010). Body size and body shape in early hominins – implications of the Gona Pelvis. Journal of Human Evolution, 58(2), 166–178. https://doi.org/10.1016/j.jhevol.2009.10.003		Homo ergaster	Ruff, C. (2010). Body size and body shape in early hominins – implications of the Gona Pelvis. Journal of Human Evolution, 58(2), 166–178. https://doi.org/10.1016/j.jhevol.2009.10.003		NA		35.1	Ruff, C. B., Burgess, M. L., Squyres, N., Junno, J.-A., & Trinkaus, E. (2018). Lower limb articular scaling and body mass estimation in Pliocene and Pleistocene hominins. Journal of Human Evolution, 115, 85–111. https://doi.org/10.1016/j.jhevol.2017.10.014	Ethiopia	Afar	729	1778	Simpson, S. W., Quade, J., Levin, N. E., Butler, R., Dupont-Nivet, G., Everett, M., & Semaw, S. (2008). A female Homo erectus pelvis from Gona, Ethiopia. Science (New York, N.Y.), 322(5904), 1089–1092. https://doi.org/10.1126/science.1163592	Simpson, S. W., Quade, J., Levin, N. E., Butler, R., Dupont-Nivet, G., Everett, M., & Semaw, S. (2008). A female Homo erectus pelvis from Gona, Ethiopia. Science (New York, N.Y.), 322(5904), 1089–1092. https://doi.org/10.1126/science.1163592			Calabrian	Afrotropical
Buhl	Homo sapiens	Green, T. J., Cochran, B., Fenton, T. W., Woods, J. C., Titmus, G. L., Tieszen, L., Davis, M. A., & Miller, S. J. (1998). The Buhl burial: A Paleoindian woman from southern Idaho. American Antiquity, 63(3), 437–456.		Homo sapiens	Green, T. J., Cochran, B., Fenton, T. W., Woods, J. C., Titmus, G. L., Tieszen, L., Davis, M. A., & Miller, S. J. (1998). The Buhl burial: A Paleoindian woman from southern Idaho. American Antiquity, 63(3), 437–456.		1453	Owsley, D. W., & Jantz, R. L. (Eds.). (2014). Kennewick Man: The Scientific Investigation of an Ancient American Skeleton. College Station: Texas A&M University Press.	56.5	Owsley, D. W., & Jantz, R. L. (Eds.). (2014). Kennewick Man: The Scientific Investigation of an Ancient American Skeleton. College Station: Texas A&M University Press.	United States of America	Buhl	12.2	12.7	Jazwa, C. S., Smith, G. M., Rosencrance, R. L., Duke, D. G., & Stueber, D. (2021). Reassessing the Radiocarbon Date from the Buhl Burial from South-Central Idaho and Its Relevance to the Western Stemmed Tradition–Clovis Debate in the Intermountain West. American Antiquity, 86(1), 173–182. https://doi.org/10.1017/aaq.2020.36	Jazwa, C. S., Smith, G. M., Rosencrance, R. L., Duke, D. G., & Stueber, D. (2021). Reassessing the Radiocarbon Date from the Buhl Burial from South-Central Idaho and Its Relevance to the Western Stemmed Tradition–Clovis Debate in the Intermountain West. American Antiquity, 86(1), 173–182. https://doi.org/10.1017/aaq.2020.36	C-14	C-14	Stage_4	Americas
Buia	Homo ergaster	Dembo, M., Radovčić, D., Garvin, H. M., Laird, M. F., Schroeder, L., Scott, J. E., Brophy, J., Ackermann, R. R., Musiba, C. M., de Ruiter, D. J., Mooers, A. Ø., & Collard, M. (2016). The evolutionary relationships and age of Homo naledi: An assessment using dated Bayesian phylogenetic methods. Journal of Human Evolution, 97, 17–26. https://doi.org/10.1016/j.jhevol.2016.04.008	individual specimen included in hypodigm	Homo ergaster	Dembo, M., Radovčić, D., Garvin, H. M., Laird, M. F., Schroeder, L., Scott, J. E., Brophy, J., Ackermann, R. R., Musiba, C. M., de Ruiter, D. J., Mooers, A. Ø., & Collard, M. (2016). The evolutionary relationships and age of Homo naledi: An assessment using dated Bayesian phylogenetic methods. Journal of Human Evolution, 97, 17–26. https://doi.org/10.1016/j.jhevol.2016.04.008	individual specimen included in hypodigm	995	Bruner, E., Bondioli, L., Coppa, A., Frayer, D. W., Holloway, R. L., Libsekal, Y., Medin, T., Rook, L., & Macchiarelli, R. (2016). The endocast of the one-million-year-old human cranium from Buia (UA 31), Danakil Eritrea. American Journal of Physical Anthropology, 160(3), 458-468. https://doi.org/10.1002/ajpa.22983	NA		Eritrea	Uadi Aalad	992	992	Albianelli, A., & Napoleone, G. (2004). Magnetostratigraphy of the Homo-bearing Pleistocene Dandiero Basin (Danakil Depression, Eritrea). Rivista Italiana Di Paleontologia e Stratigrafia, 110, 35–44.	Albianelli, A., & Napoleone, G. (2004). Magnetostratigraphy of the Homo-bearing Pleistocene Dandiero Basin (Danakil Depression, Eritrea). Rivista Italiana Di Paleontologia e Stratigrafia, 110, 35–44.	Palaeomagnetism	Palaeomagnetism	Calabrian	Afrotropical
Bukuran	Homo erectus	Dembo, M., Radovčić, D., Garvin, H. M., Laird, M. F., Schroeder, L., Scott, J. E., Brophy, J., Ackermann, R. R., Musiba, C. M., de Ruiter, D. J., Mooers, A. Ø., & Collard, M. (2016). The evolutionary relationships and age of Homo naledi: An assessment using dated Bayesian phylogenetic methods. Journal of Human Evolution, 97, 17–26. https://doi.org/10.1016/j.jhevol.2016.04.008	site-level hypodigm inclusion	Homo erectus	Dembo, M., Radovčić, D., Garvin, H. M., Laird, M. F., Schroeder, L., Scott, J. E., Brophy, J., Ackermann, R. R., Musiba, C. M., de Ruiter, D. J., Mooers, A. Ø., & Collard, M. (2016). The evolutionary relationships and age of Homo naledi: An assessment using dated Bayesian phylogenetic methods. Journal of Human Evolution, 97, 17–26. https://doi.org/10.1016/j.jhevol.2016.04.008	site-level hypodigm inclusion	916	Grimaud-Hervé, D., Widianto, H., Détroit, F., & Sémah, F. (2012). Comparative morphological and morphometric description of the hominin calvaria from Bukuran (Sangiran, Central Java, Indonesia). Journal of Human Evolution, 63(5), 637–652. https://doi.org/10.1016/j.jhevol.2012.07.001	NA		Indonesia	Sangiran	790	884	Matsu’ura, S., Kondo, M., Danhara, T., Sakata, S., Iwano, H., Hirata, T., Kurniawan, I., Setiyabudi, E., Takeshita, Y., Hyodo, M., Kitaba, I., Sudo, M., Danhara, Y., & Aziz, F. (2020). Age control of the first appearance datum for Javanese Homo erectus in the Sangiran area. Science, 367(6474), 210–214. https://doi.org/10.1126/science.aau8556	Matsu’ura, S., Kondo, M., Danhara, T., Sakata, S., Iwano, H., Hirata, T., Kurniawan, I., Setiyabudi, E., Takeshita, Y., Hyodo, M., Kitaba, I., Sudo, M., Danhara, Y., & Aziz, F. (2020). Age control of the first appearance datum for Javanese Homo erectus in the Sangiran area. Science, 367(6474), 210–214. https://doi.org/10.1126/science.aau8556	Zircon	Zircon	Calabrian	Indomalayan
Cap Blanc 1	Homo sapiens	De Miguel, C., & Henneberg, M. (2001). Variation in hominid brain size: How much is due to method? HOMO, 52(1), 3–58. https://doi.org/10.1078/0018-442X-00019		Homo sapiens	De Miguel, C., & Henneberg, M. (2001). Variation in hominid brain size: How much is due to method? HOMO, 52(1), 3–58. https://doi.org/10.1078/0018-442X-00019		1434	Ruff, C. B., Trinkaus, E., & Holliday, T. W. (1997). Body mass and encephalization in Pleistocene Homo. Nature, 387(6629), Article 6629. https://doi.org/10.1038/387173a0	59.4	Will, M., Krapp, M., Stock, J. T., & Manica, A. (2021). Different environmental variables predict body and brain size evolution in Homo. Nature Communications, 12(1), 4116. https://doi.org/10.1038/s41467-021-24290-7	France	Cap Blanc	12	12	Schwartz, J. H., & Tattersall, I. (2002). The Human Fossil Record, Terminology and Craniodental Morphology of Genus Homo (Europe) (Volume 1 edition). Wiley-Liss.	Schwartz, J. H., & Tattersall, I. (2002). The Human Fossil Record, Terminology and Craniodental Morphology of Genus Homo (Europe) (Volume 1 edition). Wiley-Liss.	Other	Other	Stage_4	Paleartic
Ceprano	Homo heidelbergensis	Dembo, M., Radovčić, D., Garvin, H. M., Laird, M. F., Schroeder, L., Scott, J. E., Brophy, J., Ackermann, R. R., Musiba, C. M., de Ruiter, D. J., Mooers, A. Ø., & Collard, M. (2016). The evolutionary relationships and age of Homo naledi: An assessment using dated Bayesian phylogenetic methods. Journal of Human Evolution, 97, 17–26. https://doi.org/10.1016/j.jhevol.2016.04.008	individual specimen included in hypodigm	Homo heidelbergensis	Dembo, M., Radovčić, D., Garvin, H. M., Laird, M. F., Schroeder, L., Scott, J. E., Brophy, J., Ackermann, R. R., Musiba, C. M., de Ruiter, D. J., Mooers, A. Ø., & Collard, M. (2016). The evolutionary relationships and age of Homo naledi: An assessment using dated Bayesian phylogenetic methods. Journal of Human Evolution, 97, 17–26. https://doi.org/10.1016/j.jhevol.2016.04.008	individual specimen included in hypodigm	1185	Ascenzi A, Biddittu I, Cassoli Pf, Segre Ag, Segre-Naldini E (1996) A Calvarium Of Late Homo Erectus From Ceprano, Italy. J Hum Evol 31: 409-423.	NA		Italy	Ceprano	349	430	Nomade, S., Muttoni, G., Guillou, H., Robin, E., & Scardia, G. (2011). First 40Ar/39Ar age of the Ceprano man (central Italy). Quaternary Geochronology, 6(5), 453–457. https://doi.org/10.1016/j.quageo.2011.03.008	Nomade, S., Muttoni, G., Guillou, H., Robin, E., & Scardia, G. (2011). First 40Ar/39Ar age of the Ceprano man (central Italy). Quaternary Geochronology, 6(5), 453–457. https://doi.org/10.1016/j.quageo.2011.03.008	Combination	Combination	Chibanian	Paleartic
Chancelade	Homo sapiens	Schwartz, J. H., & Tattersall, I. (2002). The Human Fossil Record, Terminology and Craniodental Morphology of Genus Homo (Europe) (Volume 1 edition). Wiley-Liss.		Homo sapiens	Schwartz, J. H., & Tattersall, I. (2002). The Human Fossil Record, Terminology and Craniodental Morphology of Genus Homo (Europe) (Volume 1 edition). Wiley-Liss.		1452	Melchionna, M., Profico, A., Castiglione, S., Sansalone, G., Serio, C., Mondanaro, A., Di Febbraro, M., Rook, L., Pandolfi, L., Di Vincenzo, F., Manzi, G., & Raia, P. (2020). From Smart Apes to Human Brain Boxes. A Uniquely Derived Brain Shape in Late Hominins Clade. Frontiers in Earth Science, 8. https://www.frontiersin.org/article/10.3389/feart.2020.00273	67.4	Will, M., Krapp, M., Stock, J. T., & Manica, A. (2021). Different environmental variables predict body and brain size evolution in Homo. Nature Communications, 12(1), 4116. https://doi.org/10.1038/s41467-021-24290-7	France	Chancelade	18.2	18.6	Barshay-Szmidt, C., Costamagno, S., Henry-Gambier, D., Laroulandie, V., Pétillon, J.-M., Boudadi-Maligne, M., Kuntz, D., Langlais, M., & Mallye, J.-B. (2016). New extensive focused AMS 14C dating of the Middle and Upper Magdalenian of the western Aquitaine/Pyrenean region of France (ca. 19–14 ka cal BP): Proposing a new model for its chronological phases and for the timing of occupation. Quaterna…	Barshay-Szmidt, C., Costamagno, S., Henry-Gambier, D., Laroulandie, V., Pétillon, J.-M., Boudadi-Maligne, M., Kuntz, D., Langlais, M., & Mallye, J.-B. (2016). New extensive focused AMS 14C dating of the Middle and Upper Magdalenian of the western Aquitaine/Pyrenean region of France (ca. 19–14 ka cal BP): Proposing a new model for its chronological phases and for the timing of occupation. Quaterna…	C-14	C-14	Stage_4	Paleartic
Cioclovina 1	Homo sapiens	Soficaru, A., Petrea, C., Doboş, A., & Trinkaus, E. (2007). The human cranium from the Peştera Cioclovina Uscată, Romania: Context, age, taphonomy, morphology, and paleopathology. Current Anthropology, 48(4), 611–619.		Homo sapiens	Soficaru, A., Petrea, C., Doboş, A., & Trinkaus, E. (2007). The human cranium from the Peştera Cioclovina Uscată, Romania: Context, age, taphonomy, morphology, and paleopathology. Current Anthropology, 48(4), 611–619.		1499	Kranioti, E. F., Holloway, R., Senck, S., Ciprut, T., Grigorescu, D., & Harvati, K. (2011). Virtual assessment of the endocranial morphology of the early modern European fossil calvaria from cioclovina, romania. Anatomical Record (Hoboken, N.J.: 2007), 294(7), 1083-1092. https://doi.org/10.1002/ar.21420	NA		Romania	Cioclovina Dry Cave	31.6	34.8	Soficaru, A., Petrea, C., Doboş, A., & Trinkaus, E. (2007). The Human Cranium from the Peştera Cioclovina Uscată, Romania: Context, Age, Taphonomy, Morphology, and Paleopathology. Current Anthropology, 48(4), 611–619. https://doi.org/10.1086/519915	Soficaru, A., Petrea, C., Doboş, A., & Trinkaus, E. (2007). The Human Cranium from the Peştera Cioclovina Uscată, Romania: Context, Age, Taphonomy, Morphology, and Paleopathology. Current Anthropology, 48(4), 611–619. https://doi.org/10.1086/519915	C-14	C-14	Stage_4	Paleartic
Climente 1	Homo sapiens	Bonsall, C., Boroneanţ, A., Evatt, A., Soficaru, A., Nica, C., Bartosiewicz, L., Cook, G. T., Higham, T. F., & Pickard, C. (2016). The ‘Clisurean’finds from Climente II cave, Iron Gates, Romania. Quaternary International, 423, 303–314.		Homo sapiens	Bonsall, C., Boroneanţ, A., Evatt, A., Soficaru, A., Nica, C., Bartosiewicz, L., Cook, G. T., Higham, T. F., & Pickard, C. (2016). The ‘Clisurean’finds from Climente II cave, Iron Gates, Romania. Quaternary International, 423, 303–314.		NA		63.1	Ruff, C. B., Burgess, M. L., Squyres, N., Junno, J.-A., & Trinkaus, E. (2018). Lower limb articular scaling and body mass estimation in Pliocene and Pleistocene hominins. Journal of Human Evolution, 115, 85–111. https://doi.org/10.1016/j.jhevol.2017.10.014	Romania	Climente II	13.9	14.8	Bonsall, C., Boroneanţ, A., Evatt, A., Soficaru, A., Nica, C., Bartosiewicz, L., Cook, G. T., Higham, T. F. G., & Pickard, C. (2016). The ‘Clisurean’ finds from Climente II cave, Iron Gates, Romania. Quaternary International, 423, 303–314. https://doi.org/10.1016/j.quaint.2015.12.017	Bonsall, C., Boroneanţ, A., Evatt, A., Soficaru, A., Nica, C., Bartosiewicz, L., Cook, G. T., Higham, T. F. G., & Pickard, C. (2016). The ‘Clisurean’ finds from Climente II cave, Iron Gates, Romania. Quaternary International, 423, 303–314. https://doi.org/10.1016/j.quaint.2015.12.017			Stage_4	Paleartic
Combe Grenal 30	Homo neanderthalensis	Garralda, M.-D., & Vandermeersch, B. (2000). Les Néandertaliens de la grotte de Combe-Grenal (Domme, Dordogne, France) / The Neanderthals from Combe-Grenal cave (Domme, Dordogne, France). Paléo, Revue d’Archéologie Préhistorique, 12(1), 213–259. https://d		Homo neanderthalensis	Garralda, M.-D., & Vandermeersch, B. (2000). Les Néandertaliens de la grotte de Combe-Grenal (Domme, Dordogne, France) / The Neanderthals from Combe-Grenal cave (Domme, Dordogne, France). Paléo, Revue d’Archéologie Préhistorique, 12(1), 213–259. https://d		NA		63.5	Will, M., Krapp, M., Stock, J. T., & Manica, A. (2021). Different environmental variables predict body and brain size evolution in Homo. Nature Communications, 12(1), 4116. https://doi.org/10.1038/s41467-021-24290-7	France	Combe-Grenal	57	71	Richards, M. P., Pellegrini, M., Niven, L., Nehlich, O., Dibble, H., Turq, A., & McPherron, S. J. P. (2017). Temporal variations in Equus tooth isotope values (C,N,O) from the Middle Paleolithic site of Combe Grenal, France (ca. 150,000 to 50,000BP). Journal of Archaeological Science: Reports, 14, 189–198. https://doi.org/10.1016/j.jasrep.2017.05.024	Richards, M. P., Pellegrini, M., Niven, L., Nehlich, O., Dibble, H., Turq, A., & McPherron, S. J. P. (2017). Temporal variations in Equus tooth isotope values (C,N,O) from the Middle Paleolithic site of Combe Grenal, France (ca. 150,000 to 50,000BP). Journal of Archaeological Science: Reports, 14, 189–198. https://doi.org/10.1016/j.jasrep.2017.05.024			Stage_4	Paleartic
Coxal 1	Homo heidelbergensis	Dembo, M., Radovčić, D., Garvin, H. M., Laird, M. F., Schroeder, L., Scott, J. E., Brophy, J., Ackermann, R. R., Musiba, C. M., de Ruiter, D. J., Mooers, A. Ø., & Collard, M. (2016). The evolutionary relationships and age of Homo naledi: An assessment using dated Bayesian phylogenetic methods. Journal of Human Evolution, 97, 17–26. https://doi.org/10.1016/j.jhevol.2016.04.008	site-level hypodigm inclusion	Homo heidelbergensis	Dembo, M., Radovčić, D., Garvin, H. M., Laird, M. F., Schroeder, L., Scott, J. E., Brophy, J., Ackermann, R. R., Musiba, C. M., de Ruiter, D. J., Mooers, A. Ø., & Collard, M. (2016). The evolutionary relationships and age of Homo naledi: An assessment using dated Bayesian phylogenetic methods. Journal of Human Evolution, 97, 17–26. https://doi.org/10.1016/j.jhevol.2016.04.008	site-level hypodigm inclusion	NA		56.9	Will, M., Krapp, M., Stock, J. T., & Manica, A. (2021). Different environmental variables predict body and brain size evolution in Homo. Nature Communications, 12(1), 4116. https://doi.org/10.1038/s41467-021-24290-7	Spain	Atapuerca	355	609	Arsuaga, J. L., Martínez, I., Arnold, L. J., Aranburu, A., Gracia-Téllez, A., Sharp, W. D., Quam, R. M., Falguères, C., Pantoja-Pérez, A., Bischoff, J., Poza-Rey, E., Parés, J. M., Carretero, J. M., Demuro, M., Lorenzo, C., Sala, N., Martinón-Torres, M., García, N., Alcázar de Velasco, A., … Carbonell, E. (2014). Neandertal roots: Cranial and chronological evidence from Sima de los Huesos. Scienc…	Arsuaga, J. L., Martínez, I., Arnold, L. J., Aranburu, A., Gracia-Téllez, A., Sharp, W. D., Quam, R. M., Falguères, C., Pantoja-Pérez, A., Bischoff, J., Poza-Rey, E., Parés, J. M., Carretero, J. M., Demuro, M., Lorenzo, C., Sala, N., Martinón-Torres, M., García, N., Alcázar de Velasco, A., … Carbonell, E. (2014). Neandertal roots: Cranial and chronological evidence from Sima de los Huesos. Scienc…			Chibanian	Paleartic
Cranium D	Homo neanderthalensis	Dembo, M., Radovčić, D., Garvin, H. M., Laird, M. F., Schroeder, L., Scott, J. E., Brophy, J., Ackermann, R. R., Musiba, C. M., de Ruiter, D. J., Mooers, A. Ø., & Collard, M. (2016). The evolutionary relationships and age of Homo naledi: An assessment using dated Bayesian phylogenetic methods. Journal of Human Evolution, 97, 17–26. https://doi.org/10.1016/j.jhevol.2016.04.008	site-level hypodigm inclusion	Homo neanderthalensis	Dembo, M., Radovčić, D., Garvin, H. M., Laird, M. F., Schroeder, L., Scott, J. E., Brophy, J., Ackermann, R. R., Musiba, C. M., de Ruiter, D. J., Mooers, A. Ø., & Collard, M. (2016). The evolutionary relationships and age of Homo naledi: An assessment using dated Bayesian phylogenetic methods. Journal of Human Evolution, 97, 17–26. https://doi.org/10.1016/j.jhevol.2016.04.008	site-level hypodigm inclusion	1397	Cofran, Z., Boone, M., & Petticord, M. (2020). Virtually estimated endocranial volumes of the Krapina Neandertals. American Journal of Physical Anthropology. doi:10.1002/ajpa.24165	NA		Croatia	Krapina	115	210	Rink, W. J., Schwarcz, H. P., Smith, F. H., & Radovĉiĉ, J. (1995). ESR ages for Krapina hominids. Nature, 378(6552), Article 6552. https://doi.org/10.1038/378024a0	Rink, W. J., Schwarcz, H. P., Smith, F. H., & Radovĉiĉ, J. (1995). ESR ages for Krapina hominids. Nature, 378(6552), Article 6552. https://doi.org/10.1038/378024a0	ESR	ESR	Chibanian	Paleartic
Cro-Magnon 1	Homo sapiens	Dembo, M., Radovčić, D., Garvin, H. M., Laird, M. F., Schroeder, L., Scott, J. E., Brophy, J., Ackermann, R. R., Musiba, C. M., de Ruiter, D. J., Mooers, A. Ø., & Collard, M. (2016). The evolutionary relationships and age of Homo naledi: An assessment using dated Bayesian phylogenetic methods. Journal of Human Evolution, 97, 17–26. https://doi.org/10.1016/j.jhevol.2016.04.008	individual specimen included in hypodigm	Homo sapiens	Dembo, M., Radovčić, D., Garvin, H. M., Laird, M. F., Schroeder, L., Scott, J. E., Brophy, J., Ackermann, R. R., Musiba, C. M., de Ruiter, D. J., Mooers, A. Ø., & Collard, M. (2016). The evolutionary relationships and age of Homo naledi: An assessment using dated Bayesian phylogenetic methods. Journal of Human Evolution, 97, 17–26. https://doi.org/10.1016/j.jhevol.2016.04.008	individual specimen included in hypodigm	1574	Neubauer, S., Hublin, J.-J., & Gunz, P. (2018). The evolution of modern human brain shape. Science Advances, 4(1), eaao5961. https://doi.org/10.1126/sciadv.aao5961	70.3	Will, M., Krapp, M., Stock, J. T., & Manica, A. (2021). Different environmental variables predict body and brain size evolution in Homo. Nature Communications, 12(1), 4116. https://doi.org/10.1038/s41467-021-24290-7	France	Cro-Magnon	28	34.3	Douka, K., Chiotti, L., Nespoulet, R., & Higham, T. (2020). A refined chronology for the Gravettian sequence of Abri Pataud. Journal of Human Evolution, 141, 102730; Henry-Gambier, D., Nespoulet, R., & Chiotti, L. (2013). Attribution culturelle au Gravettien ancien des fossiles humains de l’abri Cro-Magnon (Les Eyzies-de-Tayac, Dordogne, France). PALEO. Revue d’archéologie Préhistorique, 24, 121–…	Douka, K., Chiotti, L., Nespoulet, R., & Higham, T. (2020). A refined chronology for the Gravettian sequence of Abri Pataud. Journal of Human Evolution, 141, 102730; Henry-Gambier, D., Nespoulet, R., & Chiotti, L. (2013). Attribution culturelle au Gravettien ancien des fossiles humains de l’abri Cro-Magnon (Les Eyzies-de-Tayac, Dordogne, France). PALEO. Revue d’archéologie Préhistorique, 24, 121–…	Archaeological correlation	Archaeological correlation	Stage_4	Paleartic
Cro-Magnon 2	Homo sapiens	Dembo, M., Radovčić, D., Garvin, H. M., Laird, M. F., Schroeder, L., Scott, J. E., Brophy, J., Ackermann, R. R., Musiba, C. M., de Ruiter, D. J., Mooers, A. Ø., & Collard, M. (2016). The evolutionary relationships and age of Homo naledi: An assessment using dated Bayesian phylogenetic methods. Journal of Human Evolution, 97, 17–26. https://doi.org/10.1016/j.jhevol.2016.04.008	site-level hypodigm inclusion	Homo sapiens	Dembo, M., Radovčić, D., Garvin, H. M., Laird, M. F., Schroeder, L., Scott, J. E., Brophy, J., Ackermann, R. R., Musiba, C. M., de Ruiter, D. J., Mooers, A. Ø., & Collard, M. (2016). The evolutionary relationships and age of Homo naledi: An assessment using dated Bayesian phylogenetic methods. Journal of Human Evolution, 97, 17–26. https://doi.org/10.1016/j.jhevol.2016.04.008	site-level hypodigm inclusion	1402	De Miguel, C., & Henneberg, M. (2001). Variation in hominid brain size: How much is due to method? HOMO, 52(1), 3–58. https://doi.org/10.1078/0018-442X-00019	68.6	Ruff, C. B., Squyres, N., & Junno, J.-A. (2020). Body mass estimation in hominins from humeral articular dimensions. American Journal of Physical Anthropology, 173(3), 480–499. https://doi.org/10.1002/ajpa.24090	France	Cro-Magnon	28	34.3	Douka, K., Chiotti, L., Nespoulet, R., & Higham, T. (2020). A refined chronology for the Gravettian sequence of Abri Pataud. Journal of Human Evolution, 141, 102730; Henry-Gambier, D., Nespoulet, R., & Chiotti, L. (2013). Attribution culturelle au Gravettien ancien des fossiles humains de l’abri Cro-Magnon (Les Eyzies-de-Tayac, Dordogne, France). PALEO. Revue d’archéologie Préhistorique, 24, 121–…	Douka, K., Chiotti, L., Nespoulet, R., & Higham, T. (2020). A refined chronology for the Gravettian sequence of Abri Pataud. Journal of Human Evolution, 141, 102730; Henry-Gambier, D., Nespoulet, R., & Chiotti, L. (2013). Attribution culturelle au Gravettien ancien des fossiles humains de l’abri Cro-Magnon (Les Eyzies-de-Tayac, Dordogne, France). PALEO. Revue d’archéologie Préhistorique, 24, 121–…	Archaeological correlation	Archaeological correlation	Stage_4	Paleartic
Cro-Magnon 3	Homo sapiens	Dembo, M., Radovčić, D., Garvin, H. M., Laird, M. F., Schroeder, L., Scott, J. E., Brophy, J., Ackermann, R. R., Musiba, C. M., de Ruiter, D. J., Mooers, A. Ø., & Collard, M. (2016). The evolutionary relationships and age of Homo naledi: An assessment using dated Bayesian phylogenetic methods. Journal of Human Evolution, 97, 17–26. https://doi.org/10.1016/j.jhevol.2016.04.008	site-level hypodigm inclusion	Homo sapiens	Dembo, M., Radovčić, D., Garvin, H. M., Laird, M. F., Schroeder, L., Scott, J. E., Brophy, J., Ackermann, R. R., Musiba, C. M., de Ruiter, D. J., Mooers, A. Ø., & Collard, M. (2016). The evolutionary relationships and age of Homo naledi: An assessment using dated Bayesian phylogenetic methods. Journal of Human Evolution, 97, 17–26. https://doi.org/10.1016/j.jhevol.2016.04.008	site-level hypodigm inclusion	1813	Neubauer, S., Hublin, J.-J., & Gunz, P. (2018). The evolution of modern human brain shape. Science Advances, 4(1), eaao5961. https://doi.org/10.1126/sciadv.aao5961	58.8	Ruff, C. B., Squyres, N., & Junno, J.-A. (2020). Body mass estimation in hominins from humeral articular dimensions. American Journal of Physical Anthropology, 173(3), 480–499. https://doi.org/10.1002/ajpa.24090	France	Cro-Magnon	28	34.3	Douka, K., Chiotti, L., Nespoulet, R., & Higham, T. (2020). A refined chronology for the Gravettian sequence of Abri Pataud. Journal of Human Evolution, 141, 102730; Henry-Gambier, D., Nespoulet, R., & Chiotti, L. (2013). Attribution culturelle au Gravettien ancien des fossiles humains de l’abri Cro-Magnon (Les Eyzies-de-Tayac, Dordogne, France). PALEO. Revue d’archéologie Préhistorique, 24, 121–…	Douka, K., Chiotti, L., Nespoulet, R., & Higham, T. (2020). A refined chronology for the Gravettian sequence of Abri Pataud. Journal of Human Evolution, 141, 102730; Henry-Gambier, D., Nespoulet, R., & Chiotti, L. (2013). Attribution culturelle au Gravettien ancien des fossiles humains de l’abri Cro-Magnon (Les Eyzies-de-Tayac, Dordogne, France). PALEO. Revue d’archéologie Préhistorique, 24, 121–…	Archaeological correlation	Archaeological correlation	Stage_4	Paleartic
Cro-magnon 4314	Homo sapiens	Dembo, M., Radovčić, D., Garvin, H. M., Laird, M. F., Schroeder, L., Scott, J. E., Brophy, J., Ackermann, R. R., Musiba, C. M., de Ruiter, D. J., Mooers, A. Ø., & Collard, M. (2016). The evolutionary relationships and age of Homo naledi: An assessment using dated Bayesian phylogenetic methods. Journal of Human Evolution, 97, 17–26. https://doi.org/10.1016/j.jhevol.2016.04.008	site-level hypodigm inclusion	Homo sapiens	Dembo, M., Radovčić, D., Garvin, H. M., Laird, M. F., Schroeder, L., Scott, J. E., Brophy, J., Ackermann, R. R., Musiba, C. M., de Ruiter, D. J., Mooers, A. Ø., & Collard, M. (2016). The evolutionary relationships and age of Homo naledi: An assessment using dated Bayesian phylogenetic methods. Journal of Human Evolution, 97, 17–26. https://doi.org/10.1016/j.jhevol.2016.04.008	site-level hypodigm inclusion	NA		70.1	Will, M., Pablos, A., & Stock, J. T. (2017). Long-term patterns of body mass and stature evolution within the hominin lineage. Royal Society Open Science, 4(11), 171339.	France	Cro-Magnon	28	34.3	Douka, K., Chiotti, L., Nespoulet, R., & Higham, T. (2020). A refined chronology for the Gravettian sequence of Abri Pataud. Journal of Human Evolution, 141, 102730; Henry-Gambier, D., Nespoulet, R., & Chiotti, L. (2013). Attribution culturelle au Gravettien ancien des fossiles humains de l’abri Cro-Magnon (Les Eyzies-de-Tayac, Dordogne, France). PALEO. Revue d’archéologie Préhistorique, 24, 121–…	Douka, K., Chiotti, L., Nespoulet, R., & Higham, T. (2020). A refined chronology for the Gravettian sequence of Abri Pataud. Journal of Human Evolution, 141, 102730; Henry-Gambier, D., Nespoulet, R., & Chiotti, L. (2013). Attribution culturelle au Gravettien ancien des fossiles humains de l’abri Cro-Magnon (Les Eyzies-de-Tayac, Dordogne, France). PALEO. Revue d’archéologie Préhistorique, 24, 121–…			Stage_4	Paleartic
Cro-magnon 4315	Homo sapiens	Dembo, M., Radovčić, D., Garvin, H. M., Laird, M. F., Schroeder, L., Scott, J. E., Brophy, J., Ackermann, R. R., Musiba, C. M., de Ruiter, D. J., Mooers, A. Ø., & Collard, M. (2016). The evolutionary relationships and age of Homo naledi: An assessment using dated Bayesian phylogenetic methods. Journal of Human Evolution, 97, 17–26. https://doi.org/10.1016/j.jhevol.2016.04.008	site-level hypodigm inclusion	Homo sapiens	Dembo, M., Radovčić, D., Garvin, H. M., Laird, M. F., Schroeder, L., Scott, J. E., Brophy, J., Ackermann, R. R., Musiba, C. M., de Ruiter, D. J., Mooers, A. Ø., & Collard, M. (2016). The evolutionary relationships and age of Homo naledi: An assessment using dated Bayesian phylogenetic methods. Journal of Human Evolution, 97, 17–26. https://doi.org/10.1016/j.jhevol.2016.04.008	site-level hypodigm inclusion	NA		73.5	Will, M., Krapp, M., Stock, J. T., & Manica, A. (2021). Different environmental variables predict body and brain size evolution in Homo. Nature Communications, 12(1), 4116. https://doi.org/10.1038/s41467-021-24290-7	France	Cro-Magnon	28	34.3	Douka, K., Chiotti, L., Nespoulet, R., & Higham, T. (2020). A refined chronology for the Gravettian sequence of Abri Pataud. Journal of Human Evolution, 141, 102730; Henry-Gambier, D., Nespoulet, R., & Chiotti, L. (2013). Attribution culturelle au Gravettien ancien des fossiles humains de l’abri Cro-Magnon (Les Eyzies-de-Tayac, Dordogne, France). PALEO. Revue d’archéologie Préhistorique, 24, 121–…	Douka, K., Chiotti, L., Nespoulet, R., & Higham, T. (2020). A refined chronology for the Gravettian sequence of Abri Pataud. Journal of Human Evolution, 141, 102730; Henry-Gambier, D., Nespoulet, R., & Chiotti, L. (2013). Attribution culturelle au Gravettien ancien des fossiles humains de l’abri Cro-Magnon (Les Eyzies-de-Tayac, Dordogne, France). PALEO. Revue d’archéologie Préhistorique, 24, 121–…			Stage_4	Paleartic
Cro-magnon 4317	Homo sapiens	Dembo, M., Radovčić, D., Garvin, H. M., Laird, M. F., Schroeder, L., Scott, J. E., Brophy, J., Ackermann, R. R., Musiba, C. M., de Ruiter, D. J., Mooers, A. Ø., & Collard, M. (2016). The evolutionary relationships and age of Homo naledi: An assessment using dated Bayesian phylogenetic methods. Journal of Human Evolution, 97, 17–26. https://doi.org/10.1016/j.jhevol.2016.04.008	site-level hypodigm inclusion	Homo sapiens	Dembo, M., Radovčić, D., Garvin, H. M., Laird, M. F., Schroeder, L., Scott, J. E., Brophy, J., Ackermann, R. R., Musiba, C. M., de Ruiter, D. J., Mooers, A. Ø., & Collard, M. (2016). The evolutionary relationships and age of Homo naledi: An assessment using dated Bayesian phylogenetic methods. Journal of Human Evolution, 97, 17–26. https://doi.org/10.1016/j.jhevol.2016.04.008	site-level hypodigm inclusion	NA		61.7	Will, M., Krapp, M., Stock, J. T., & Manica, A. (2021). Different environmental variables predict body and brain size evolution in Homo. Nature Communications, 12(1), 4116. https://doi.org/10.1038/s41467-021-24290-7	France	Cro-Magnon	28	34.3	Douka, K., Chiotti, L., Nespoulet, R., & Higham, T. (2020). A refined chronology for the Gravettian sequence of Abri Pataud. Journal of Human Evolution, 141, 102730; Henry-Gambier, D., Nespoulet, R., & Chiotti, L. (2013). Attribution culturelle au Gravettien ancien des fossiles humains de l’abri Cro-Magnon (Les Eyzies-de-Tayac, Dordogne, France). PALEO. Revue d’archéologie Préhistorique, 24, 121–…	Douka, K., Chiotti, L., Nespoulet, R., & Higham, T. (2020). A refined chronology for the Gravettian sequence of Abri Pataud. Journal of Human Evolution, 141, 102730; Henry-Gambier, D., Nespoulet, R., & Chiotti, L. (2013). Attribution culturelle au Gravettien ancien des fossiles humains de l’abri Cro-Magnon (Les Eyzies-de-Tayac, Dordogne, France). PALEO. Revue d’archéologie Préhistorique, 24, 121–…			Stage_4	Paleartic
Cro-magnon 4321	Homo sapiens	Dembo, M., Radovčić, D., Garvin, H. M., Laird, M. F., Schroeder, L., Scott, J. E., Brophy, J., Ackermann, R. R., Musiba, C. M., de Ruiter, D. J., Mooers, A. Ø., & Collard, M. (2016). The evolutionary relationships and age of Homo naledi: An assessment using dated Bayesian phylogenetic methods. Journal of Human Evolution, 97, 17–26. https://doi.org/10.1016/j.jhevol.2016.04.008	site-level hypodigm inclusion	Homo sapiens	Dembo, M., Radovčić, D., Garvin, H. M., Laird, M. F., Schroeder, L., Scott, J. E., Brophy, J., Ackermann, R. R., Musiba, C. M., de Ruiter, D. J., Mooers, A. Ø., & Collard, M. (2016). The evolutionary relationships and age of Homo naledi: An assessment using dated Bayesian phylogenetic methods. Journal of Human Evolution, 97, 17–26. https://doi.org/10.1016/j.jhevol.2016.04.008	site-level hypodigm inclusion	NA		61.3	Will, M., Pablos, A., & Stock, J. T. (2017). Long-term patterns of body mass and stature evolution within the hominin lineage. Royal Society Open Science, 4(11), 171339.	France	Cro-Magnon	28	34.3	Douka, K., Chiotti, L., Nespoulet, R., & Higham, T. (2020). A refined chronology for the Gravettian sequence of Abri Pataud. Journal of Human Evolution, 141, 102730; Henry-Gambier, D., Nespoulet, R., & Chiotti, L. (2013). Attribution culturelle au Gravettien ancien des fossiles humains de l’abri Cro-Magnon (Les Eyzies-de-Tayac, Dordogne, France). PALEO. Revue d’archéologie Préhistorique, 24, 121–…	Douka, K., Chiotti, L., Nespoulet, R., & Higham, T. (2020). A refined chronology for the Gravettian sequence of Abri Pataud. Journal of Human Evolution, 141, 102730; Henry-Gambier, D., Nespoulet, R., & Chiotti, L. (2013). Attribution culturelle au Gravettien ancien des fossiles humains de l’abri Cro-Magnon (Les Eyzies-de-Tayac, Dordogne, France). PALEO. Revue d’archéologie Préhistorique, 24, 121–…			Stage_4	Paleartic
Cro-magnon 4337	Homo sapiens	Dembo, M., Radovčić, D., Garvin, H. M., Laird, M. F., Schroeder, L., Scott, J. E., Brophy, J., Ackermann, R. R., Musiba, C. M., de Ruiter, D. J., Mooers, A. Ø., & Collard, M. (2016). The evolutionary relationships and age of Homo naledi: An assessment using dated Bayesian phylogenetic methods. Journal of Human Evolution, 97, 17–26. https://doi.org/10.1016/j.jhevol.2016.04.008	site-level hypodigm inclusion	Homo sapiens	Dembo, M., Radovčić, D., Garvin, H. M., Laird, M. F., Schroeder, L., Scott, J. E., Brophy, J., Ackermann, R. R., Musiba, C. M., de Ruiter, D. J., Mooers, A. Ø., & Collard, M. (2016). The evolutionary relationships and age of Homo naledi: An assessment using dated Bayesian phylogenetic methods. Journal of Human Evolution, 97, 17–26. https://doi.org/10.1016/j.jhevol.2016.04.008	site-level hypodigm inclusion	NA		81.1	Will, M., Krapp, M., Stock, J. T., & Manica, A. (2021). Different environmental variables predict body and brain size evolution in Homo. Nature Communications, 12(1), 4116. https://doi.org/10.1038/s41467-021-24290-7	France	Cro-Magnon	28	34.3	Douka, K., Chiotti, L., Nespoulet, R., & Higham, T. (2020). A refined chronology for the Gravettian sequence of Abri Pataud. Journal of Human Evolution, 141, 102730; Henry-Gambier, D., Nespoulet, R., & Chiotti, L. (2013). Attribution culturelle au Gravettien ancien des fossiles humains de l’abri Cro-Magnon (Les Eyzies-de-Tayac, Dordogne, France). PALEO. Revue d’archéologie Préhistorique, 24, 121–…	Douka, K., Chiotti, L., Nespoulet, R., & Higham, T. (2020). A refined chronology for the Gravettian sequence of Abri Pataud. Journal of Human Evolution, 141, 102730; Henry-Gambier, D., Nespoulet, R., & Chiotti, L. (2013). Attribution culturelle au Gravettien ancien des fossiles humains de l’abri Cro-Magnon (Les Eyzies-de-Tayac, Dordogne, France). PALEO. Revue d’archéologie Préhistorique, 24, 121–…			Stage_4	Paleartic
D2280	Georgian Homo erectus	Dembo, M., Radovčić, D., Garvin, H. M., Laird, M. F., Schroeder, L., Scott, J. E., Brophy, J., Ackermann, R. R., Musiba, C. M., de Ruiter, D. J., Mooers, A. Ø., & Collard, M. (2016). The evolutionary relationships and age of Homo naledi: An assessment using dated Bayesian phylogenetic methods. Journal of Human Evolution, 97, 17–26. https://doi.org/10.1016/j.jhevol.2016.04.008	individual specimen included in hypodigm	Georgian Homo erectus	Dembo, M., Radovčić, D., Garvin, H. M., Laird, M. F., Schroeder, L., Scott, J. E., Brophy, J., Ackermann, R. R., Musiba, C. M., de Ruiter, D. J., Mooers, A. Ø., & Collard, M. (2016). The evolutionary relationships and age of Homo naledi: An assessment using dated Bayesian phylogenetic methods. Journal of Human Evolution, 97, 17–26. https://doi.org/10.1016/j.jhevol.2016.04.008	individual specimen included in hypodigm	730	Ponce de León, M. S.. de, Bienvenu, T., Marom, A., Engel, S., Tafforeau, P., Warren, J. L. A., … Zollikofer, C. P. E. (2021). The primitive brain of early Homo. Science, 372(6538), 165–171. https://doi.org/10.1126/science.aaz0032	NA		Georgia	Dmanisi	1770	1850	Ferring, R., Oms, O., Agustí, J., Berna, F., Nioradze, M., Shelia, T., Tappen, M., Vekua, A., Zhvania, D., & Lordkipanidze, D. (2011). Earliest human occupations at Dmanisi (Georgian Caucasus) dated to 1.85-1.78 Ma. Proceedings of the National Academy of Sciences of the United States of America, 108(26), 10432–10436. https://doi.org/10.1073/pnas.1106638108	Ferring, R., Oms, O., Agustí, J., Berna, F., Nioradze, M., Shelia, T., Tappen, M., Vekua, A., Zhvania, D., & Lordkipanidze, D. (2011). Earliest human occupations at Dmanisi (Georgian Caucasus) dated to 1.85-1.78 Ma. Proceedings of the National Academy of Sciences of the United States of America, 108(26), 10432–10436. https://doi.org/10.1073/pnas.1106638108	Palaeomagnetism	Palaeomagnetism	Galesian	Paleartic
D2282	Georgian Homo erectus	Dembo, M., Radovčić, D., Garvin, H. M., Laird, M. F., Schroeder, L., Scott, J. E., Brophy, J., Ackermann, R. R., Musiba, C. M., de Ruiter, D. J., Mooers, A. Ø., & Collard, M. (2016). The evolutionary relationships and age of Homo naledi: An assessment using dated Bayesian phylogenetic methods. Journal of Human Evolution, 97, 17–26. https://doi.org/10.1016/j.jhevol.2016.04.008	individual specimen included in hypodigm	Georgian Homo erectus	Dembo, M., Radovčić, D., Garvin, H. M., Laird, M. F., Schroeder, L., Scott, J. E., Brophy, J., Ackermann, R. R., Musiba, C. M., de Ruiter, D. J., Mooers, A. Ø., & Collard, M. (2016). The evolutionary relationships and age of Homo naledi: An assessment using dated Bayesian phylogenetic methods. Journal of Human Evolution, 97, 17–26. https://doi.org/10.1016/j.jhevol.2016.04.008	individual specimen included in hypodigm	650		NA		Georgia	Dmanisi	1770	1850	Ferring, R., Oms, O., Agustí, J., Berna, F., Nioradze, M., Shelia, T., Tappen, M., Vekua, A., Zhvania, D., & Lordkipanidze, D. (2011). Earliest human occupations at Dmanisi (Georgian Caucasus) dated to 1.85-1.78 Ma. Proceedings of the National Academy of Sciences of the United States of America, 108(26), 10432–10436. https://doi.org/10.1073/pnas.1106638108	Ferring, R., Oms, O., Agustí, J., Berna, F., Nioradze, M., Shelia, T., Tappen, M., Vekua, A., Zhvania, D., & Lordkipanidze, D. (2011). Earliest human occupations at Dmanisi (Georgian Caucasus) dated to 1.85-1.78 Ma. Proceedings of the National Academy of Sciences of the United States of America, 108(26), 10432–10436. https://doi.org/10.1073/pnas.1106638108	Palaeomagnetism	Palaeomagnetism	Galesian	Paleartic
D2700	Georgian Homo erectus	Dembo, M., Radovčić, D., Garvin, H. M., Laird, M. F., Schroeder, L., Scott, J. E., Brophy, J., Ackermann, R. R., Musiba, C. M., de Ruiter, D. J., Mooers, A. Ø., & Collard, M. (2016). The evolutionary relationships and age of Homo naledi: An assessment using dated Bayesian phylogenetic methods. Journal of Human Evolution, 97, 17–26. https://doi.org/10.1016/j.jhevol.2016.04.008	individual specimen included in hypodigm	Georgian Homo erectus	Dembo, M., Radovčić, D., Garvin, H. M., Laird, M. F., Schroeder, L., Scott, J. E., Brophy, J., Ackermann, R. R., Musiba, C. M., de Ruiter, D. J., Mooers, A. Ø., & Collard, M. (2016). The evolutionary relationships and age of Homo naledi: An assessment using dated Bayesian phylogenetic methods. Journal of Human Evolution, 97, 17–26. https://doi.org/10.1016/j.jhevol.2016.04.008	individual specimen included in hypodigm	601	Ponce de León, M. S.. de, Bienvenu, T., Marom, A., Engel, S., Tafforeau, P., Warren, J. L. A., … Zollikofer, C. P. E. (2021). The primitive brain of early Homo. Science, 372(6538), 165–171. https://doi.org/10.1126/science.aaz0032	35.6	Grabowski, M., Hatala, K. G., Jungers, W. L., & Richmond, B. G. (2015). Body mass estimates of hominin fossils and the evolution of human body size. Journal of Human Evolution, 85, 75–93. https://doi.org/10.1016/j.jhevol.2015.05.005	Georgia	Dmanisi	1770	1850	Ferring, R., Oms, O., Agustí, J., Berna, F., Nioradze, M., Shelia, T., Tappen, M., Vekua, A., Zhvania, D., & Lordkipanidze, D. (2011). Earliest human occupations at Dmanisi (Georgian Caucasus) dated to 1.85-1.78 Ma. Proceedings of the National Academy of Sciences of the United States of America, 108(26), 10432–10436. https://doi.org/10.1073/pnas.1106638108	Ferring, R., Oms, O., Agustí, J., Berna, F., Nioradze, M., Shelia, T., Tappen, M., Vekua, A., Zhvania, D., & Lordkipanidze, D. (2011). Earliest human occupations at Dmanisi (Georgian Caucasus) dated to 1.85-1.78 Ma. Proceedings of the National Academy of Sciences of the United States of America, 108(26), 10432–10436. https://doi.org/10.1073/pnas.1106638108	Palaeomagnetism	Palaeomagnetism	Galesian	Paleartic
D3444/D3900	Georgian Homo erectus	Dembo, M., Radovčić, D., Garvin, H. M., Laird, M. F., Schroeder, L., Scott, J. E., Brophy, J., Ackermann, R. R., Musiba, C. M., de Ruiter, D. J., Mooers, A. Ø., & Collard, M. (2016). The evolutionary relationships and age of Homo naledi: An assessment using dated Bayesian phylogenetic methods. Journal of Human Evolution, 97, 17–26. https://doi.org/10.1016/j.jhevol.2016.04.008	individual specimen included in hypodigm	Georgian Homo erectus	Dembo, M., Radovčić, D., Garvin, H. M., Laird, M. F., Schroeder, L., Scott, J. E., Brophy, J., Ackermann, R. R., Musiba, C. M., de Ruiter, D. J., Mooers, A. Ø., & Collard, M. (2016). The evolutionary relationships and age of Homo naledi: An assessment using dated Bayesian phylogenetic methods. Journal of Human Evolution, 97, 17–26. https://doi.org/10.1016/j.jhevol.2016.04.008	individual specimen included in hypodigm	641	Ponce de León, M. S.. de, Bienvenu, T., Marom, A., Engel, S., Tafforeau, P., Warren, J. L. A., … Zollikofer, C. P. E. (2021). The primitive brain of early Homo. Science, 372(6538), 165–171. https://doi.org/10.1126/science.aaz0032	NA		Georgia	Dmanisi	1770	1850	Ferring, R., Oms, O., Agustí, J., Berna, F., Nioradze, M., Shelia, T., Tappen, M., Vekua, A., Zhvania, D., & Lordkipanidze, D. (2011). Earliest human occupations at Dmanisi (Georgian Caucasus) dated to 1.85-1.78 Ma. Proceedings of the National Academy of Sciences of the United States of America, 108(26), 10432–10436. https://doi.org/10.1073/pnas.1106638108	Ferring, R., Oms, O., Agustí, J., Berna, F., Nioradze, M., Shelia, T., Tappen, M., Vekua, A., Zhvania, D., & Lordkipanidze, D. (2011). Earliest human occupations at Dmanisi (Georgian Caucasus) dated to 1.85-1.78 Ma. Proceedings of the National Academy of Sciences of the United States of America, 108(26), 10432–10436. https://doi.org/10.1073/pnas.1106638108	Palaeomagnetism	Palaeomagnetism	Galesian	Paleartic
D4111/D3422	Georgian Homo erectus	Dembo, M., Radovčić, D., Garvin, H. M., Laird, M. F., Schroeder, L., Scott, J. E., Brophy, J., Ackermann, R. R., Musiba, C. M., de Ruiter, D. J., Mooers, A. Ø., & Collard, M. (2016). The evolutionary relationships and age of Homo naledi: An assessment using dated Bayesian phylogenetic methods. Journal of Human Evolution, 97, 17–26. https://doi.org/10.1016/j.jhevol.2016.04.008	site-level hypodigm inclusion	Georgian Homo erectus	Dembo, M., Radovčić, D., Garvin, H. M., Laird, M. F., Schroeder, L., Scott, J. E., Brophy, J., Ackermann, R. R., Musiba, C. M., de Ruiter, D. J., Mooers, A. Ø., & Collard, M. (2016). The evolutionary relationships and age of Homo naledi: An assessment using dated Bayesian phylogenetic methods. Journal of Human Evolution, 97, 17–26. https://doi.org/10.1016/j.jhevol.2016.04.008	site-level hypodigm inclusion	NA		46	Grabowski, M., Hatala, K. G., Jungers, W. L., & Richmond, B. G. (2015). Body mass estimates of hominin fossils and the evolution of human body size. Journal of Human Evolution, 85, 75–93. https://doi.org/10.1016/j.jhevol.2015.05.005	Georgia	Dmanisi	1770	1850	Ferring, R., Oms, O., Agustí, J., Berna, F., Nioradze, M., Shelia, T., Tappen, M., Vekua, A., Zhvania, D., & Lordkipanidze, D. (2011). Earliest human occupations at Dmanisi (Georgian Caucasus) dated to 1.85-1.78 Ma. Proceedings of the National Academy of Sciences of the United States of America, 108(26), 10432–10436. https://doi.org/10.1073/pnas.1106638108	Ferring, R., Oms, O., Agustí, J., Berna, F., Nioradze, M., Shelia, T., Tappen, M., Vekua, A., Zhvania, D., & Lordkipanidze, D. (2011). Earliest human occupations at Dmanisi (Georgian Caucasus) dated to 1.85-1.78 Ma. Proceedings of the National Academy of Sciences of the United States of America, 108(26), 10432–10436. https://doi.org/10.1073/pnas.1106638108	Palaeomagnetism	Palaeomagnetism	Galesian	Paleartic
D4500/D2600	Georgian Homo erectus	Dembo, M., Radovčić, D., Garvin, H. M., Laird, M. F., Schroeder, L., Scott, J. E., Brophy, J., Ackermann, R. R., Musiba, C. M., de Ruiter, D. J., Mooers, A. Ø., & Collard, M. (2016). The evolutionary relationships and age of Homo naledi: An assessment using dated Bayesian phylogenetic methods. Journal of Human Evolution, 97, 17–26. https://doi.org/10.1016/j.jhevol.2016.04.008	individual specimen included in hypodigm	Georgian Homo erectus	Dembo, M., Radovčić, D., Garvin, H. M., Laird, M. F., Schroeder, L., Scott, J. E., Brophy, J., Ackermann, R. R., Musiba, C. M., de Ruiter, D. J., Mooers, A. Ø., & Collard, M. (2016). The evolutionary relationships and age of Homo naledi: An assessment using dated Bayesian phylogenetic methods. Journal of Human Evolution, 97, 17–26. https://doi.org/10.1016/j.jhevol.2016.04.008	individual specimen included in hypodigm	546	Ponce de León, M. S.. de, Bienvenu, T., Marom, A., Engel, S., Tafforeau, P., Warren, J. L. A., … Zollikofer, C. P. E. (2021). The primitive brain of early Homo. Science, 372(6538), 165–171. https://doi.org/10.1126/science.aaz0032	55.1	Ruff, C. B., Burgess, M. L., Squyres, N., Junno, J.-A., & Trinkaus, E. (2018). Lower limb articular scaling and body mass estimation in Pliocene and Pleistocene hominins. Journal of Human Evolution, 115, 85–111. https://doi.org/10.1016/j.jhevol.2017.10.014	Georgia	Dmanisi	1770	1850	Ferring, R., Oms, O., Agustí, J., Berna, F., Nioradze, M., Shelia, T., Tappen, M., Vekua, A., Zhvania, D., & Lordkipanidze, D. (2011). Earliest human occupations at Dmanisi (Georgian Caucasus) dated to 1.85-1.78 Ma. Proceedings of the National Academy of Sciences of the United States of America, 108(26), 10432–10436. https://doi.org/10.1073/pnas.1106638108	Ferring, R., Oms, O., Agustí, J., Berna, F., Nioradze, M., Shelia, T., Tappen, M., Vekua, A., Zhvania, D., & Lordkipanidze, D. (2011). Earliest human occupations at Dmanisi (Georgian Caucasus) dated to 1.85-1.78 Ma. Proceedings of the National Academy of Sciences of the United States of America, 108(26), 10432–10436. https://doi.org/10.1073/pnas.1106638108	Palaeomagnetism	Palaeomagnetism	Galesian	Paleartic
Dali	Homo heidelbergensis; Homo sapiens; Homo neanderthalensis	See notes	Uncertain, allowed to be classified as either Homo heidelbergensis or Homo neanderthalensis in different datasets based on Athreya, S., & Wu, X. (2017). A multivariate assessment of the Dali hominin cranium from China: Morphological affinities and implications for Pleistocene evolution in East Asia. American Journal of Physical Anthropology, 164(4), 679–701. https://doi.org/10.1002/ajpa.23305	Homo heidelbergensis; Homo sapiens; Homo neanderthalensis; Homo erectus	See notes	Uncertain, allowed to be classified as different species in datasets based on Athreya, S., & Wu, X. (2017). A multivariate assessment of the Dali hominin cranium from China: Morphological affinities and implications for Pleistocene evolution in East Asia. American Journal of Physical Anthropology, 164(4), 679–701. https://doi.org/10.1002/ajpa.23305	1120	Wu, X., & Athreya, S. (2013). A description of the geological context, discrete traits, and linear morphometrics of the Middle Pleistocene hominin from Dali, Shaanxi Province, China. American Journal of Physical Anthropology, 150(1), 141-157. https://doi.org/10.1002/ajpa.22188	45.65	Rightmire, G. P. (2004). Brain size and encephalization in early to Mid-Pleistocene Homo. American Journal of Physical Anthropology, 124(2), 109–123. https://doi.org/10.1002/ajpa.10346	China	Dali	243.8	281.6	Sun, X., Yi, S., Lu, H., & Zhang, W. (2017). TT-OSL and post-IR IRSL dating of the Dali Man site in central China. Quaternary International, 434, 99–106. https://doi.org/10.1016/j.quaint.2015.05.027	Sun, X., Yi, S., Lu, H., & Zhang, W. (2017). TT-OSL and post-IR IRSL dating of the Dali Man site in central China. Quaternary International, 434, 99–106. https://doi.org/10.1016/j.quaint.2015.05.027	pIRIR	pIRIR	Chibanian	Paleartic
DAN5/P1	Homo ergaster	Semaw, S., Rogers, M. J., Simpson, S. W., Levin, N. E., Quade, J., Dunbar, N., McIntosh, W. C., Cáceres, I., Stinchcomb, G. E., Holloway, R. L., Brown, F. H., Butler, R. F., Stout, D., & Everett, M. (2020). Co-occurrence of Acheulian and Oldowan artifacts with Homo erectus cranial fossils from Gona, Afar, Ethiopia. Science Advances, 6(10), eaaw4694. https://doi.org/10.1126/sciadv.aaw4694		Homo ergaster	Semaw, S., Rogers, M. J., Simpson, S. W., Levin, N. E., Quade, J., Dunbar, N., McIntosh, W. C., Cáceres, I., Stinchcomb, G. E., Holloway, R. L., Brown, F. H., Butler, R. F., Stout, D., & Everett, M. (2020). Co-occurrence of Acheulian and Oldowan artifacts with Homo erectus cranial fossils from Gona, Afar, Ethiopia. Science Advances, 6(10), eaaw4694. https://doi.org/10.1126/sciadv.aaw4694		598	Semaw, S., Rogers, M. J., Simpson, S. W., Levin, N. E., Quade, J., Dunbar, N., McIntosh, W. C., C·ceres, I., Stinchcomb, G. E., Holloway, R. L., Brown, F. H., Butler, R. F., Stout, D., & Everett, M. (2020). Co-occurrence of Acheulian and Oldowan artifacts with Homo erectus cranial fossils from Gona, Afar, Ethiopia. Science Advances, 6(10), eaaw4694. https://doi.org/10.1126/sciadv.aaw4694	NA		Ethiopia	Dana Aoule North	1500	1600	Semaw, S., Rogers, M. J., Simpson, S. W., Levin, N. E., Quade, J., Dunbar, N., McIntosh, W. C., Cáceres, I., Stinchcomb, G. E., Holloway, R. L., Brown, F. H., Butler, R. F., Stout, D., & Everett, M. (2020). Co-occurrence of Acheulian and Oldowan artifacts with Homo erectus cranial fossils from Gona, Afar, Ethiopia. Science Advances, 6(10), eaaw4694. https://doi.org/10.1126/sciadv.aaw4694	Semaw, S., Rogers, M. J., Simpson, S. W., Levin, N. E., Quade, J., Dunbar, N., McIntosh, W. C., Cáceres, I., Stinchcomb, G. E., Holloway, R. L., Brown, F. H., Butler, R. F., Stout, D., & Everett, M. (2020). Co-occurrence of Acheulian and Oldowan artifacts with Homo erectus cranial fossils from Gona, Afar, Ethiopia. Science Advances, 6(10), eaaw4694. https://doi.org/10.1126/sciadv.aaw4694	Ar-series	Ar-series	Calabrian	Afrotropical
Deep Skull femur	Homo sapiens	Curnoe, D., Datan, I., Goh, H. M., & Sauffi, M. S. (2019). Femur associated with the Deep Skull from the West Mouth of the Niah Caves (Sarawak, Malaysia). Journal of Human Evolution, 127, 133–148. https://doi.org/10.1016/j.jhevol.2018.12.008		Homo sapiens	Curnoe, D., Datan, I., Goh, H. M., & Sauffi, M. S. (2019). Femur associated with the Deep Skull from the West Mouth of the Niah Caves (Sarawak, Malaysia). Journal of Human Evolution, 127, 133–148. https://doi.org/10.1016/j.jhevol.2018.12.008		NA		35	Curnoe, D., Datan, I., Goh, H. M., & Sauffi, M. S. (2019). Femur associated with the Deep Skull from the West Mouth of the Niah Caves (Sarawak, Malaysia). Journal of Human Evolution, 127, 133–148. https://doi.org/10.1016/j.jhevol.2018.12.008	Malaysia	Niah Cave	37.6	49.6	Higham, T. F. G., Barton, H., Turney, C. S. M., Barker, G., Ramsey, C. B., & Brock, F. (2009). Radiocarbon dating of charcoal from tropical sequences: Results from the Niah Great Cave, Sarawak, and their broader implications. Journal of Quaternary Science, 24(2), 189–197. https://doi.org/10.1002/jqs.1197	Higham, T. F. G., Barton, H., Turney, C. S. M., Barker, G., Ramsey, C. B., & Brock, F. (2009). Radiocarbon dating of charcoal from tropical sequences: Results from the Niah Great Cave, Sarawak, and their broader implications. Journal of Quaternary Science, 24(2), 189–197. https://doi.org/10.1002/jqs.1197			Stage_4	Indomalayan
DH1	Homo naledi	Dembo, M., Radovčić, D., Garvin, H. M., Laird, M. F., Schroeder, L., Scott, J. E., Brophy, J., Ackermann, R. R., Musiba, C. M., de Ruiter, D. J., Mooers, A. Ø., & Collard, M. (2016). The evolutionary relationships and age of Homo naledi: An assessment using dated Bayesian phylogenetic methods. Journal of Human Evolution, 97, 17–26. https://doi.org/10.1016/j.jhevol.2016.04.008	individual specimen included in hypodigm	Homo naledi	Dembo, M., Radovčić, D., Garvin, H. M., Laird, M. F., Schroeder, L., Scott, J. E., Brophy, J., Ackermann, R. R., Musiba, C. M., de Ruiter, D. J., Mooers, A. Ø., & Collard, M. (2016). The evolutionary relationships and age of Homo naledi: An assessment using dated Bayesian phylogenetic methods. Journal of Human Evolution, 97, 17–26. https://doi.org/10.1016/j.jhevol.2016.04.008	individual specimen included in hypodigm	560	Berger, L. R., Hawks, J., de Ruiter, D. J., Churchill, S. E., Schmid, P., Delezene, L. K., Kivell, T. L., Garvin, H. M., Williams, S. A., DeSilva, J. M., Skinner, M. M., Musiba, C. M., Cameron, N., Holliday, T. W., Harcourt-Smith, W., Ackermann, R. R., Bastir, M., Bogin, B., Bolter, D., … Zipfel, B. (2015). Homo naledi, a new species of the genus Homo from the Dinaledi Chamber, South Africa. ELif…	NA		South Africa	Rising Star	236.3	335	Dirks, P. H., Roberts, E. M., Hilbert-Wolf, H., Kramers, J. D., Hawks, J., Dosseto, A., Duval, M., Elliott, M., Evans, M., Grun, R., Hellstrom, J., Herries, A. I., Joannes-Boyau, R., Makhubela, T. V., Placzek, C. J., Robbins, J., Spandler, C., Wiersma, J., Woodhead, J., & Berger, L. R. (2017). The age of homo naledi and associated sediments in the rising star cave, South Africa. ELife, 6. https:/…	Dirks, P. H., Roberts, E. M., Hilbert-Wolf, H., Kramers, J. D., Hawks, J., Dosseto, A., Duval, M., Elliott, M., Evans, M., Grun, R., Hellstrom, J., Herries, A. I., Joannes-Boyau, R., Makhubela, T. V., Placzek, C. J., Robbins, J., Spandler, C., Wiersma, J., Woodhead, J., & Berger, L. R. (2017). The age of homo naledi and associated sediments in the rising star cave, South Africa. ELife, 6. https:/…	U-series	U-series	Chibanian	Afrotropical
DH3	Homo naledi	Dembo, M., Radovčić, D., Garvin, H. M., Laird, M. F., Schroeder, L., Scott, J. E., Brophy, J., Ackermann, R. R., Musiba, C. M., de Ruiter, D. J., Mooers, A. Ø., & Collard, M. (2016). The evolutionary relationships and age of Homo naledi: An assessment using dated Bayesian phylogenetic methods. Journal of Human Evolution, 97, 17–26. https://doi.org/10.1016/j.jhevol.2016.04.008	individual specimen included in hypodigm	Homo naledi	Dembo, M., Radovčić, D., Garvin, H. M., Laird, M. F., Schroeder, L., Scott, J. E., Brophy, J., Ackermann, R. R., Musiba, C. M., de Ruiter, D. J., Mooers, A. Ø., & Collard, M. (2016). The evolutionary relationships and age of Homo naledi: An assessment using dated Bayesian phylogenetic methods. Journal of Human Evolution, 97, 17–26. https://doi.org/10.1016/j.jhevol.2016.04.008	individual specimen included in hypodigm	465	Berger, L. R., Hawks, J., de Ruiter, D. J., Churchill, S. E., Schmid, P., Delezene, L. K., Kivell, T. L., Garvin, H. M., Williams, S. A., DeSilva, J. M., Skinner, M. M., Musiba, C. M., Cameron, N., Holliday, T. W., Harcourt-Smith, W., Ackermann, R. R., Bastir, M., Bogin, B., Bolter, D., … Zipfel, B. (2015). Homo naledi, a new species of the genus Homo from the Dinaledi Chamber, South Africa. ELif…	NA		South Africa	Rising Star	236.3	335	Dirks, P. H., Roberts, E. M., Hilbert-Wolf, H., Kramers, J. D., Hawks, J., Dosseto, A., Duval, M., Elliott, M., Evans, M., Grun, R., Hellstrom, J., Herries, A. I., Joannes-Boyau, R., Makhubela, T. V., Placzek, C. J., Robbins, J., Spandler, C., Wiersma, J., Woodhead, J., & Berger, L. R. (2017). The age of homo naledi and associated sediments in the rising star cave, South Africa. ELife, 6. https:/…	Dirks, P. H., Roberts, E. M., Hilbert-Wolf, H., Kramers, J. D., Hawks, J., Dosseto, A., Duval, M., Elliott, M., Evans, M., Grun, R., Hellstrom, J., Herries, A. I., Joannes-Boyau, R., Makhubela, T. V., Placzek, C. J., Robbins, J., Spandler, C., Wiersma, J., Woodhead, J., & Berger, L. R. (2017). The age of homo naledi and associated sediments in the rising star cave, South Africa. ELife, 6. https:/…	U-series	U-series	Chibanian	Afrotropical
DNH 155	Paranthropus robustus	Dembo, M., Radovčić, D., Garvin, H. M., Laird, M. F., Schroeder, L., Scott, J. E., Brophy, J., Ackermann, R. R., Musiba, C. M., de Ruiter, D. J., Mooers, A. Ø., & Collard, M. (2016). The evolutionary relationships and age of Homo naledi: An assessment using dated Bayesian phylogenetic methods. Journal of Human Evolution, 97, 17–26. https://doi.org/10.1016/j.jhevol.2016.04.008	site-level hypodigm inclusion	Paranthropus robustus	Dembo, M., Radovčić, D., Garvin, H. M., Laird, M. F., Schroeder, L., Scott, J. E., Brophy, J., Ackermann, R. R., Musiba, C. M., de Ruiter, D. J., Mooers, A. Ø., & Collard, M. (2016). The evolutionary relationships and age of Homo naledi: An assessment using dated Bayesian phylogenetic methods. Journal of Human Evolution, 97, 17–26. https://doi.org/10.1016/j.jhevol.2016.04.008	site-level hypodigm inclusion	450	Martin, J. M., Leece, A. B., Neubauer, S., Baker, S. E., Mongle, C. S., Boschian, G., Schwartz, G. T., Smith, A. L., Ledogar, J. A., Strait, D. S., & Herries, A. I. R. (2021). Drimolen cranium DNH 155 documents microevolution in an early hominin species. Nature Ecology & Evolution, 5(1), 38-45. https://doi.org/10.1038/s41559-020-01319-6	NA		South Africa	Drimolen	1855	2281	Herries, A. I. R., Martin, J. M., Leece, A. B., Adams, J. W., Boschian, G., Joannes-Boyau, R., Edwards, T. R., Mallett, T., Massey, J., Murszewski, A., Neubauer, S., Pickering, R., Strait, D. S., Armstrong, B. J., Baker, S., Caruana, M. V., Denham, T., Hellstrom, J., Moggi-Cecchi, J., … Menter, C. (2020). Contemporaneity of Australopithecus, Paranthropus, and early Homo erectus in South Africa. S…	Herries, A. I. R., Martin, J. M., Leece, A. B., Adams, J. W., Boschian, G., Joannes-Boyau, R., Edwards, T. R., Mallett, T., Massey, J., Murszewski, A., Neubauer, S., Pickering, R., Strait, D. S., Armstrong, B. J., Baker, S., Caruana, M. V., Denham, T., Hellstrom, J., Moggi-Cecchi, J., … Menter, C. (2020). Contemporaneity of Australopithecus, Paranthropus, and early Homo erectus in South Africa. S…	U-ESR	U-ESR	Galesian	Afrotropical
DNH 7	Paranthropus robustus	Dembo, M., Radovčić, D., Garvin, H. M., Laird, M. F., Schroeder, L., Scott, J. E., Brophy, J., Ackermann, R. R., Musiba, C. M., de Ruiter, D. J., Mooers, A. Ø., & Collard, M. (2016). The evolutionary relationships and age of Homo naledi: An assessment using dated Bayesian phylogenetic methods. Journal of Human Evolution, 97, 17–26. https://doi.org/10.1016/j.jhevol.2016.04.008	individual specimen included in hypodigm	Paranthropus robustus	Dembo, M., Radovčić, D., Garvin, H. M., Laird, M. F., Schroeder, L., Scott, J. E., Brophy, J., Ackermann, R. R., Musiba, C. M., de Ruiter, D. J., Mooers, A. Ø., & Collard, M. (2016). The evolutionary relationships and age of Homo naledi: An assessment using dated Bayesian phylogenetic methods. Journal of Human Evolution, 97, 17–26. https://doi.org/10.1016/j.jhevol.2016.04.008	individual specimen included in hypodigm	415	Rak, Y., Kimbel, W. H., Moggi-Cecchi, J., Lockwood, C. A., & Menter, C. (2021). The DNH 7 skull of Australopithecus robustus from Drimolen (Main Quarry), South Africa. Journal of Human Evolution, 151, 102913. https://doi.org/10.1016/j.jhevol.2020.102913	NA		South Africa	Drimolen	1855	2281	Herries, A. I. R., Martin, J. M., Leece, A. B., Adams, J. W., Boschian, G., Joannes-Boyau, R., Edwards, T. R., Mallett, T., Massey, J., Murszewski, A., Neubauer, S., Pickering, R., Strait, D. S., Armstrong, B. J., Baker, S., Caruana, M. V., Denham, T., Hellstrom, J., Moggi-Cecchi, J., … Menter, C. (2020). Contemporaneity of Australopithecus, Paranthropus, and early Homo erectus in South Africa. S…	Herries, A. I. R., Martin, J. M., Leece, A. B., Adams, J. W., Boschian, G., Joannes-Boyau, R., Edwards, T. R., Mallett, T., Massey, J., Murszewski, A., Neubauer, S., Pickering, R., Strait, D. S., Armstrong, B. J., Baker, S., Caruana, M. V., Denham, T., Hellstrom, J., Moggi-Cecchi, J., … Menter, C. (2020). Contemporaneity of Australopithecus, Paranthropus, and early Homo erectus in South Africa. S…	U-ESR	U-ESR	Galesian	Afrotropical
DV I	Homo sapiens	Dembo, M., Radovčić, D., Garvin, H. M., Laird, M. F., Schroeder, L., Scott, J. E., Brophy, J., Ackermann, R. R., Musiba, C. M., de Ruiter, D. J., Mooers, A. Ø., & Collard, M. (2016). The evolutionary relationships and age of Homo naledi: An assessment using dated Bayesian phylogenetic methods. Journal of Human Evolution, 97, 17–26. https://doi.org/10.1016/j.jhevol.2016.04.008	site-level hypodigm inclusion	Homo sapiens	Dembo, M., Radovčić, D., Garvin, H. M., Laird, M. F., Schroeder, L., Scott, J. E., Brophy, J., Ackermann, R. R., Musiba, C. M., de Ruiter, D. J., Mooers, A. Ø., & Collard, M. (2016). The evolutionary relationships and age of Homo naledi: An assessment using dated Bayesian phylogenetic methods. Journal of Human Evolution, 97, 17–26. https://doi.org/10.1016/j.jhevol.2016.04.008	site-level hypodigm inclusion	NA		39.017	Kappelman, J. (1996). The evolution of body mass and relative brain size in fossil hominids. Journal of Human Evolution, 30(3), 243–276. https://doi.org/10.1006/jhev.1996.0021	Czech Republic	Dolni Vestonice	29	35.3	Trinkaus, E., & Jelínek, J. (1997). Human remains from the Moravian Gravettian: The Dolní Vĕstonice 3 postcrania. Journal of Human Evolution, 33(1), 33–82. https://doi.org/10.1006/jhev.1997.0142	Trinkaus, E., & Jelínek, J. (1997). Human remains from the Moravian Gravettian: The Dolní Vĕstonice 3 postcrania. Journal of Human Evolution, 33(1), 33–82. https://doi.org/10.1006/jhev.1997.0142			Stage_4	Paleartic
DV III	Homo sapiens	Dembo, M., Radovčić, D., Garvin, H. M., Laird, M. F., Schroeder, L., Scott, J. E., Brophy, J., Ackermann, R. R., Musiba, C. M., de Ruiter, D. J., Mooers, A. Ø., & Collard, M. (2016). The evolutionary relationships and age of Homo naledi: An assessment using dated Bayesian phylogenetic methods. Journal of Human Evolution, 97, 17–26. https://doi.org/10.1016/j.jhevol.2016.04.008	site-level hypodigm inclusion	Homo sapiens	Dembo, M., Radovčić, D., Garvin, H. M., Laird, M. F., Schroeder, L., Scott, J. E., Brophy, J., Ackermann, R. R., Musiba, C. M., de Ruiter, D. J., Mooers, A. Ø., & Collard, M. (2016). The evolutionary relationships and age of Homo naledi: An assessment using dated Bayesian phylogenetic methods. Journal of Human Evolution, 97, 17–26. https://doi.org/10.1016/j.jhevol.2016.04.008	site-level hypodigm inclusion	1285	Holloway, R. L., Broadfield, D. C., Yuan, M. S., Schwartz, J. H., & Tattersall, I. (2004). The Human Fossil Record, Brain Endocasts: The Paleoneurological Evidence, Volume 3.	71.2	Will, M., Krapp, M., Stock, J. T., & Manica, A. (2021). Different environmental variables predict body and brain size evolution in Homo. Nature Communications, 12(1), 4116. https://doi.org/10.1038/s41467-021-24290-7	Czech Republic	Dolni Vestonice	29	35.3	Trinkaus, E., & Jelínek, J. (1997). Human remains from the Moravian Gravettian: The Dolní Vĕstonice 3 postcrania. Journal of Human Evolution, 33(1), 33–82. https://doi.org/10.1006/jhev.1997.0142	Trinkaus, E., & Jelínek, J. (1997). Human remains from the Moravian Gravettian: The Dolní Vĕstonice 3 postcrania. Journal of Human Evolution, 33(1), 33–82. https://doi.org/10.1006/jhev.1997.0142	C-14	C-14	Stage_4	Paleartic
DV XIII	Homo sapiens	Dembo, M., Radovčić, D., Garvin, H. M., Laird, M. F., Schroeder, L., Scott, J. E., Brophy, J., Ackermann, R. R., Musiba, C. M., de Ruiter, D. J., Mooers, A. Ø., & Collard, M. (2016). The evolutionary relationships and age of Homo naledi: An assessment using dated Bayesian phylogenetic methods. Journal of Human Evolution, 97, 17–26. https://doi.org/10.1016/j.jhevol.2016.04.008	site-level hypodigm inclusion	Homo sapiens	Dembo, M., Radovčić, D., Garvin, H. M., Laird, M. F., Schroeder, L., Scott, J. E., Brophy, J., Ackermann, R. R., Musiba, C. M., de Ruiter, D. J., Mooers, A. Ø., & Collard, M. (2016). The evolutionary relationships and age of Homo naledi: An assessment using dated Bayesian phylogenetic methods. Journal of Human Evolution, 97, 17–26. https://doi.org/10.1016/j.jhevol.2016.04.008	site-level hypodigm inclusion	1590	Neubauer, S., Hublin, J.-J., & Gunz, P. (2018). The evolution of modern human brain shape. Science Advances, 4(1), eaao5961. https://doi.org/10.1126/sciadv.aao5961	68.7	Ruff, C. B., Squyres, N., & Junno, J.-A. (2020). Body mass estimation in hominins from humeral articular dimensions. American Journal of Physical Anthropology, 173(3), 480–499. https://doi.org/10.1002/ajpa.24090	Czech Republic	Dolni Vestonice	31	31.2	Fewlass, H., Talamo, S., Kromer, B., Bard, E., Tuna, T., Fagault, Y., Sponheimer, M., Ryder, C., Hublin, J.-J., Perri, A., Sázelová, S., & Svoboda, J. (2019). Direct radiocarbon dates of mid Upper Palaeolithic human remains from Dolní Věstonice II and Pavlov I, Czech Republic. Journal of Archaeological Science: Reports, 27, 102000. https://doi.org/10.1016/j.jasrep.2019.102000	Fewlass, H., Talamo, S., Kromer, B., Bard, E., Tuna, T., Fagault, Y., Sponheimer, M., Ryder, C., Hublin, J.-J., Perri, A., Sázelová, S., & Svoboda, J. (2019). Direct radiocarbon dates of mid Upper Palaeolithic human remains from Dolní Věstonice II and Pavlov I, Czech Republic. Journal of Archaeological Science: Reports, 27, 102000. https://doi.org/10.1016/j.jasrep.2019.102000	C-14	C-14	Stage_4	Paleartic
DV XIV	Homo sapiens	Dembo, M., Radovčić, D., Garvin, H. M., Laird, M. F., Schroeder, L., Scott, J. E., Brophy, J., Ackermann, R. R., Musiba, C. M., de Ruiter, D. J., Mooers, A. Ø., & Collard, M. (2016). The evolutionary relationships and age of Homo naledi: An assessment using dated Bayesian phylogenetic methods. Journal of Human Evolution, 97, 17–26. https://doi.org/10.1016/j.jhevol.2016.04.008	site-level hypodigm inclusion	Homo sapiens	Dembo, M., Radovčić, D., Garvin, H. M., Laird, M. F., Schroeder, L., Scott, J. E., Brophy, J., Ackermann, R. R., Musiba, C. M., de Ruiter, D. J., Mooers, A. Ø., & Collard, M. (2016). The evolutionary relationships and age of Homo naledi: An assessment using dated Bayesian phylogenetic methods. Journal of Human Evolution, 97, 17–26. https://doi.org/10.1016/j.jhevol.2016.04.008	site-level hypodigm inclusion	1663	Neubauer, S., Hublin, J.-J., & Gunz, P. (2018). The evolution of modern human brain shape. Science Advances, 4(1), eaao5961. https://doi.org/10.1126/sciadv.aao5961	79.4	Will, M., Krapp, M., Stock, J. T., & Manica, A. (2021). Different environmental variables predict body and brain size evolution in Homo. Nature Communications, 12(1), 4116. https://doi.org/10.1038/s41467-021-24290-7	Czech Republic	Dolni Vestonice	30.9	31.1	Fewlass, H., Talamo, S., Kromer, B., Bard, E., Tuna, T., Fagault, Y., Sponheimer, M., Ryder, C., Hublin, J.-J., Perri, A., Sázelová, S., & Svoboda, J. (2019). Direct radiocarbon dates of mid Upper Palaeolithic human remains from Dolní Věstonice II and Pavlov I, Czech Republic. Journal of Archaeological Science: Reports, 27, 102000. https://doi.org/10.1016/j.jasrep.2019.102000	Fewlass, H., Talamo, S., Kromer, B., Bard, E., Tuna, T., Fagault, Y., Sponheimer, M., Ryder, C., Hublin, J.-J., Perri, A., Sázelová, S., & Svoboda, J. (2019). Direct radiocarbon dates of mid Upper Palaeolithic human remains from Dolní Věstonice II and Pavlov I, Czech Republic. Journal of Archaeological Science: Reports, 27, 102000. https://doi.org/10.1016/j.jasrep.2019.102000	C-14	C-14	Stage_4	Paleartic
DV XV	Homo sapiens	Dembo, M., Radovčić, D., Garvin, H. M., Laird, M. F., Schroeder, L., Scott, J. E., Brophy, J., Ackermann, R. R., Musiba, C. M., de Ruiter, D. J., Mooers, A. Ø., & Collard, M. (2016). The evolutionary relationships and age of Homo naledi: An assessment using dated Bayesian phylogenetic methods. Journal of Human Evolution, 97, 17–26. https://doi.org/10.1016/j.jhevol.2016.04.008	site-level hypodigm inclusion	Homo sapiens	Dembo, M., Radovčić, D., Garvin, H. M., Laird, M. F., Schroeder, L., Scott, J. E., Brophy, J., Ackermann, R. R., Musiba, C. M., de Ruiter, D. J., Mooers, A. Ø., & Collard, M. (2016). The evolutionary relationships and age of Homo naledi: An assessment using dated Bayesian phylogenetic methods. Journal of Human Evolution, 97, 17–26. https://doi.org/10.1016/j.jhevol.2016.04.008	site-level hypodigm inclusion	1385	Neubauer, S., Hublin, J.-J., & Gunz, P. (2018). The evolution of modern human brain shape. Science Advances, 4(1), eaao5961. https://doi.org/10.1126/sciadv.aao5961	69.8	Will, M., Krapp, M., Stock, J. T., & Manica, A. (2021). Different environmental variables predict body and brain size evolution in Homo. Nature Communications, 12(1), 4116. https://doi.org/10.1038/s41467-021-24290-7	Czech Republic	Dolni Vestonice	30.8	31.1	Fewlass, H., Talamo, S., Kromer, B., Bard, E., Tuna, T., Fagault, Y., Sponheimer, M., Ryder, C., Hublin, J.-J., Perri, A., Sázelová, S., & Svoboda, J. (2019). Direct radiocarbon dates of mid Upper Palaeolithic human remains from Dolní Věstonice II and Pavlov I, Czech Republic. Journal of Archaeological Science: Reports, 27, 102000. https://doi.org/10.1016/j.jasrep.2019.102000	Fewlass, H., Talamo, S., Kromer, B., Bard, E., Tuna, T., Fagault, Y., Sponheimer, M., Ryder, C., Hublin, J.-J., Perri, A., Sázelová, S., & Svoboda, J. (2019). Direct radiocarbon dates of mid Upper Palaeolithic human remains from Dolní Věstonice II and Pavlov I, Czech Republic. Journal of Archaeological Science: Reports, 27, 102000. https://doi.org/10.1016/j.jasrep.2019.102000	C-14	C-14	Stage_4	Paleartic
DV XVI	Homo sapiens	Dembo, M., Radovčić, D., Garvin, H. M., Laird, M. F., Schroeder, L., Scott, J. E., Brophy, J., Ackermann, R. R., Musiba, C. M., de Ruiter, D. J., Mooers, A. Ø., & Collard, M. (2016). The evolutionary relationships and age of Homo naledi: An assessment using dated Bayesian phylogenetic methods. Journal of Human Evolution, 97, 17–26. https://doi.org/10.1016/j.jhevol.2016.04.008	site-level hypodigm inclusion	Homo sapiens	Dembo, M., Radovčić, D., Garvin, H. M., Laird, M. F., Schroeder, L., Scott, J. E., Brophy, J., Ackermann, R. R., Musiba, C. M., de Ruiter, D. J., Mooers, A. Ø., & Collard, M. (2016). The evolutionary relationships and age of Homo naledi: An assessment using dated Bayesian phylogenetic methods. Journal of Human Evolution, 97, 17–26. https://doi.org/10.1016/j.jhevol.2016.04.008	site-level hypodigm inclusion	1524	Neubauer, S., Hublin, J.-J., & Gunz, P. (2018). The evolution of modern human brain shape. Science Advances, 4(1), eaao5961. https://doi.org/10.1126/sciadv.aao5961	78	Will, M., Krapp, M., Stock, J. T., & Manica, A. (2021). Different environmental variables predict body and brain size evolution in Homo. Nature Communications, 12(1), 4116. https://doi.org/10.1038/s41467-021-24290-7	Czech Republic	Dolni Vestonice	31.1	31.5	Fewlass, H., Talamo, S., Kromer, B., Bard, E., Tuna, T., Fagault, Y., Sponheimer, M., Ryder, C., Hublin, J.-J., Perri, A., Sázelová, S., & Svoboda, J. (2019). Direct radiocarbon dates of mid Upper Palaeolithic human remains from Dolní Věstonice II and Pavlov I, Czech Republic. Journal of Archaeological Science: Reports, 27, 102000. https://doi.org/10.1016/j.jasrep.2019.102000	Fewlass, H., Talamo, S., Kromer, B., Bard, E., Tuna, T., Fagault, Y., Sponheimer, M., Ryder, C., Hublin, J.-J., Perri, A., Sázelová, S., & Svoboda, J. (2019). Direct radiocarbon dates of mid Upper Palaeolithic human remains from Dolní Věstonice II and Pavlov I, Czech Republic. Journal of Archaeological Science: Reports, 27, 102000. https://doi.org/10.1016/j.jasrep.2019.102000	C-14	C-14	Stage_4	Paleartic
Ehringsdorf 9	Homo neanderthalensis	Wood, B. (2011). Wiley-Blackwell Encyclopedia of Human Evolution. John Wiley & Sons.		Homo neanderthalensis; Homo sapiens	Wood, B. (2011). Wiley-Blackwell Encyclopedia of Human Evolution. John Wiley & Sons.		1450	Coon, C. S. (1962). The origin of races. Knopf. New York.	NA		Germany	Ehringsdorf	204	243	Blackwell, B. A., Schwarcz, H. P., Schick, K., & Toth, N. (1993). ESR dating tooth enamel from the Paleolithic site at Longola, Zambia. Applied Radiation and Isotopes: Including Data, Instrumentation and Methods for Use in Agriculture, Industry and Medicine, 44(1–2), 253–260. https://doi.org/10.1016/0969-8043(93)90228-3	Blackwell, B. A., Schwarcz, H. P., Schick, K., & Toth, N. (1993). ESR dating tooth enamel from the Paleolithic site at Longola, Zambia. Applied Radiation and Isotopes: Including Data, Instrumentation and Methods for Use in Agriculture, Industry and Medicine, 44(1–2), 253–260. https://doi.org/10.1016/0969-8043(93)90228-3	U-series	U-series	Chibanian	Paleartic
Ein Gev 1	Homo sapiens	Trinkaus, E. (2018). Epipaleolithic human appendicular remains from Ein Gev I, Israel. Comptes Rendus Palevol, 17(8), 616–627.		Homo sapiens	Trinkaus, E. (2018). Epipaleolithic human appendicular remains from Ein Gev I, Israel. Comptes Rendus Palevol, 17(8), 616–627.		1464	Own estimate using Henneberg's (1988) CCII formula and the cranial measurements available in Stock et al. (2005). References: Henneberg, M. (1988). Decrease of Human Skull Size in the Holocene. Human Biology, 60(3), 395–405; Stock, J., Pfeiffer, S., Chazan, M., & Janetski, J. (2005). F-81 skeleton from Wadi Mataha, Jordan, and its bearing on human variability in the Epipaleolithic of the Levant. …	56.9	Ruff, C. B., Burgess, M. L., Squyres, N., Junno, J.-A., & Trinkaus, E. (2018). Lower limb articular scaling and body mass estimation in Pliocene and Pleistocene hominins. Journal of Human Evolution, 115, 85–111. https://doi.org/10.1016/j.jhevol.2017.10.014	Israel	Ein Gev I	18.2	20.1	Trinkaus, E. (2018). Epipaleolithic human appendicular remains from Ein Gev I, Israel. Comptes Rendus Palevol, 17(8), 616–627. https://doi.org/10.1016/j.crpv.2018.03.002	Trinkaus, E. (2018). Epipaleolithic human appendicular remains from Ein Gev I, Israel. Comptes Rendus Palevol, 17(8), 616–627. https://doi.org/10.1016/j.crpv.2018.03.002	C-14	C-14	Stage_4	Paleartic
El Sidron J1	Homo neanderthalensis	Rosas, A., Ríos, L., Estalrrich, A., Liversidge, H., García-Tabernero, A., Huguet, R., … Dean, C. (2017). The growth pattern of Neandertals, reconstructed from a juvenile skeleton from El Sidrón (Spain). Science, 357(6357), 1282–1287. https://doi.org/10.1		Homo neanderthalensis	Rosas, A., Ríos, L., Estalrrich, A., Liversidge, H., García-Tabernero, A., Huguet, R., … Dean, C. (2017). The growth pattern of Neandertals, reconstructed from a juvenile skeleton from El Sidrón (Spain). Science, 357(6357), 1282–1287. https://doi.org/10.1		1330	DeSilva, J. M. (2018). Comment on “The growth pattern of Neandertals, reconstructed from a juvenile skeleton from El Sidrón (Spain)”. Science, 359(6380). https://doi.org/10.1126/science.aar3611	NA		Spain	El Sidron	47	57	Wood, R. E., Higham, T. F. G., De Torres, T., Tisnérat-Laborde, N., Valladas, H., Ortiz, J. E., Lalueza-Fox, C., Sánchez-Moral, S., Cañaveras, J. C., Rosas, A., Santamaría, D., & De La Rasilla, M. (2013). A New Date for the Neanderthals from El Sidrón Cave (asturias, Northern Spain)*. Archaeometry, 55(1), 148–158. https://doi.org/10.1111/j.1475-4754.2012.00671.x	Wood, R. E., Higham, T. F. G., De Torres, T., Tisnérat-Laborde, N., Valladas, H., Ortiz, J. E., Lalueza-Fox, C., Sánchez-Moral, S., Cañaveras, J. C., Rosas, A., Santamaría, D., & De La Rasilla, M. (2013). A New Date for the Neanderthals from El Sidrón Cave (asturias, Northern Spain)*. Archaeometry, 55(1), 148–158. https://doi.org/10.1111/j.1475-4754.2012.00671.x	C-14	C-14	Stage_4	Paleartic
EP1000/98	Paranthropus aethiopicus	Harrison, T. (2011). Hominins from the upper laetolil and upper ndolanya beds, laetoli. In Paleontology and geology of Laetoli: Human evolution in context (pp. 141–188). Springer.		Paranthropus aethiopicus	Harrison, T. (2011). Hominins from the upper laetolil and upper ndolanya beds, laetoli. In Paleontology and geology of Laetoli: Human evolution in context (pp. 141–188). Springer.		NA		31	Ruff, C. B., Burgess, M. L., Squyres, N., Junno, J.-A., & Trinkaus, E. (2018). Lower limb articular scaling and body mass estimation in Pliocene and Pleistocene hominins. Journal of Human Evolution, 115, 85–111. https://doi.org/10.1016/j.jhevol.2017.10.014	Tanzania	Laetoli	2644	2676	Deino, A. L. (2011). 40 Ar/39 Ar dating of Laetoli, Tanzania. In Paleontology and geology of Laetoli: Human evolution in context (pp. 77–97). Springer.	Deino, A. L. (2011). 40 Ar/39 Ar dating of Laetoli, Tanzania. In Paleontology and geology of Laetoli: Human evolution in context (pp. 77–97). Springer.			Piacenzian	Afrotropical
Eyasi 1	Homo sapiens	Schwartz, J. H., & Tattersall, I. (2003). Craniodental Morphology of Genus Homo (Volume 2 edition). Wiley–Blackwell.		Homo sapiens	Schwartz, J. H., & Tattersall, I. (2003). Craniodental Morphology of Genus Homo (Volume 2 edition). Wiley–Blackwell.		1245	De Miguel, Carmen, and Maciej Henneberg. "Variation in hominid brain size: how much is due to method?."†Homo†52.1 (2001): 3-58.	NA		Tanzania	Eyasi	88	375	Bosman, A. M., Reyes-Centeno, H., & Harvati, K. (2020). A virtual assessment of the suprainiac depressions on the Eyasi I (Tanzania) and Aduma ADU-VP-1/3 (Ethiopia) Pleistocene hominin crania. Journal of Human Evolution, 145, 102815. https://doi.org/10.1016/j.jhevol.2020.102815	Bosman, A. M., Reyes-Centeno, H., & Harvati, K. (2020). A virtual assessment of the suprainiac depressions on the Eyasi I (Tanzania) and Aduma ADU-VP-1/3 (Ethiopia) Pleistocene hominin crania. Journal of Human Evolution, 145, 102815. https://doi.org/10.1016/j.jhevol.2020.102815	Combination	Combination	Chibanian	Afrotropical
F2	Homo neanderthalensis; Homo heidelbergensis	See notes	Uncertain, allowed to be classified as either Homo heidelbergensis or Homo neanderthalensis in different datasets based on Corruccini, R. S. (1975). Metrical analysis of Fontéchevade II. American Journal of Physical Anthropology, 42(1), 95–97. https://doi.org/10.1002/ajpa.1330420113	Homo neanderthalensis; Homo heidelbergensis	See notes	Uncertain, allowed to be classified as either Homo heidelbergensis or Homo neanderthalensis in different datasets based on Corruccini, R. S. (1975). Metrical analysis of Fontéchevade II. American Journal of Physical Anthropology, 42(1), 95–97. https://doi.org/10.1002/ajpa.1330420113	1420	De Miguel, C., & Henneberg, M. (2001). Variation in hominid brain size: How much is due to method? HOMO, 52(1), 3–58. https://doi.org/10.1078/0018-442X-00019	NA		France	Fontechevade	37.1	39.7	Chase, P.G., Debénath, A., Dibble, H.L., McPherron, S.P., Schwarzc, H.P., Stafford Jr, T.W., Tournepiche, J-F. (2007). New dates for the Fontéchevade (Charente, France) Homo remains. Journal of Human Evolution, 52(2): 217-221. https://doi.org/10.1016/j.jhevol.2006.09.003	Chase, P.G., Debénath, A., Dibble, H.L., McPherron, S.P., Schwarzc, H.P., Stafford Jr, T.W., Tournepiche, J-F. (2007). New dates for the Fontéchevade (Charente, France) Homo remains. Journal of Human Evolution, 52(2): 217-221. https://doi.org/10.1016/j.jhevol.2006.09.003	C-14	C-14	Stage_4	Paleartic
F-81	Homo sapiens	Stock, J., Pfeiffer, S., Chazan, M., & Janetski, J. (2005). F-81 skeleton from Wadi Mataha, Jordan, and its bearing on human variability in the Epipaleolithic of the Levant. American Journal of Physical Anthropology, 128, 453–465. https://doi.org/10.1002/ajpa.20163		Homo sapiens	Stock, J., Pfeiffer, S., Chazan, M., & Janetski, J. (2005). F-81 skeleton from Wadi Mataha, Jordan, and its bearing on human variability in the Epipaleolithic of the Levant. American Journal of Physical Anthropology, 128, 453–465. https://doi.org/10.1002/ajpa.20163		1405	Own estimate using Henneberg's (1988) CCII formula and the cranial measurements available in Stock et al. (2005). References: Henneberg, M. (1988). Decrease of Human Skull Size in the Holocene. Human Biology, 60(3), 395–405; Stock, J., Pfeiffer, S., Chazan, M., & Janetski, J. (2005). F-81 skeleton from Wadi Mataha, Jordan, and its bearing on human variability in the Epipaleolithic of the Levant. …	58.6	Ruff, C. B., Burgess, M. L., Squyres, N., Junno, J.-A., & Trinkaus, E. (2018). Lower limb articular scaling and body mass estimation in Pliocene and Pleistocene hominins. Journal of Human Evolution, 115, 85–111. https://doi.org/10.1016/j.jhevol.2017.10.014	Jordan	Wadi Mataha	16.7	17.5	Stock, J. T., Pfeiffer, S. K., Chazan, M., & Janetski, J. (2005). F-81 skeleton from Wadi Mataha, Jordan, and its bearing on human variability in the Epipaleolithic of the Levant. American Journal of Physical Anthropology: The Official Publication of the American Association of Physical Anthropologists, 128(2), 453–465.	Stock, J. T., Pfeiffer, S. K., Chazan, M., & Janetski, J. (2005). F-81 skeleton from Wadi Mataha, Jordan, and its bearing on human variability in the Epipaleolithic of the Levant. American Journal of Physical Anthropology: The Official Publication of the American Association of Physical Anthropologists, 128(2), 453–465.	C-14	C-14	Stage_4	Paleartic
Feldhofer Neanderthal 1	Homo neanderthalensis	Dembo, M., Radovčić, D., Garvin, H. M., Laird, M. F., Schroeder, L., Scott, J. E., Brophy, J., Ackermann, R. R., Musiba, C. M., de Ruiter, D. J., Mooers, A. Ø., & Collard, M. (2016). The evolutionary relationships and age of Homo naledi: An assessment using dated Bayesian phylogenetic methods. Journal of Human Evolution, 97, 17–26. https://doi.org/10.1016/j.jhevol.2016.04.008	individual specimen included in hypodigm	Homo neanderthalensis	Dembo, M., Radovčić, D., Garvin, H. M., Laird, M. F., Schroeder, L., Scott, J. E., Brophy, J., Ackermann, R. R., Musiba, C. M., de Ruiter, D. J., Mooers, A. Ø., & Collard, M. (2016). The evolutionary relationships and age of Homo naledi: An assessment using dated Bayesian phylogenetic methods. Journal of Human Evolution, 97, 17–26. https://doi.org/10.1016/j.jhevol.2016.04.008	individual specimen included in hypodigm	1261	Neubauer, S., Hublin, J.-J., & Gunz, P. (2018). The evolution of modern human brain shape. Science Advances, 4(1), eaao5961. https://doi.org/10.1126/sciadv.aao5961	81.4	Will, M., Krapp, M., Stock, J. T., & Manica, A. (2021). Different environmental variables predict body and brain size evolution in Homo. Nature Communications, 12(1), 4116. https://doi.org/10.1038/s41467-021-24290-7	Germany	Feldhofer Grotto	42.5	44.3	Schmitz, R. W., Serre, D., Bonani, G., Feine, S., Hillgruber, F., Krainitzki, H., Pääbo, S., & Smith, F. H. (2002). The Neandertal type site revisited: Interdisciplinary investigations of skeletal remains from the Neander Valley, Germany. Proceedings of the National Academy of Sciences, 99(20), 13342–13347. https://doi.org/10.1073/pnas.192464099	Schmitz, R. W., Serre, D., Bonani, G., Feine, S., Hillgruber, F., Krainitzki, H., Pääbo, S., & Smith, F. H. (2002). The Neandertal type site revisited: Interdisciplinary investigations of skeletal remains from the Neander Valley, Germany. Proceedings of the National Academy of Sciences, 99(20), 13342–13347. https://doi.org/10.1073/pnas.192464099	C-14	C-14	Stage_4	Paleartic
Femur IV/V	Homo heidelbergensis	Dembo, M., Radovčić, D., Garvin, H. M., Laird, M. F., Schroeder, L., Scott, J. E., Brophy, J., Ackermann, R. R., Musiba, C. M., de Ruiter, D. J., Mooers, A. Ø., & Collard, M. (2016). The evolutionary relationships and age of Homo naledi: An assessment using dated Bayesian phylogenetic methods. Journal of Human Evolution, 97, 17–26. https://doi.org/10.1016/j.jhevol.2016.04.008	site-level hypodigm inclusion	Homo heidelbergensis	Dembo, M., Radovčić, D., Garvin, H. M., Laird, M. F., Schroeder, L., Scott, J. E., Brophy, J., Ackermann, R. R., Musiba, C. M., de Ruiter, D. J., Mooers, A. Ø., & Collard, M. (2016). The evolutionary relationships and age of Homo naledi: An assessment using dated Bayesian phylogenetic methods. Journal of Human Evolution, 97, 17–26. https://doi.org/10.1016/j.jhevol.2016.04.008	site-level hypodigm inclusion	NA		69	Will, M., Krapp, M., Stock, J. T., & Manica, A. (2021). Different environmental variables predict body and brain size evolution in Homo. Nature Communications, 12(1), 4116. https://doi.org/10.1038/s41467-021-24290-7	Spain	Atapuerca	355	609	Arsuaga, J. L., Martínez, I., Arnold, L. J., Aranburu, A., Gracia-Téllez, A., Sharp, W. D., Quam, R. M., Falguères, C., Pantoja-Pérez, A., Bischoff, J., Poza-Rey, E., Parés, J. M., Carretero, J. M., Demuro, M., Lorenzo, C., Sala, N., Martinón-Torres, M., García, N., Alcázar de Velasco, A., … Carbonell, E. (2014). Neandertal roots: Cranial and chronological evidence from Sima de los Huesos. Scienc…	Arsuaga, J. L., Martínez, I., Arnold, L. J., Aranburu, A., Gracia-Téllez, A., Sharp, W. D., Quam, R. M., Falguères, C., Pantoja-Pérez, A., Bischoff, J., Poza-Rey, E., Parés, J. M., Carretero, J. M., Demuro, M., Lorenzo, C., Sala, N., Martinón-Torres, M., García, N., Alcázar de Velasco, A., … Carbonell, E. (2014). Neandertal roots: Cranial and chronological evidence from Sima de los Huesos. Scienc…			Chibanian	Paleartic
Femur VI	Homo erectus	Dembo, M., Radovčić, D., Garvin, H. M., Laird, M. F., Schroeder, L., Scott, J. E., Brophy, J., Ackermann, R. R., Musiba, C. M., de Ruiter, D. J., Mooers, A. Ø., & Collard, M. (2016). The evolutionary relationships and age of Homo naledi: An assessment using dated Bayesian phylogenetic methods. Journal of Human Evolution, 97, 17–26. https://doi.org/10.1016/j.jhevol.2016.04.008	site-level hypodigm inclusion	Homo erectus	Dembo, M., Radovčić, D., Garvin, H. M., Laird, M. F., Schroeder, L., Scott, J. E., Brophy, J., Ackermann, R. R., Musiba, C. M., de Ruiter, D. J., Mooers, A. Ø., & Collard, M. (2016). The evolutionary relationships and age of Homo naledi: An assessment using dated Bayesian phylogenetic methods. Journal of Human Evolution, 97, 17–26. https://doi.org/10.1016/j.jhevol.2016.04.008	site-level hypodigm inclusion	NA		51.6	Grabowski, M., Hatala, K. G., Jungers, W. L., & Richmond, B. G. (2015). Body mass estimates of hominin fossils and the evolution of human body size. Journal of Human Evolution, 85, 75–93. https://doi.org/10.1016/j.jhevol.2015.05.005	China	Zhoukoudian	380	910	Shen, G., Gao, X., Gao, B., & Granger, D. E. (2009). Age of Zhoukoudian Homo erectus determined with 26Al/10Be burial dating. Nature, 458(7235), Article 7235. https://doi.org/10.1038/nature07741	Shen, G., Gao, X., Gao, B., & Granger, D. E. (2009). Age of Zhoukoudian Homo erectus determined with 26Al/10Be burial dating. Nature, 458(7235), Article 7235. https://doi.org/10.1038/nature07741			Chibanian	Paleartic
Femur X	Homo heidelbergensis	Dembo, M., Radovčić, D., Garvin, H. M., Laird, M. F., Schroeder, L., Scott, J. E., Brophy, J., Ackermann, R. R., Musiba, C. M., de Ruiter, D. J., Mooers, A. Ø., & Collard, M. (2016). The evolutionary relationships and age of Homo naledi: An assessment using dated Bayesian phylogenetic methods. Journal of Human Evolution, 97, 17–26. https://doi.org/10.1016/j.jhevol.2016.04.008	site-level hypodigm inclusion	Homo heidelbergensis	Dembo, M., Radovčić, D., Garvin, H. M., Laird, M. F., Schroeder, L., Scott, J. E., Brophy, J., Ackermann, R. R., Musiba, C. M., de Ruiter, D. J., Mooers, A. Ø., & Collard, M. (2016). The evolutionary relationships and age of Homo naledi: An assessment using dated Bayesian phylogenetic methods. Journal of Human Evolution, 97, 17–26. https://doi.org/10.1016/j.jhevol.2016.04.008	site-level hypodigm inclusion	NA		83.3	Will, M., Krapp, M., Stock, J. T., & Manica, A. (2021). Different environmental variables predict body and brain size evolution in Homo. Nature Communications, 12(1), 4116. https://doi.org/10.1038/s41467-021-24290-7	Spain	Atapuerca	355	609	Arsuaga, J. L., Martínez, I., Arnold, L. J., Aranburu, A., Gracia-Téllez, A., Sharp, W. D., Quam, R. M., Falguères, C., Pantoja-Pérez, A., Bischoff, J., Poza-Rey, E., Parés, J. M., Carretero, J. M., Demuro, M., Lorenzo, C., Sala, N., Martinón-Torres, M., García, N., Alcázar de Velasco, A., … Carbonell, E. (2014). Neandertal roots: Cranial and chronological evidence from Sima de los Huesos. Scienc…	Arsuaga, J. L., Martínez, I., Arnold, L. J., Aranburu, A., Gracia-Téllez, A., Sharp, W. D., Quam, R. M., Falguères, C., Pantoja-Pérez, A., Bischoff, J., Poza-Rey, E., Parés, J. M., Carretero, J. M., Demuro, M., Lorenzo, C., Sala, N., Martinón-Torres, M., García, N., Alcázar de Velasco, A., … Carbonell, E. (2014). Neandertal roots: Cranial and chronological evidence from Sima de los Huesos. Scienc…			Chibanian	Paleartic
Femur XI	Homo heidelbergensis	Dembo, M., Radovčić, D., Garvin, H. M., Laird, M. F., Schroeder, L., Scott, J. E., Brophy, J., Ackermann, R. R., Musiba, C. M., de Ruiter, D. J., Mooers, A. Ø., & Collard, M. (2016). The evolutionary relationships and age of Homo naledi: An assessment using dated Bayesian phylogenetic methods. Journal of Human Evolution, 97, 17–26. https://doi.org/10.1016/j.jhevol.2016.04.008	site-level hypodigm inclusion	Homo heidelbergensis	Dembo, M., Radovčić, D., Garvin, H. M., Laird, M. F., Schroeder, L., Scott, J. E., Brophy, J., Ackermann, R. R., Musiba, C. M., de Ruiter, D. J., Mooers, A. Ø., & Collard, M. (2016). The evolutionary relationships and age of Homo naledi: An assessment using dated Bayesian phylogenetic methods. Journal of Human Evolution, 97, 17–26. https://doi.org/10.1016/j.jhevol.2016.04.008	site-level hypodigm inclusion	NA		58.3	Will, M., Krapp, M., Stock, J. T., & Manica, A. (2021). Different environmental variables predict body and brain size evolution in Homo. Nature Communications, 12(1), 4116. https://doi.org/10.1038/s41467-021-24290-7	Spain	Atapuerca	355	609	Arsuaga, J. L., Martínez, I., Arnold, L. J., Aranburu, A., Gracia-Téllez, A., Sharp, W. D., Quam, R. M., Falguères, C., Pantoja-Pérez, A., Bischoff, J., Poza-Rey, E., Parés, J. M., Carretero, J. M., Demuro, M., Lorenzo, C., Sala, N., Martinón-Torres, M., García, N., Alcázar de Velasco, A., … Carbonell, E. (2014). Neandertal roots: Cranial and chronological evidence from Sima de los Huesos. Scienc…	Arsuaga, J. L., Martínez, I., Arnold, L. J., Aranburu, A., Gracia-Téllez, A., Sharp, W. D., Quam, R. M., Falguères, C., Pantoja-Pérez, A., Bischoff, J., Poza-Rey, E., Parés, J. M., Carretero, J. M., Demuro, M., Lorenzo, C., Sala, N., Martinón-Torres, M., García, N., Alcázar de Velasco, A., … Carbonell, E. (2014). Neandertal roots: Cranial and chronological evidence from Sima de los Huesos. Scienc…			Chibanian	Paleartic
Femur XII	Homo heidelbergensis	Dembo, M., Radovčić, D., Garvin, H. M., Laird, M. F., Schroeder, L., Scott, J. E., Brophy, J., Ackermann, R. R., Musiba, C. M., de Ruiter, D. J., Mooers, A. Ø., & Collard, M. (2016). The evolutionary relationships and age of Homo naledi: An assessment using dated Bayesian phylogenetic methods. Journal of Human Evolution, 97, 17–26. https://doi.org/10.1016/j.jhevol.2016.04.008	site-level hypodigm inclusion	Homo heidelbergensis	Dembo, M., Radovčić, D., Garvin, H. M., Laird, M. F., Schroeder, L., Scott, J. E., Brophy, J., Ackermann, R. R., Musiba, C. M., de Ruiter, D. J., Mooers, A. Ø., & Collard, M. (2016). The evolutionary relationships and age of Homo naledi: An assessment using dated Bayesian phylogenetic methods. Journal of Human Evolution, 97, 17–26. https://doi.org/10.1016/j.jhevol.2016.04.008	site-level hypodigm inclusion	NA		73.8	Will, M., Krapp, M., Stock, J. T., & Manica, A. (2021). Different environmental variables predict body and brain size evolution in Homo. Nature Communications, 12(1), 4116. https://doi.org/10.1038/s41467-021-24290-7	Spain	Atapuerca	355	609	Arsuaga, J. L., Martínez, I., Arnold, L. J., Aranburu, A., Gracia-Téllez, A., Sharp, W. D., Quam, R. M., Falguères, C., Pantoja-Pérez, A., Bischoff, J., Poza-Rey, E., Parés, J. M., Carretero, J. M., Demuro, M., Lorenzo, C., Sala, N., Martinón-Torres, M., García, N., Alcázar de Velasco, A., … Carbonell, E. (2014). Neandertal roots: Cranial and chronological evidence from Sima de los Huesos. Scienc…	Arsuaga, J. L., Martínez, I., Arnold, L. J., Aranburu, A., Gracia-Téllez, A., Sharp, W. D., Quam, R. M., Falguères, C., Pantoja-Pérez, A., Bischoff, J., Poza-Rey, E., Parés, J. M., Carretero, J. M., Demuro, M., Lorenzo, C., Sala, N., Martinón-Torres, M., García, N., Alcázar de Velasco, A., … Carbonell, E. (2014). Neandertal roots: Cranial and chronological evidence from Sima de los Huesos. Scienc…			Chibanian	Paleartic
Femur XIII	Homo heidelbergensis	Dembo, M., Radovčić, D., Garvin, H. M., Laird, M. F., Schroeder, L., Scott, J. E., Brophy, J., Ackermann, R. R., Musiba, C. M., de Ruiter, D. J., Mooers, A. Ø., & Collard, M. (2016). The evolutionary relationships and age of Homo naledi: An assessment using dated Bayesian phylogenetic methods. Journal of Human Evolution, 97, 17–26. https://doi.org/10.1016/j.jhevol.2016.04.008	site-level hypodigm inclusion	Homo heidelbergensis	Dembo, M., Radovčić, D., Garvin, H. M., Laird, M. F., Schroeder, L., Scott, J. E., Brophy, J., Ackermann, R. R., Musiba, C. M., de Ruiter, D. J., Mooers, A. Ø., & Collard, M. (2016). The evolutionary relationships and age of Homo naledi: An assessment using dated Bayesian phylogenetic methods. Journal of Human Evolution, 97, 17–26. https://doi.org/10.1016/j.jhevol.2016.04.008	site-level hypodigm inclusion	NA		72.1	Ruff, C. B., Burgess, M. L., Squyres, N., Junno, J.-A., & Trinkaus, E. (2018). Lower limb articular scaling and body mass estimation in Pliocene and Pleistocene hominins. Journal of Human Evolution, 115, 85–111. https://doi.org/10.1016/j.jhevol.2017.10.014	Spain	Atapuerca	355	609	Arsuaga, J. L., Martínez, I., Arnold, L. J., Aranburu, A., Gracia-Téllez, A., Sharp, W. D., Quam, R. M., Falguères, C., Pantoja-Pérez, A., Bischoff, J., Poza-Rey, E., Parés, J. M., Carretero, J. M., Demuro, M., Lorenzo, C., Sala, N., Martinón-Torres, M., García, N., Alcázar de Velasco, A., … Carbonell, E. (2014). Neandertal roots: Cranial and chronological evidence from Sima de los Huesos. Scienc…	Arsuaga, J. L., Martínez, I., Arnold, L. J., Aranburu, A., Gracia-Téllez, A., Sharp, W. D., Quam, R. M., Falguères, C., Pantoja-Pérez, A., Bischoff, J., Poza-Rey, E., Parés, J. M., Carretero, J. M., Demuro, M., Lorenzo, C., Sala, N., Martinón-Torres, M., García, N., Alcázar de Velasco, A., … Carbonell, E. (2014). Neandertal roots: Cranial and chronological evidence from Sima de los Huesos. Scienc…			Chibanian	Paleartic
Femur XVI	Homo heidelbergensis	Dembo, M., Radovčić, D., Garvin, H. M., Laird, M. F., Schroeder, L., Scott, J. E., Brophy, J., Ackermann, R. R., Musiba, C. M., de Ruiter, D. J., Mooers, A. Ø., & Collard, M. (2016). The evolutionary relationships and age of Homo naledi: An assessment using dated Bayesian phylogenetic methods. Journal of Human Evolution, 97, 17–26. https://doi.org/10.1016/j.jhevol.2016.04.008	site-level hypodigm inclusion	Homo heidelbergensis	Dembo, M., Radovčić, D., Garvin, H. M., Laird, M. F., Schroeder, L., Scott, J. E., Brophy, J., Ackermann, R. R., Musiba, C. M., de Ruiter, D. J., Mooers, A. Ø., & Collard, M. (2016). The evolutionary relationships and age of Homo naledi: An assessment using dated Bayesian phylogenetic methods. Journal of Human Evolution, 97, 17–26. https://doi.org/10.1016/j.jhevol.2016.04.008	site-level hypodigm inclusion	NA		56.9	Will, M., Krapp, M., Stock, J. T., & Manica, A. (2021). Different environmental variables predict body and brain size evolution in Homo. Nature Communications, 12(1), 4116. https://doi.org/10.1038/s41467-021-24290-7	Spain	Atapuerca	355	609	Arsuaga, J. L., Martínez, I., Arnold, L. J., Aranburu, A., Gracia-Téllez, A., Sharp, W. D., Quam, R. M., Falguères, C., Pantoja-Pérez, A., Bischoff, J., Poza-Rey, E., Parés, J. M., Carretero, J. M., Demuro, M., Lorenzo, C., Sala, N., Martinón-Torres, M., García, N., Alcázar de Velasco, A., … Carbonell, E. (2014). Neandertal roots: Cranial and chronological evidence from Sima de los Huesos. Scienc…	Arsuaga, J. L., Martínez, I., Arnold, L. J., Aranburu, A., Gracia-Téllez, A., Sharp, W. D., Quam, R. M., Falguères, C., Pantoja-Pérez, A., Bischoff, J., Poza-Rey, E., Parés, J. M., Carretero, J. M., Demuro, M., Lorenzo, C., Sala, N., Martinón-Torres, M., García, N., Alcázar de Velasco, A., … Carbonell, E. (2014). Neandertal roots: Cranial and chronological evidence from Sima de los Huesos. Scienc…			Chibanian	Paleartic
Florisbad 1	Homo sapiens	Dembo, M., Radovčić, D., Garvin, H. M., Laird, M. F., Schroeder, L., Scott, J. E., Brophy, J., Ackermann, R. R., Musiba, C. M., de Ruiter, D. J., Mooers, A. Ø., & Collard, M. (2016). The evolutionary relationships and age of Homo naledi: An assessment using dated Bayesian phylogenetic methods. Journal of Human Evolution, 97, 17–26. https://doi.org/10.1016/j.jhevol.2016.04.008	individual specimen included in hypodigm	Homo sapiens	Dembo, M., Radovčić, D., Garvin, H. M., Laird, M. F., Schroeder, L., Scott, J. E., Brophy, J., Ackermann, R. R., Musiba, C. M., de Ruiter, D. J., Mooers, A. Ø., & Collard, M. (2016). The evolutionary relationships and age of Homo naledi: An assessment using dated Bayesian phylogenetic methods. Journal of Human Evolution, 97, 17–26. https://doi.org/10.1016/j.jhevol.2016.04.008	individual specimen included in hypodigm	1280	De Miguel, C., & Henneberg, M. (2001). Variation in hominid brain size: How much is due to method? HOMO, 52(1), 3–58. https://doi.org/10.1078/0018-442X-00019	95.98	Kappelman, J. (1996). The evolution of body mass and relative brain size in fossil hominids. Journal of Human Evolution, 30(3), 243–276. https://doi.org/10.1006/jhev.1996.0021	South Africa	Florisbad	224	294	Grün, R., Brink, J. S., Spooner, N. A., Taylor, L., Stringer, C. B., Franciscus, R. G., & Murray, A. S. (1996). Direct dating of Florisbad hominid. Nature, 382(6591), Article 6591. https://doi.org/10.1038/382500a0	Grün, R., Brink, J. S., Spooner, N. A., Taylor, L., Stringer, C. B., Franciscus, R. G., & Murray, A. S. (1996). Direct dating of Florisbad hominid. Nature, 382(6591), Article 6591. https://doi.org/10.1038/382500a0	ESR	ESR	Chibanian	Afrotropical
Fond-de-Foret 1	Homo neanderthalensis	Trinkaus, E., & Ruff, C. B. (1989). Diaphyseal cross-sectional morphology and biomechanics of the Fond-de-Forêt 1 femur and the Spy 2 femur and tibia. Bull Soc R Belge Anthropol Prehist, 100, 33–42.		Homo neanderthalensis	Trinkaus, E., & Ruff, C. B. (1989). Diaphyseal cross-sectional morphology and biomechanics of the Fond-de-Forêt 1 femur and the Spy 2 femur and tibia. Bull Soc R Belge Anthropol Prehist, 100, 33–42.		NA		73.5	Will, M., Krapp, M., Stock, J. T., & Manica, A. (2021). Different environmental variables predict body and brain size evolution in Homo. Nature Communications, 12(1), 4116. https://doi.org/10.1038/s41467-021-24290-7	Belgium	Fonds-de-Foret	41.9	44.9	Devièse, T., Abrams, G., Hajdinjak, M., Pirson, S., De Groote, I., Di Modica, K., Toussaint, M., Fischer, V., Comeskey, D., Spindler, L., Meyer, M., Semal, P., & Higham, T. (2021). Reevaluating the timing of Neanderthal disappearance in Northwest Europe. Proceedings of the National Academy of Sciences of the United States of America, 118(12), e2022466118. https://doi.org/10.1073/pnas.2022466118	Devièse, T., Abrams, G., Hajdinjak, M., Pirson, S., De Groote, I., Di Modica, K., Toussaint, M., Fischer, V., Comeskey, D., Spindler, L., Meyer, M., Semal, P., & Higham, T. (2021). Reevaluating the timing of Neanderthal disappearance in Northwest Europe. Proceedings of the National Academy of Sciences of the United States of America, 118(12), e2022466118. https://doi.org/10.1073/pnas.2022466118			Stage_4	Paleartic
G-5-1; PA.84	Homo erectus	Dembo, M., Radovčić, D., Garvin, H. M., Laird, M. F., Schroeder, L., Scott, J. E., Brophy, J., Ackermann, R. R., Musiba, C. M., de Ruiter, D. J., Mooers, A. Ø., & Collard, M. (2016). The evolutionary relationships and age of Homo naledi: An assessment using dated Bayesian phylogenetic methods. Journal of Human Evolution, 97, 17–26. https://doi.org/10.1016/j.jhevol.2016.04.008	individual specimen included in hypodigm	Homo heidelbergensis; Homo sapiens; Homo neanderthalensis; Homo erectus	Dembo, M., Radovčić, D., Garvin, H. M., Laird, M. F., Schroeder, L., Scott, J. E., Brophy, J., Ackermann, R. R., Musiba, C. M., de Ruiter, D. J., Mooers, A. Ø., & Collard, M. (2016). The evolutionary relationships and age of Homo naledi: An assessment using dated Bayesian phylogenetic methods. Journal of Human Evolution, 97, 17–26. https://doi.org/10.1016/j.jhevol.2016.04.008	individual specimen included in hypodigm	1300	Wu, X., & Bruner, E. (2016). The endocranial anatomy of maba 1. American Journal of Physical Anthropology, 160(4), 633–643. https://doi.org/10.1002/ajpa.22974	82	Kappelman, J. (1996). The evolution of body mass and relative brain size in fossil hominids. Journal of Human Evolution, 30(3), 243–276. https://doi.org/10.1006/jhev.1996.0021	China	Maba	230	780	Wu, X., & Bruner, E. (2016). The endocranial anatomy of maba 1. American Journal of Physical Anthropology, 160(4), 633–643. https://doi.org/10.1002/ajpa.22974	Wu, X., & Bruner, E. (2016). The endocranial anatomy of maba 1. American Journal of Physical Anthropology, 160(4), 633–643. https://doi.org/10.1002/ajpa.22974	U-series	U-series	Chibanian	Paleartic
Ganovce 1	Homo neanderthalensis	Eisová, S., Velemínskỳ, P., & Bruner, E. (2019). The Neanderthal endocast from Gánovce (Poprad, Slovak Republic). Journal of Anthropological Sciences= Rivista Di Antropologia: JASS, 96, 139–149.		Homo neanderthalensis	Eisová, S., Velemínskỳ, P., & Bruner, E. (2019). The Neanderthal endocast from Gánovce (Poprad, Slovak Republic). Journal of Anthropological Sciences= Rivista Di Antropologia: JASS, 96, 139–149.		1320	Vlček, Emanuel. (1955). The fossil man of Ganovce, Czechoslovakia.Journal of the Anthropological Institute of Great Britain and Ireland: 163-172.	NA		Slovakia	Ganovce	120	120	Vlček, Emanuel. (1955). The fossil man of Ganovce, Czechoslovakia.Journal of the Anthropological Institute of Great Britain and Ireland: 163-172.	Vlček, Emanuel. (1955). The fossil man of Ganovce, Czechoslovakia.Journal of the Anthropological Institute of Great Britain and Ireland: 163-172.	Stratigraphic/MIS boundaries	Stratigraphic/MIS boundaries	Stage_4	Paleartic
Gesher Benot Ya'acov 1	Homo erectus	Geraads, D., Tchernov, E. (1983). Fémurs humains du pléistocène moyen de Gesher Benot Ya’acov (Israël). L’Anthropologie 87, 138–141.		Homo ergaster; Homo erectus	Geraads, D., Tchernov, E. (1983). Fémurs humains du pléistocène moyen de Gesher Benot Ya’acov (Israël). L’Anthropologie 87, 138–141.		NA		52	Will, M., Krapp, M., Stock, J. T., & Manica, A. (2021). Different environmental variables predict body and brain size evolution in Homo. Nature Communications, 12(1), 4116. https://doi.org/10.1038/s41467-021-24290-7	Israel	Gesher Benot Ya'acov	623	780	Rink, W. J., & Schwarcz, H. P. (2005). ESR and uranium series dating of teeth from the lower Paleolithic site of Gesher Benot Ya’aqov, Israel: Confirmation of paleomagnetic age indications. Geoarchaeology: An International Journal, 20(1), 57–66.	Rink, W. J., & Schwarcz, H. P. (2005). ESR and uranium series dating of teeth from the lower Paleolithic site of Gesher Benot Ya’aqov, Israel: Confirmation of paleomagnetic age indications. Geoarchaeology: An International Journal, 20(1), 57–66.			Chibanian	Paleartic
Gibraltar 1	Homo neanderthalensis	Dembo, M., Radovčić, D., Garvin, H. M., Laird, M. F., Schroeder, L., Scott, J. E., Brophy, J., Ackermann, R. R., Musiba, C. M., de Ruiter, D. J., Mooers, A. Ø., & Collard, M. (2016). The evolutionary relationships and age of Homo naledi: An assessment using dated Bayesian phylogenetic methods. Journal of Human Evolution, 97, 17–26. https://doi.org/10.1016/j.jhevol.2016.04.008	individual specimen included in hypodigm	Homo neanderthalensis	Dembo, M., Radovčić, D., Garvin, H. M., Laird, M. F., Schroeder, L., Scott, J. E., Brophy, J., Ackermann, R. R., Musiba, C. M., de Ruiter, D. J., Mooers, A. Ø., & Collard, M. (2016). The evolutionary relationships and age of Homo naledi: An assessment using dated Bayesian phylogenetic methods. Journal of Human Evolution, 97, 17–26. https://doi.org/10.1016/j.jhevol.2016.04.008	individual specimen included in hypodigm	1213	Neubauer, S., Hublin, J.-J., & Gunz, P. (2018). The evolution of modern human brain shape. Science Advances, 4(1), eaao5961. https://doi.org/10.1126/sciadv.aao5961	93.432	Kappelman, J. (1996). The evolution of body mass and relative brain size in fossil hominids. Journal of Human Evolution, 30(3), 243–276. https://doi.org/10.1006/jhev.1996.0021	Gibraltar	Forbes' Quarry	29	130	Daura, J., Sanz, M., Pike, A. W. G., Subirà, M. E., Fornós, J. J., Fullola, J. M., Julià, R., & Zilhão, J. (2010). Stratigraphic context and direct dating of the Neandertal mandible from Cova del Gegant (Sitges, Barcelona). Journal of Human Evolution, 59(1), 109–122. https://doi.org/10.1016/j.jhevol.2010.04.009	Daura, J., Sanz, M., Pike, A. W. G., Subirà, M. E., Fornós, J. J., Fullola, J. M., Julià, R., & Zilhão, J. (2010). Stratigraphic context and direct dating of the Neandertal mandible from Cova del Gegant (Sitges, Barcelona). Journal of Human Evolution, 59(1), 109–122. https://doi.org/10.1016/j.jhevol.2010.04.009	Stratigraphic/MIS boundaries	Stratigraphic/MIS boundaries	Stage_4	Paleartic
Gibraltar 2	Homo neanderthalensis	Dembo, M., Radovčić, D., Garvin, H. M., Laird, M. F., Schroeder, L., Scott, J. E., Brophy, J., Ackermann, R. R., Musiba, C. M., de Ruiter, D. J., Mooers, A. Ø., & Collard, M. (2016). The evolutionary relationships and age of Homo naledi: An assessment using dated Bayesian phylogenetic methods. Journal of Human Evolution, 97, 17–26. https://doi.org/10.1016/j.jhevol.2016.04.008	site-level hypodigm inclusion	Homo neanderthalensis	Dembo, M., Radovčić, D., Garvin, H. M., Laird, M. F., Schroeder, L., Scott, J. E., Brophy, J., Ackermann, R. R., Musiba, C. M., de Ruiter, D. J., Mooers, A. Ø., & Collard, M. (2016). The evolutionary relationships and age of Homo naledi: An assessment using dated Bayesian phylogenetic methods. Journal of Human Evolution, 97, 17–26. https://doi.org/10.1016/j.jhevol.2016.04.008	site-level hypodigm inclusion	1650	De Miguel, C., & Henneberg, M. (2001). Variation in hominid brain size: How much is due to method? HOMO, 52(1), 3–58. https://doi.org/10.1078/0018-442X-00019	NA		Gibraltar	Devil's Tower	29	130	Daura, J., Sanz, M., Pike, A. W. G., Subirà, M. E., Fornós, J. J., Fullola, J. M., Julià, R., & Zilhão, J. (2010). Stratigraphic context and direct dating of the Neandertal mandible from Cova del Gegant (Sitges, Barcelona). Journal of Human Evolution, 59(1), 109–122. https://doi.org/10.1016/j.jhevol.2010.04.009	Daura, J., Sanz, M., Pike, A. W. G., Subirà, M. E., Fornós, J. J., Fullola, J. M., Julià, R., & Zilhão, J. (2010). Stratigraphic context and direct dating of the Neandertal mandible from Cova del Gegant (Sitges, Barcelona). Journal of Human Evolution, 59(1), 109–122. https://doi.org/10.1016/j.jhevol.2010.04.009	Stratigraphic/MIS boundaries	Stratigraphic/MIS boundaries	Stage_4	Paleartic
Gongwangling	Homo erectus	Wood, B. (2011). Wiley-Blackwell Encyclopedia of Human Evolution. John Wiley & Sons.		Homo erectus	Wood, B. (2011). Wiley-Blackwell Encyclopedia of Human Evolution. John Wiley & Sons.		780	De Miguel, C., & Henneberg, M. (2001). Variation in hominid brain size: How much is due to method? HOMO, 52(1), 3–58. https://doi.org/10.1078/0018-442X-00019	NA		China	Lantian	1540	1650	Zhu, Z.-Y., Dennell, R., Huang, W.-W., Wu, Y., Rao, Z.-G., Qiu, S.-F., Xie, J.-B., Liu, W., Fu, S.-Q., Han, J.-W., Zhou, H.-Y., Ou Yang, T.-P., & Li, H.-M. (2015). New dating of the Homo erectus cranium from Lantian (Gongwangling), China. Journal of Human Evolution, 78, 144–157. https://doi.org/10.1016/j.jhevol.2014.10.001	Zhu, Z.-Y., Dennell, R., Huang, W.-W., Wu, Y., Rao, Z.-G., Qiu, S.-F., Xie, J.-B., Liu, W., Fu, S.-Q., Han, J.-W., Zhou, H.-Y., Ou Yang, T.-P., & Li, H.-M. (2015). New dating of the Homo erectus cranium from Lantian (Gongwangling), China. Journal of Human Evolution, 78, 144–157. https://doi.org/10.1016/j.jhevol.2014.10.001	Palaeomagnetism	Palaeomagnetism	Calabrian	Paleartic
Grotte des Enfants 1	Homo sapiens	Schwartz, J. H., & Tattersall, I. (2002). The Human Fossil Record, Terminology and Craniodental Morphology of Genus Homo (Europe) (Volume 1 edition). Wiley-Liss.		Homo sapiens	Schwartz, J. H., & Tattersall, I. (2002). The Human Fossil Record, Terminology and Craniodental Morphology of Genus Homo (Europe) (Volume 1 edition). Wiley-Liss.		NA		40.405	Kappelman, J. (1996). The evolution of body mass and relative brain size in fossil hominids. Journal of Human Evolution, 30(3), 243–276. https://doi.org/10.1006/jhev.1996.0021	Italy	Grimaldi Caves	12.8	13.2	Formicola, V., & Holt, B. M. (2015). Tall guys and fat ladies: Grimaldi’s Upper Paleolithic burials and figurines in an historical perspective. Journal of Anthropological Sciences, 93, 71–88.	Formicola, V., & Holt, B. M. (2015). Tall guys and fat ladies: Grimaldi’s Upper Paleolithic burials and figurines in an historical perspective. Journal of Anthropological Sciences, 93, 71–88.			Stage_4	Paleartic
Grotte des Enfants 3	Homo sapiens	Kipfer, B. A. (Ed.). (2021). Grotte des Enfants. In Encyclopedic Dictionary of Archaeology (pp. 556–556). Springer International Publishing. https://doi.org/10.1007/978-3-030-58292-0_70394		Homo sapiens	Kipfer, B. A. (Ed.). (2021). Grotte des Enfants. In Encyclopedic Dictionary of Archaeology (pp. 556–556). Springer International Publishing. https://doi.org/10.1007/978-3-030-58292-0_70394		NA		52.2	Ruff, C. B., Burgess, M. L., Squyres, N., Junno, J.-A., & Trinkaus, E. (2018). Lower limb articular scaling and body mass estimation in Pliocene and Pleistocene hominins. Journal of Human Evolution, 115, 85–111. https://doi.org/10.1016/j.jhevol.2017.10.014	Italy	Grimaldi Caves	12.8	13.2	Formicola, V., Pettitt, P., & DelLucchese, A. (2004). A direct AMS radiocarbon date on the Barma Grande 6 Upper Paleolithic skeleton. Current Anthropology, 45(1), 114–118.	Formicola, V., Pettitt, P., & DelLucchese, A. (2004). A direct AMS radiocarbon date on the Barma Grande 6 Upper Paleolithic skeleton. Current Anthropology, 45(1), 114–118.			Stage_4	Paleartic
Grotte des Enfants 4	Homo sapiens	Schwartz, J. H., & Tattersall, I. (2002). The Human Fossil Record, Terminology and Craniodental Morphology of Genus Homo (Europe) (Volume 1 edition). Wiley-Liss.		Homo sapiens	Schwartz, J. H., & Tattersall, I. (2002). The Human Fossil Record, Terminology and Craniodental Morphology of Genus Homo (Europe) (Volume 1 edition). Wiley-Liss.		1745	De Miguel, C., & Henneberg, M. (2001). Variation in hominid brain size: How much is due to method? HOMO, 52(1), 3–58. https://doi.org/10.1078/0018-442X-00019	82.3	Ruff, C. B., Burgess, M. L., Squyres, N., Junno, J.-A., & Trinkaus, E. (2018). Lower limb articular scaling and body mass estimation in Pliocene and Pleistocene hominins. Journal of Human Evolution, 115, 85–111. https://doi.org/10.1016/j.jhevol.2017.10.014	Italy	Grimaldi Caves	20	30	Formicola, V., Pettitt, P., & DelLucchese, A. (2004). A direct AMS radiocarbon date on the Barma Grande 6 Upper Paleolithic skeleton. Current Anthropology, 45(1), 114–118.	Formicola, V., Pettitt, P., & DelLucchese, A. (2004). A direct AMS radiocarbon date on the Barma Grande 6 Upper Paleolithic skeleton. Current Anthropology, 45(1), 114–118.	Combination	Combination	Stage_4	Paleartic
Grotte des Enfants 5	Homo sapiens	Schwartz, J. H., & Tattersall, I. (2002). The Human Fossil Record, Terminology and Craniodental Morphology of Genus Homo (Europe) (Volume 1 edition). Wiley-Liss.		Homo sapiens	Schwartz, J. H., & Tattersall, I. (2002). The Human Fossil Record, Terminology and Craniodental Morphology of Genus Homo (Europe) (Volume 1 edition). Wiley-Liss.		1447		60.8	Ruff, C. B., Burgess, M. L., Squyres, N., Junno, J.-A., & Trinkaus, E. (2018). Lower limb articular scaling and body mass estimation in Pliocene and Pleistocene hominins. Journal of Human Evolution, 115, 85–111. https://doi.org/10.1016/j.jhevol.2017.10.014	Italy	Grimaldi Caves	20	30	Formicola, V., Pettitt, P., & DelLucchese, A. (2004). A direct AMS radiocarbon date on the Barma Grande 6 Upper Paleolithic skeleton. Current Anthropology, 45(1), 114–118.	Formicola, V., Pettitt, P., & DelLucchese, A. (2004). A direct AMS radiocarbon date on the Barma Grande 6 Upper Paleolithic skeleton. Current Anthropology, 45(1), 114–118.	Combination	Combination	Stage_4	Paleartic
Grotte des Enfants 6	Homo sapiens	Schwartz, J. H., & Tattersall, I. (2002). The Human Fossil Record, Terminology and Craniodental Morphology of Genus Homo (Europe) (Volume 1 edition). Wiley-Liss.		Homo sapiens	Schwartz, J. H., & Tattersall, I. (2002). The Human Fossil Record, Terminology and Craniodental Morphology of Genus Homo (Europe) (Volume 1 edition). Wiley-Liss.		1580	De Miguel, C., & Henneberg, M. (2001). Variation in hominid brain size: How much is due to method? HOMO, 52(1), 3–58. https://doi.org/10.1078/0018-442X-00019	NA		Italy	Grimaldi Caves	20	30	Formicola, V., Pettitt, P., & DelLucchese, A. (2004). A direct AMS radiocarbon date on the Barma Grande 6 Upper Paleolithic skeleton. Current Anthropology, 45(1), 114–118.	Formicola, V., Pettitt, P., & DelLucchese, A. (2004). A direct AMS radiocarbon date on the Barma Grande 6 Upper Paleolithic skeleton. Current Anthropology, 45(1), 114–118.	Combination	Combination	Stage_4	Paleartic
Guattari 1	Homo neanderthalensis	Dembo, M., Radovčić, D., Garvin, H. M., Laird, M. F., Schroeder, L., Scott, J. E., Brophy, J., Ackermann, R. R., Musiba, C. M., de Ruiter, D. J., Mooers, A. Ø., & Collard, M. (2016). The evolutionary relationships and age of Homo naledi: An assessment using dated Bayesian phylogenetic methods. Journal of Human Evolution, 97, 17–26. https://doi.org/10.1016/j.jhevol.2016.04.008	individual specimen included in hypodigm	Homo neanderthalensis	Dembo, M., Radovčić, D., Garvin, H. M., Laird, M. F., Schroeder, L., Scott, J. E., Brophy, J., Ackermann, R. R., Musiba, C. M., de Ruiter, D. J., Mooers, A. Ø., & Collard, M. (2016). The evolutionary relationships and age of Homo naledi: An assessment using dated Bayesian phylogenetic methods. Journal of Human Evolution, 97, 17–26. https://doi.org/10.1016/j.jhevol.2016.04.008	individual specimen included in hypodigm	1421	Neubauer, S., Hublin, J.-J., & Gunz, P. (2018). The evolution of modern human brain shape. Science Advances, 4(1), eaao5961. https://doi.org/10.1126/sciadv.aao5961	NA		Italy	Guattari (Monte Circeo)	48	63	Arnaud, J., Peretto, C., & Grimaud-Hervé, D. (2015). The Grotta Guattari mandibular remains in the Italian human evolutionary context: A morphological and morphometrical overlook of the Neanderthal jaw. Quaternary International, 388, 206–217. https://doi.org/10.1016/j.quaint.2015.08.030	Arnaud, J., Peretto, C., & Grimaud-Hervé, D. (2015). The Grotta Guattari mandibular remains in the Italian human evolutionary context: A morphological and morphometrical overlook of the Neanderthal jaw. Quaternary International, 388, 206–217. https://doi.org/10.1016/j.quaint.2015.08.030	ESR	ESR	Stage_4	Paleartic
HBSM2018-000018(A)	Homo heidelbergensis; Homo sapiens; Homo neanderthalensis	See notes	Uncertain, allowed to be classified as either Homo heidelbergensis or Homo neanderthalensis in different datasets based on Ji, Q., Wu, W., Ji, Y., Li, Q., & Ni, X. (2021). Late Middle Pleistocene Harbin cranium represents a new Homo species. The Innovation, 0(0). https://doi.org/10.1016/j.xinn.2021.100132	Homo heidelbergensis; Homo sapiens; Homo neanderthalensis	See notes	Uncertain, allowed to be classified as either Homo heidelbergensis or Homo neanderthalensis in different datasets based on Ji, Q., Wu, W., Ji, Y., Li, Q., & Ni, X. (2021). Late Middle Pleistocene Harbin cranium represents a new Homo species. The Innovation, 0(0). https://doi.org/10.1016/j.xinn.2021.100132	1420	Ni, X., Ji, Q., Wu, W., Shao, Q., Ji, Y., Zhang, C., Ö Stringer, C. (2021). Massive cranium from Harbin in northeastern China establishes a new Middle Pleistocene human lineage. The Innovation, 0(0). https://doi.org/10.1016/j.xinn.2021.100130	NA		China	Dongjiang Bridge	146	309	Shao, Q., Ge, J., Ji, Q., Li, J., Wu, W., Ji, Y., Zhan, T., Zhang, C., Li, Q., Grün, R., Stringer, C., & Ni, X. (2021). Geochemical provenancing and direct dating of the Harbin archaic human cranium. The Innovation, 2(3), 100131. https://doi.org/10.1016/j.xinn.2021.100131	Shao, Q., Ge, J., Ji, Q., Li, J., Wu, W., Ji, Y., Zhan, T., Zhang, C., Li, Q., Grün, R., Stringer, C., & Ni, X. (2021). Geochemical provenancing and direct dating of the Harbin archaic human cranium. The Innovation, 2(3), 100131. https://doi.org/10.1016/j.xinn.2021.100131	U-series	U-series	Chibanian	Paleartic
HLD 6	Homo erectus	Xicheng, G., Longting, Z., Song, X., Xiujie, W. U., Haowen, T., & Wu, L. I. U. (2014). Human fossils found from Hualong cave, Dongzhi county, Anhui Province. Acta Anthropologica Sinica, 33(04), 427.		Homo heidelbergensis; Homo sapiens; Homo neanderthalensis	Xicheng, G., Longting, Z., Song, X., Xiujie, W. U., Haowen, T., & Wu, L. I. U. (2014). Human fossils found from Hualong cave, Dongzhi county, Anhui Province. Acta Anthropologica Sinica, 33(04), 427.		1190	Wu, X.-J., Pei, S.-W., Cai, Y.-J., Tong, H.-W., Li, Q., Dong, Z., Sheng, J.-C., Jin, Z.-T., Ma, D.-D., Xing, S., Li, X.-L., Cheng, X., Cheng, H., de la Torre, I., Edwards, R. L., Gong, X.-C., An, Z.-S., Trinkaus, E., & Liu, W. (2019). Archaic human remains from Hualongdong, China, and Middle Pleistocene human continuity and variation. Proceedings of the National Academy of Sciences of the United …	NA		China	Hualong Cave	211.7	343	Wu, X.-J., Pei, S.-W., Cai, Y.-J., Tong, H.-W., Li, Q., Dong, Z., Sheng, J.-C., Jin, Z.-T., Ma, D.-D., Xing, S., Li, X.-L., Cheng, X., Cheng, H., de la Torre, I., Edwards, R. L., Gong, X.-C., An, Z.-S., Trinkaus, E., & Liu, W. (2019). Archaic human remains from Hualongdong, China, and Middle Pleistocene human continuity and variation. Proceedings of the National Academy of Sciences, 116(20), 9820…	Wu, X.-J., Pei, S.-W., Cai, Y.-J., Tong, H.-W., Li, Q., Dong, Z., Sheng, J.-C., Jin, Z.-T., Ma, D.-D., Xing, S., Li, X.-L., Cheng, X., Cheng, H., de la Torre, I., Edwards, R. L., Gong, X.-C., An, Z.-S., Trinkaus, E., & Liu, W. (2019). Archaic human remains from Hualongdong, China, and Middle Pleistocene human continuity and variation. Proceedings of the National Academy of Sciences, 116(20), 9820…	U-series	U-series	Chibanian	Paleartic
Hofmeyr	Homo sapiens	Grine, F. E., Bailey, R. M., Harvati, K., Nathan, R. P., Morris, A. G., Henderson, G. M., Ribot, I., & Pike, A. W. (2007). Late Pleistocene human skull from Hofmeyr, South Africa, and modern human origins. Science, 315(5809), 226–229.		Homo sapiens	Grine, F. E., Bailey, R. M., Harvati, K., Nathan, R. P., Morris, A. G., Henderson, G. M., Ribot, I., & Pike, A. W. (2007). Late Pleistocene human skull from Hofmeyr, South Africa, and modern human origins. Science, 315(5809), 226–229.		1498	Neubauer, S., Hublin, J.-J., & Gunz, P. (2018). The evolution of modern human brain shape. Science Advances, 4(1), eaao5961. https://doi.org/10.1126/sciadv.aao5961	NA		South Africa	Hofmeyr	32.9	39.5	Grine, F. E., Bailey, R. M., Harvati, K., Nathan, R. P., Morris, A. G., Henderson, G. M., Ribot, I., & Pike, A. W. G. (2007). Late Pleistocene Human Skull from Hofmeyr, South Africa, and Modern Human Origins. Science, 315(5809), 226–229. https://doi.org/10.1126/science.1136294	Grine, F. E., Bailey, R. M., Harvati, K., Nathan, R. P., Morris, A. G., Henderson, G. M., Ribot, I., & Pike, A. W. G. (2007). Late Pleistocene Human Skull from Hofmeyr, South Africa, and Modern Human Origins. Science, 315(5809), 226–229. https://doi.org/10.1126/science.1136294	Combination	Combination	Stage_4	Afrotropical
Hulu 1	Homo erectus	Dembo, M., Radovčić, D., Garvin, H. M., Laird, M. F., Schroeder, L., Scott, J. E., Brophy, J., Ackermann, R. R., Musiba, C. M., de Ruiter, D. J., Mooers, A. Ø., & Collard, M. (2016). The evolutionary relationships and age of Homo naledi: An assessment using dated Bayesian phylogenetic methods. Journal of Human Evolution, 97, 17–26. https://doi.org/10.1016/j.jhevol.2016.04.008	individual specimen included in hypodigm	Homo erectus	Dembo, M., Radovčić, D., Garvin, H. M., Laird, M. F., Schroeder, L., Scott, J. E., Brophy, J., Ackermann, R. R., Musiba, C. M., de Ruiter, D. J., Mooers, A. Ø., & Collard, M. (2016). The evolutionary relationships and age of Homo naledi: An assessment using dated Bayesian phylogenetic methods. Journal of Human Evolution, 97, 17–26. https://doi.org/10.1016/j.jhevol.2016.04.008	individual specimen included in hypodigm	876	Wu, X., Holloway, R. L., Schepartz, L. A., & Xing, S. (2011). A new brain endocast of Homo erectus from Hulu Cave, Nanjing, China. American Journal of Physical Anthropology, 145(3), 452–460. https://doi.org/10.1002/ajpa.21527	NA		China	Tangshan Huludong	489	646	Zhao, J., Hu, K., Collerson, K. D., & Xu, H. (2001). Thermal ionization mass spectrometry U-series dating of a hominid site near Nanjing, China. Geology, 29(1), 27–30.	Zhao, J., Hu, K., Collerson, K. D., & Xu, H. (2001). Thermal ionization mass spectrometry U-series dating of a hominid site near Nanjing, China. Geology, 29(1), 27–30.	U-series	U-series	Chibanian	Paleartic
Humerus I	Homo heidelbergensis	Dembo, M., Radovčić, D., Garvin, H. M., Laird, M. F., Schroeder, L., Scott, J. E., Brophy, J., Ackermann, R. R., Musiba, C. M., de Ruiter, D. J., Mooers, A. Ø., & Collard, M. (2016). The evolutionary relationships and age of Homo naledi: An assessment using dated Bayesian phylogenetic methods. Journal of Human Evolution, 97, 17–26. https://doi.org/10.1016/j.jhevol.2016.04.008	site-level hypodigm inclusion	Homo heidelbergensis	Dembo, M., Radovčić, D., Garvin, H. M., Laird, M. F., Schroeder, L., Scott, J. E., Brophy, J., Ackermann, R. R., Musiba, C. M., de Ruiter, D. J., Mooers, A. Ø., & Collard, M. (2016). The evolutionary relationships and age of Homo naledi: An assessment using dated Bayesian phylogenetic methods. Journal of Human Evolution, 97, 17–26. https://doi.org/10.1016/j.jhevol.2016.04.008	site-level hypodigm inclusion	NA		57.8	Ruff, C. B., Squyres, N., & Junno, J.-A. (2020). Body mass estimation in hominins from humeral articular dimensions. American Journal of Physical Anthropology, 173(3), 480–499. https://doi.org/10.1002/ajpa.24090	Spain	Atapuerca	355	609	Arsuaga, J. L., Martínez, I., Arnold, L. J., Aranburu, A., Gracia-Téllez, A., Sharp, W. D., Quam, R. M., Falguères, C., Pantoja-Pérez, A., Bischoff, J., Poza-Rey, E., Parés, J. M., Carretero, J. M., Demuro, M., Lorenzo, C., Sala, N., Martinón-Torres, M., García, N., Alcázar de Velasco, A., … Carbonell, E. (2014). Neandertal roots: Cranial and chronological evidence from Sima de los Huesos. Scienc…	Arsuaga, J. L., Martínez, I., Arnold, L. J., Aranburu, A., Gracia-Téllez, A., Sharp, W. D., Quam, R. M., Falguères, C., Pantoja-Pérez, A., Bischoff, J., Poza-Rey, E., Parés, J. M., Carretero, J. M., Demuro, M., Lorenzo, C., Sala, N., Martinón-Torres, M., García, N., Alcázar de Velasco, A., … Carbonell, E. (2014). Neandertal roots: Cranial and chronological evidence from Sima de los Huesos. Scienc…			Chibanian	Paleartic
Humerus II	Homo heidelbergensis	Dembo, M., Radovčić, D., Garvin, H. M., Laird, M. F., Schroeder, L., Scott, J. E., Brophy, J., Ackermann, R. R., Musiba, C. M., de Ruiter, D. J., Mooers, A. Ø., & Collard, M. (2016). The evolutionary relationships and age of Homo naledi: An assessment using dated Bayesian phylogenetic methods. Journal of Human Evolution, 97, 17–26. https://doi.org/10.1016/j.jhevol.2016.04.008	site-level hypodigm inclusion	Homo heidelbergensis	Dembo, M., Radovčić, D., Garvin, H. M., Laird, M. F., Schroeder, L., Scott, J. E., Brophy, J., Ackermann, R. R., Musiba, C. M., de Ruiter, D. J., Mooers, A. Ø., & Collard, M. (2016). The evolutionary relationships and age of Homo naledi: An assessment using dated Bayesian phylogenetic methods. Journal of Human Evolution, 97, 17–26. https://doi.org/10.1016/j.jhevol.2016.04.008	site-level hypodigm inclusion	NA		70.4	Ruff, C. B., Squyres, N., & Junno, J.-A. (2020). Body mass estimation in hominins from humeral articular dimensions. American Journal of Physical Anthropology, 173(3), 480–499. https://doi.org/10.1002/ajpa.24090	Spain	Atapuerca	355	609	Arsuaga, J. L., Martínez, I., Arnold, L. J., Aranburu, A., Gracia-Téllez, A., Sharp, W. D., Quam, R. M., Falguères, C., Pantoja-Pérez, A., Bischoff, J., Poza-Rey, E., Parés, J. M., Carretero, J. M., Demuro, M., Lorenzo, C., Sala, N., Martinón-Torres, M., García, N., Alcázar de Velasco, A., … Carbonell, E. (2014). Neandertal roots: Cranial and chronological evidence from Sima de los Huesos. Scienc…	Arsuaga, J. L., Martínez, I., Arnold, L. J., Aranburu, A., Gracia-Téllez, A., Sharp, W. D., Quam, R. M., Falguères, C., Pantoja-Pérez, A., Bischoff, J., Poza-Rey, E., Parés, J. M., Carretero, J. M., Demuro, M., Lorenzo, C., Sala, N., Martinón-Torres, M., García, N., Alcázar de Velasco, A., … Carbonell, E. (2014). Neandertal roots: Cranial and chronological evidence from Sima de los Huesos. Scienc…			Chibanian	Paleartic
Humerus III	Homo heidelbergensis	Dembo, M., Radovčić, D., Garvin, H. M., Laird, M. F., Schroeder, L., Scott, J. E., Brophy, J., Ackermann, R. R., Musiba, C. M., de Ruiter, D. J., Mooers, A. Ø., & Collard, M. (2016). The evolutionary relationships and age of Homo naledi: An assessment using dated Bayesian phylogenetic methods. Journal of Human Evolution, 97, 17–26. https://doi.org/10.1016/j.jhevol.2016.04.008	site-level hypodigm inclusion	Homo heidelbergensis	Dembo, M., Radovčić, D., Garvin, H. M., Laird, M. F., Schroeder, L., Scott, J. E., Brophy, J., Ackermann, R. R., Musiba, C. M., de Ruiter, D. J., Mooers, A. Ø., & Collard, M. (2016). The evolutionary relationships and age of Homo naledi: An assessment using dated Bayesian phylogenetic methods. Journal of Human Evolution, 97, 17–26. https://doi.org/10.1016/j.jhevol.2016.04.008	site-level hypodigm inclusion	NA		74.1	Ruff, C. B., Squyres, N., & Junno, J.-A. (2020). Body mass estimation in hominins from humeral articular dimensions. American Journal of Physical Anthropology, 173(3), 480–499. https://doi.org/10.1002/ajpa.24090	Spain	Atapuerca	355	609	Arsuaga, J. L., Martínez, I., Arnold, L. J., Aranburu, A., Gracia-Téllez, A., Sharp, W. D., Quam, R. M., Falguères, C., Pantoja-Pérez, A., Bischoff, J., Poza-Rey, E., Parés, J. M., Carretero, J. M., Demuro, M., Lorenzo, C., Sala, N., Martinón-Torres, M., García, N., Alcázar de Velasco, A., … Carbonell, E. (2014). Neandertal roots: Cranial and chronological evidence from Sima de los Huesos. Scienc…	Arsuaga, J. L., Martínez, I., Arnold, L. J., Aranburu, A., Gracia-Téllez, A., Sharp, W. D., Quam, R. M., Falguères, C., Pantoja-Pérez, A., Bischoff, J., Poza-Rey, E., Parés, J. M., Carretero, J. M., Demuro, M., Lorenzo, C., Sala, N., Martinón-Torres, M., García, N., Alcázar de Velasco, A., … Carbonell, E. (2014). Neandertal roots: Cranial and chronological evidence from Sima de los Huesos. Scienc…			Chibanian	Paleartic
Humerus IV	Homo heidelbergensis	Dembo, M., Radovčić, D., Garvin, H. M., Laird, M. F., Schroeder, L., Scott, J. E., Brophy, J., Ackermann, R. R., Musiba, C. M., de Ruiter, D. J., Mooers, A. Ø., & Collard, M. (2016). The evolutionary relationships and age of Homo naledi: An assessment using dated Bayesian phylogenetic methods. Journal of Human Evolution, 97, 17–26. https://doi.org/10.1016/j.jhevol.2016.04.008	site-level hypodigm inclusion	Homo heidelbergensis	Dembo, M., Radovčić, D., Garvin, H. M., Laird, M. F., Schroeder, L., Scott, J. E., Brophy, J., Ackermann, R. R., Musiba, C. M., de Ruiter, D. J., Mooers, A. Ø., & Collard, M. (2016). The evolutionary relationships and age of Homo naledi: An assessment using dated Bayesian phylogenetic methods. Journal of Human Evolution, 97, 17–26. https://doi.org/10.1016/j.jhevol.2016.04.008	site-level hypodigm inclusion	NA		64.8	Ruff, C. B., Squyres, N., & Junno, J.-A. (2020). Body mass estimation in hominins from humeral articular dimensions. American Journal of Physical Anthropology, 173(3), 480–499. https://doi.org/10.1002/ajpa.24090	Spain	Atapuerca	355	609	Arsuaga, J. L., Martínez, I., Arnold, L. J., Aranburu, A., Gracia-Téllez, A., Sharp, W. D., Quam, R. M., Falguères, C., Pantoja-Pérez, A., Bischoff, J., Poza-Rey, E., Parés, J. M., Carretero, J. M., Demuro, M., Lorenzo, C., Sala, N., Martinón-Torres, M., García, N., Alcázar de Velasco, A., … Carbonell, E. (2014). Neandertal roots: Cranial and chronological evidence from Sima de los Huesos. Scienc…	Arsuaga, J. L., Martínez, I., Arnold, L. J., Aranburu, A., Gracia-Téllez, A., Sharp, W. D., Quam, R. M., Falguères, C., Pantoja-Pérez, A., Bischoff, J., Poza-Rey, E., Parés, J. M., Carretero, J. M., Demuro, M., Lorenzo, C., Sala, N., Martinón-Torres, M., García, N., Alcázar de Velasco, A., … Carbonell, E. (2014). Neandertal roots: Cranial and chronological evidence from Sima de los Huesos. Scienc…			Chibanian	Paleartic
Humerus VI	Homo heidelbergensis	Dembo, M., Radovčić, D., Garvin, H. M., Laird, M. F., Schroeder, L., Scott, J. E., Brophy, J., Ackermann, R. R., Musiba, C. M., de Ruiter, D. J., Mooers, A. Ø., & Collard, M. (2016). The evolutionary relationships and age of Homo naledi: An assessment using dated Bayesian phylogenetic methods. Journal of Human Evolution, 97, 17–26. https://doi.org/10.1016/j.jhevol.2016.04.008	site-level hypodigm inclusion	Homo heidelbergensis	Dembo, M., Radovčić, D., Garvin, H. M., Laird, M. F., Schroeder, L., Scott, J. E., Brophy, J., Ackermann, R. R., Musiba, C. M., de Ruiter, D. J., Mooers, A. Ø., & Collard, M. (2016). The evolutionary relationships and age of Homo naledi: An assessment using dated Bayesian phylogenetic methods. Journal of Human Evolution, 97, 17–26. https://doi.org/10.1016/j.jhevol.2016.04.008	site-level hypodigm inclusion	NA		69	Ruff, C. B., Squyres, N., & Junno, J.-A. (2020). Body mass estimation in hominins from humeral articular dimensions. American Journal of Physical Anthropology, 173(3), 480–499. https://doi.org/10.1002/ajpa.24090	Spain	Atapuerca	355	609	Arsuaga, J. L., Martínez, I., Arnold, L. J., Aranburu, A., Gracia-Téllez, A., Sharp, W. D., Quam, R. M., Falguères, C., Pantoja-Pérez, A., Bischoff, J., Poza-Rey, E., Parés, J. M., Carretero, J. M., Demuro, M., Lorenzo, C., Sala, N., Martinón-Torres, M., García, N., Alcázar de Velasco, A., … Carbonell, E. (2014). Neandertal roots: Cranial and chronological evidence from Sima de los Huesos. Scienc…	Arsuaga, J. L., Martínez, I., Arnold, L. J., Aranburu, A., Gracia-Téllez, A., Sharp, W. D., Quam, R. M., Falguères, C., Pantoja-Pérez, A., Bischoff, J., Poza-Rey, E., Parés, J. M., Carretero, J. M., Demuro, M., Lorenzo, C., Sala, N., Martinón-Torres, M., García, N., Alcázar de Velasco, A., … Carbonell, E. (2014). Neandertal roots: Cranial and chronological evidence from Sima de los Huesos. Scienc…			Chibanian	Paleartic
Humerus X	Homo heidelbergensis	Dembo, M., Radovčić, D., Garvin, H. M., Laird, M. F., Schroeder, L., Scott, J. E., Brophy, J., Ackermann, R. R., Musiba, C. M., de Ruiter, D. J., Mooers, A. Ø., & Collard, M. (2016). The evolutionary relationships and age of Homo naledi: An assessment using dated Bayesian phylogenetic methods. Journal of Human Evolution, 97, 17–26. https://doi.org/10.1016/j.jhevol.2016.04.008	site-level hypodigm inclusion	Homo heidelbergensis	Dembo, M., Radovčić, D., Garvin, H. M., Laird, M. F., Schroeder, L., Scott, J. E., Brophy, J., Ackermann, R. R., Musiba, C. M., de Ruiter, D. J., Mooers, A. Ø., & Collard, M. (2016). The evolutionary relationships and age of Homo naledi: An assessment using dated Bayesian phylogenetic methods. Journal of Human Evolution, 97, 17–26. https://doi.org/10.1016/j.jhevol.2016.04.008	site-level hypodigm inclusion	NA		70.2	Ruff, C. B., Squyres, N., & Junno, J.-A. (2020). Body mass estimation in hominins from humeral articular dimensions. American Journal of Physical Anthropology, 173(3), 480–499. https://doi.org/10.1002/ajpa.24090	Spain	Atapuerca	355	609	Arsuaga, J. L., Martínez, I., Arnold, L. J., Aranburu, A., Gracia-Téllez, A., Sharp, W. D., Quam, R. M., Falguères, C., Pantoja-Pérez, A., Bischoff, J., Poza-Rey, E., Parés, J. M., Carretero, J. M., Demuro, M., Lorenzo, C., Sala, N., Martinón-Torres, M., García, N., Alcázar de Velasco, A., … Carbonell, E. (2014). Neandertal roots: Cranial and chronological evidence from Sima de los Huesos. Scienc…	Arsuaga, J. L., Martínez, I., Arnold, L. J., Aranburu, A., Gracia-Téllez, A., Sharp, W. D., Quam, R. M., Falguères, C., Pantoja-Pérez, A., Bischoff, J., Poza-Rey, E., Parés, J. M., Carretero, J. M., Demuro, M., Lorenzo, C., Sala, N., Martinón-Torres, M., García, N., Alcázar de Velasco, A., … Carbonell, E. (2014). Neandertal roots: Cranial and chronological evidence from Sima de los Huesos. Scienc…			Chibanian	Paleartic
Humerux XV	Homo heidelbergensis	Dembo, M., Radovčić, D., Garvin, H. M., Laird, M. F., Schroeder, L., Scott, J. E., Brophy, J., Ackermann, R. R., Musiba, C. M., de Ruiter, D. J., Mooers, A. Ø., & Collard, M. (2016). The evolutionary relationships and age of Homo naledi: An assessment using dated Bayesian phylogenetic methods. Journal of Human Evolution, 97, 17–26. https://doi.org/10.1016/j.jhevol.2016.04.008	site-level hypodigm inclusion	Homo heidelbergensis	Dembo, M., Radovčić, D., Garvin, H. M., Laird, M. F., Schroeder, L., Scott, J. E., Brophy, J., Ackermann, R. R., Musiba, C. M., de Ruiter, D. J., Mooers, A. Ø., & Collard, M. (2016). The evolutionary relationships and age of Homo naledi: An assessment using dated Bayesian phylogenetic methods. Journal of Human Evolution, 97, 17–26. https://doi.org/10.1016/j.jhevol.2016.04.008	site-level hypodigm inclusion	NA		68	Ruff, C. B., Squyres, N., & Junno, J.-A. (2020). Body mass estimation in hominins from humeral articular dimensions. American Journal of Physical Anthropology, 173(3), 480–499. https://doi.org/10.1002/ajpa.24090	Spain	Atapuerca	355	609	Arsuaga, J. L., Martínez, I., Arnold, L. J., Aranburu, A., Gracia-Téllez, A., Sharp, W. D., Quam, R. M., Falguères, C., Pantoja-Pérez, A., Bischoff, J., Poza-Rey, E., Parés, J. M., Carretero, J. M., Demuro, M., Lorenzo, C., Sala, N., Martinón-Torres, M., García, N., Alcázar de Velasco, A., … Carbonell, E. (2014). Neandertal roots: Cranial and chronological evidence from Sima de los Huesos. Scienc…	Arsuaga, J. L., Martínez, I., Arnold, L. J., Aranburu, A., Gracia-Téllez, A., Sharp, W. D., Quam, R. M., Falguères, C., Pantoja-Pérez, A., Bischoff, J., Poza-Rey, E., Parés, J. M., Carretero, J. M., Demuro, M., Lorenzo, C., Sala, N., Martinón-Torres, M., García, N., Alcázar de Velasco, A., … Carbonell, E. (2014). Neandertal roots: Cranial and chronological evidence from Sima de los Huesos. Scienc…			Chibanian	Paleartic
Irhoud 1	Homo sapiens	Dembo, M., Radovčić, D., Garvin, H. M., Laird, M. F., Schroeder, L., Scott, J. E., Brophy, J., Ackermann, R. R., Musiba, C. M., de Ruiter, D. J., Mooers, A. Ø., & Collard, M. (2016). The evolutionary relationships and age of Homo naledi: An assessment using dated Bayesian phylogenetic methods. Journal of Human Evolution, 97, 17–26. https://doi.org/10.1016/j.jhevol.2016.04.008	individual specimen included in hypodigm	Homo sapiens	Dembo, M., Radovčić, D., Garvin, H. M., Laird, M. F., Schroeder, L., Scott, J. E., Brophy, J., Ackermann, R. R., Musiba, C. M., de Ruiter, D. J., Mooers, A. Ø., & Collard, M. (2016). The evolutionary relationships and age of Homo naledi: An assessment using dated Bayesian phylogenetic methods. Journal of Human Evolution, 97, 17–26. https://doi.org/10.1016/j.jhevol.2016.04.008	individual specimen included in hypodigm	1375	Neubauer, S., Hublin, J.-J., & Gunz, P. (2018). The evolution of modern human brain shape. Science Advances, 4(1), eaao5961. https://doi.org/10.1126/sciadv.aao5961	80.481	Kappelman, J. (1996). The evolution of body mass and relative brain size in fossil hominids. Journal of Human Evolution, 30(3), 243–276. https://doi.org/10.1006/jhev.1996.0021	Morocco	Jebel Irhoud	247	383	Richter, D., Grün, R., Joannes-Boyau, R., Steele, T. E., Amani, F., Rué, M., Fernandes, P., Raynal, J.-P., Geraads, D., Ben-Ncer, A., Hublin, J.-J., & McPherron, S. P. (2017). The age of the hominin fossils from Jebel Irhoud, Morocco, and the origins of the Middle Stone Age. Nature, 546(7657), Article 7657. https://doi.org/10.1038/nature22335	Richter, D., Grün, R., Joannes-Boyau, R., Steele, T. E., Amani, F., Rué, M., Fernandes, P., Raynal, J.-P., Geraads, D., Ben-Ncer, A., Hublin, J.-J., & McPherron, S. P. (2017). The age of the hominin fossils from Jebel Irhoud, Morocco, and the origins of the Middle Stone Age. Nature, 546(7657), Article 7657. https://doi.org/10.1038/nature22335	TL	TL	Chibanian	Afrotropical
Irhoud 2	Homo sapiens	Dembo, M., Radovčić, D., Garvin, H. M., Laird, M. F., Schroeder, L., Scott, J. E., Brophy, J., Ackermann, R. R., Musiba, C. M., de Ruiter, D. J., Mooers, A. Ø., & Collard, M. (2016). The evolutionary relationships and age of Homo naledi: An assessment using dated Bayesian phylogenetic methods. Journal of Human Evolution, 97, 17–26. https://doi.org/10.1016/j.jhevol.2016.04.008	site-level hypodigm inclusion	Homo sapiens	Dembo, M., Radovčić, D., Garvin, H. M., Laird, M. F., Schroeder, L., Scott, J. E., Brophy, J., Ackermann, R. R., Musiba, C. M., de Ruiter, D. J., Mooers, A. Ø., & Collard, M. (2016). The evolutionary relationships and age of Homo naledi: An assessment using dated Bayesian phylogenetic methods. Journal of Human Evolution, 97, 17–26. https://doi.org/10.1016/j.jhevol.2016.04.008	site-level hypodigm inclusion	1400	Holloway, R. L., Broadfield, D. C., Yuan, M. S., Schwartz, J. H., & Tattersall, I. (2004). The Human Fossil Record, Brain Endocasts: The Paleoneurological Evidence, Volume 3.	NA		Morocco	Jebel Irhoud	247	383	Richter, D., Grün, R., Joannes-Boyau, R., Steele, T. E., Amani, F., Rué, M., Fernandes, P., Raynal, J.-P., Geraads, D., Ben-Ncer, A., Hublin, J.-J., & McPherron, S. P. (2017). The age of the hominin fossils from Jebel Irhoud, Morocco, and the origins of the Middle Stone Age. Nature, 546(7657), Article 7657. https://doi.org/10.1038/nature22335	Richter, D., Grün, R., Joannes-Boyau, R., Steele, T. E., Amani, F., Rué, M., Fernandes, P., Raynal, J.-P., Geraads, D., Ben-Ncer, A., Hublin, J.-J., & McPherron, S. P. (2017). The age of the hominin fossils from Jebel Irhoud, Morocco, and the origins of the Middle Stone Age. Nature, 546(7657), Article 7657. https://doi.org/10.1038/nature22335	TL	TL	Chibanian	Afrotropical
Jingchuan 1	Homo sapiens	Yulin, L., Weiwen, H., & Yipu, L. (1984). Human fossil and paleolithic remains from Jinchuan, Gansu. Acta Anthropologica Sinica, 3(01), 11.		Homo sapiens	Yulin, L., Weiwen, H., & Yipu, L. (1984). Human fossil and paleolithic remains from Jinchuan, Gansu. Acta Anthropologica Sinica, 3(01), 11.		1464	Zhang, Y., Wu, X., & Schepartz, L. A. (2017). Comparing methods for estimating cranial capacity in incomplete human fossils using the Jingchuan 1 partial cranium as an example. Quaternary International, 434, 57-64. https://doi.org/10.1016/j.quaint.2015.12.008	NA		China	Jingchuan	15	48	Holliday, T. W. (2015). Population Affinities of the Jebel Sahaba Skeletal Sample: Limb Proportion Evidence. International Journal of Osteoarchaeology, 25(4), 466–476. https://doi.org/10.1002/oa.2315	Holliday, T. W. (2015). Population Affinities of the Jebel Sahaba Skeletal Sample: Limb Proportion Evidence. International Journal of Osteoarchaeology, 25(4), 466–476. https://doi.org/10.1002/oa.2315	OSL	OSL	Stage_4	Paleartic
Jinniushan	Homo heidelbergensis; Homo sapiens; Homo neanderthalensis	See notes	Uncertain, allowed to be classified as either Homo heidelbergensis, Homo sapiens or Homo neanderthalensis in different datasets based on Schwartz, J. H., & Tattersall, I. (2005). The human fossil record, craniodental morphology of genus Homo (Africa and Asia) (Vol. 2). John Wiley & Sons.	Homo heidelbergensis; Homo sapiens; Homo neanderthalensis	See notes	Uncertain, allowed to be classified as either Homo heidelbergensis, Homo sapiens or Homo neanderthalensis in different datasets based on Schwartz, J. H., & Tattersall, I. (2005). The human fossil record, craniodental morphology of genus Homo (Africa and Asia) (Vol. 2). John Wiley & Sons.	1360	Wu, Xiu-Jie, and Wei Zhang. (2019). Methods for Estimating Cranial Capacity from Chinese Human Fossils. Acta Anthropologica Sinica 38 (4): 513-524.	77.4	Will, M., Krapp, M., Stock, J. T., & Manica, A. (2021). Different environmental variables predict body and brain size evolution in Homo. Nature Communications, 12(1), 4116. https://doi.org/10.1038/s41467-021-24290-7	China	Jinniushan	200	260	Lu, Z., Meldrum, D. J., Huang, Y., He, J., & Sarmiento, E. E. (2011). The Jinniushan hominin pedal skeleton from the late Middle Pleistocene of China. HOMO, 62(6), 389–401. https://doi.org/10.1016/j.jchb.2011.08.008	Lu, Z., Meldrum, D. J., Huang, Y., He, J., & Sarmiento, E. E. (2011). The Jinniushan hominin pedal skeleton from the late Middle Pleistocene of China. HOMO, 62(6), 389–401. https://doi.org/10.1016/j.jchb.2011.08.008	U-ESR	U-ESR	Chibanian	Paleartic
Kabwe 1	Homo heidelbergensis	Dembo, M., Radovčić, D., Garvin, H. M., Laird, M. F., Schroeder, L., Scott, J. E., Brophy, J., Ackermann, R. R., Musiba, C. M., de Ruiter, D. J., Mooers, A. Ø., & Collard, M. (2016). The evolutionary relationships and age of Homo naledi: An assessment using dated Bayesian phylogenetic methods. Journal of Human Evolution, 97, 17–26. https://doi.org/10.1016/j.jhevol.2016.04.008	individual specimen included in hypodigm	Homo heidelbergensis	Dembo, M., Radovčić, D., Garvin, H. M., Laird, M. F., Schroeder, L., Scott, J. E., Brophy, J., Ackermann, R. R., Musiba, C. M., de Ruiter, D. J., Mooers, A. Ø., & Collard, M. (2016). The evolutionary relationships and age of Homo naledi: An assessment using dated Bayesian phylogenetic methods. Journal of Human Evolution, 97, 17–26. https://doi.org/10.1016/j.jhevol.2016.04.008	individual specimen included in hypodigm	1249	Neubauer, S., Hublin, J.-J., & Gunz, P. (2018). The evolution of modern human brain shape. Science Advances, 4(1), eaao5961. https://doi.org/10.1126/sciadv.aao5961	83.79	Rightmire, G. P. (2004). Brain size and encephalization in early to Mid-Pleistocene Homo. American Journal of Physical Anthropology, 124(2), 109–123. https://doi.org/10.1002/ajpa.10346	Zambia	Kabwe (Broken Hill)	264	338	Grün, R., Pike, A., McDermott, F., Eggins, S., Mortimer, G., Aubert, M., Kinsley, L., Joannes-Boyau, R., Rumsey, M., Denys, C., Brink, J., Clark, T., & Stringer, C. (2020). Dating the skull from Broken Hill, Zambia, and its position in human evolution. Nature, 580(7803), Article 7803. https://doi.org/10.1038/s41586-020-2165-4	Grün, R., Pike, A., McDermott, F., Eggins, S., Mortimer, G., Aubert, M., Kinsley, L., Joannes-Boyau, R., Rumsey, M., Denys, C., Brink, J., Clark, T., & Stringer, C. (2020). Dating the skull from Broken Hill, Zambia, and its position in human evolution. Nature, 580(7803), Article 7803. https://doi.org/10.1038/s41586-020-2165-4	U-series	U-series	Chibanian	Afrotropical
Kanjera 1	Homo sapiens	Wood, B. (2011). Wiley-Blackwell Encyclopedia of Human Evolution. John Wiley & Sons.		Homo sapiens	Wood, B. (2011). Wiley-Blackwell Encyclopedia of Human Evolution. John Wiley & Sons.		1350	Coon, C. S. (1962). The origin of races. Knopf. New York.	NA		Kenya	Kanjera	0	126	Behrensmeyer, A. K., Potts, R., Plummer, T., Tauxe, L., Opdyke, N., & Jorstad, T. (1995). The Pleistocene locality of Kanjera, Western Kenya: Stratigraphy, chronology and paleoenvironments. Journal of Human Evolution, 29(3), 247–274. https://doi.org/10.1006/jhev.1995.1059	Behrensmeyer, A. K., Potts, R., Plummer, T., Tauxe, L., Opdyke, N., & Jorstad, T. (1995). The Pleistocene locality of Kanjera, Western Kenya: Stratigraphy, chronology and paleoenvironments. Journal of Human Evolution, 29(3), 247–274. https://doi.org/10.1006/jhev.1995.1059	Other	Other	Stage_4	Afrotropical
Kanjera 3	Homo sapiens	Wood, B. (2011). Wiley-Blackwell Encyclopedia of Human Evolution. John Wiley & Sons.		Homo sapiens	Wood, B. (2011). Wiley-Blackwell Encyclopedia of Human Evolution. John Wiley & Sons.		1400	Coon, C. S. (1962). The origin of races. Knopf. New York.	NA		Kenya	Kanjera	0	126	Behrensmeyer, A. K., Potts, R., Plummer, T., Tauxe, L., Opdyke, N., & Jorstad, T. (1995). The Pleistocene locality of Kanjera, Western Kenya: Stratigraphy, chronology and paleoenvironments. Journal of Human Evolution, 29(3), 247–274. https://doi.org/10.1006/jhev.1995.1059	Behrensmeyer, A. K., Potts, R., Plummer, T., Tauxe, L., Opdyke, N., & Jorstad, T. (1995). The Pleistocene locality of Kanjera, Western Kenya: Stratigraphy, chronology and paleoenvironments. Journal of Human Evolution, 29(3), 247–274. https://doi.org/10.1006/jhev.1995.1059	Other	Other	Stage_4	Afrotropical
Keilor	Homo sapiens	Wood, B. (2011). Wiley-Blackwell Encyclopedia of Human Evolution. John Wiley & Sons.		Homo sapiens	Wood, B. (2011). Wiley-Blackwell Encyclopedia of Human Evolution. John Wiley & Sons.		1497	Kubo, D., & Kono, R. T. (2011). Endocranial restoration and volume estimation of the Minatogawa IV cranium using micro-CT and 3D printer systems. Anthropological Science, 119(2), 203–209. https://doi.org/10.1537/ase.110228	NA		Australia	Keilor	15.2	18	Tunn, J. (2006). An Aboriginal campsite on the Maribyrnong River-new dates for Keilor. Artefact: The Journal of the Archaeological and Anthropological Society of Victoria, The, 29(2006), 14–21.	Tunn, J. (2006). An Aboriginal campsite on the Maribyrnong River-new dates for Keilor. Artefact: The Journal of the Archaeological and Anthropological Society of Victoria, The, 29(2006), 14–21.	C-14	C-14	Stage_4	Australasia
KGA10-525	Paranthropus boisei	Dembo, M., Radovčić, D., Garvin, H. M., Laird, M. F., Schroeder, L., Scott, J. E., Brophy, J., Ackermann, R. R., Musiba, C. M., de Ruiter, D. J., Mooers, A. Ø., & Collard, M. (2016). The evolutionary relationships and age of Homo naledi: An assessment using dated Bayesian phylogenetic methods. Journal of Human Evolution, 97, 17–26. https://doi.org/10.1016/j.jhevol.2016.04.008	individual specimen included in hypodigm	Paranthropus boisei	Dembo, M., Radovčić, D., Garvin, H. M., Laird, M. F., Schroeder, L., Scott, J. E., Brophy, J., Ackermann, R. R., Musiba, C. M., de Ruiter, D. J., Mooers, A. Ø., & Collard, M. (2016). The evolutionary relationships and age of Homo naledi: An assessment using dated Bayesian phylogenetic methods. Journal of Human Evolution, 97, 17–26. https://doi.org/10.1016/j.jhevol.2016.04.008	individual specimen included in hypodigm	545	Holloway, R. L., Broadfield, D. C., Yuan, M. S., Schwartz, J. H., & Tattersall, I. (2004). The Human Fossil Record, Brain Endocasts: The Paleoneurological Evidence, Volume 3.	NA		Ethiopia	Konso	1390	1450	WoldeGabriel, G., Hart, W. K., Katoh, S., Beyene, Y., & Suwa, G. (2005). Correlation of Plio–Pleistocene tephra in Ethiopian and Kenyan rift basins: Temporal calibration of geological features and hominid fossil records. Journal of Volcanology and Geothermal Research, 147(1–2), 81–108.	WoldeGabriel, G., Hart, W. K., Katoh, S., Beyene, Y., & Suwa, G. (2005). Correlation of Plio–Pleistocene tephra in Ethiopian and Kenyan rift basins: Temporal calibration of geological features and hominid fossil records. Journal of Volcanology and Geothermal Research, 147(1–2), 81–108.	Ar-series	Ar-series	Calabrian	Afrotropical
Kiik-Koba 1	Homo neanderthalensis	Wood, B. (2011). Wiley-Blackwell Encyclopedia of Human Evolution. John Wiley & Sons.		Homo neanderthalensis	Wood, B. (2011). Wiley-Blackwell Encyclopedia of Human Evolution. John Wiley & Sons.		NA		80.2	Will, M., Krapp, M., Stock, J. T., & Manica, A. (2021). Different environmental variables predict body and brain size evolution in Homo. Nature Communications, 12(1), 4116. https://doi.org/10.1038/s41467-021-24290-7	Russia	Kiik-Koba	57	71	Demidenko, Y. E., & Smith, C. (2014). Kiik-Koba Grotto: Significance for Paleolithic Studies in East Europe and the Former Soviet Union. In Encyclopedia of Global Archaeology (pp. 4281–4288). Springer New York.	Demidenko, Y. E., & Smith, C. (2014). Kiik-Koba Grotto: Significance for Paleolithic Studies in East Europe and the Former Soviet Union. In Encyclopedia of Global Archaeology (pp. 4281–4288). Springer New York.			Stage_4	Paleartic
KMH2	Homo neanderthalensis	Dembo, M., Radovčić, D., Garvin, H. M., Laird, M. F., Schroeder, L., Scott, J. E., Brophy, J., Ackermann, R. R., Musiba, C. M., de Ruiter, D. J., Mooers, A. Ø., & Collard, M. (2016). The evolutionary relationships and age of Homo naledi: An assessment using dated Bayesian phylogenetic methods. Journal of Human Evolution, 97, 17–26. https://doi.org/10.1016/j.jhevol.2016.04.008	site-level hypodigm inclusion	Homo neanderthalensis	Dembo, M., Radovčić, D., Garvin, H. M., Laird, M. F., Schroeder, L., Scott, J. E., Brophy, J., Ackermann, R. R., Musiba, C. M., de Ruiter, D. J., Mooers, A. Ø., & Collard, M. (2016). The evolutionary relationships and age of Homo naledi: An assessment using dated Bayesian phylogenetic methods. Journal of Human Evolution, 97, 17–26. https://doi.org/10.1016/j.jhevol.2016.04.008	site-level hypodigm inclusion	NA		72.4	Will, M., Krapp, M., Stock, J. T., & Manica, A. (2021). Different environmental variables predict body and brain size evolution in Homo. Nature Communications, 12(1), 4116. https://doi.org/10.1038/s41467-021-24290-7	Israel	Kebara	58	108.2	Valladas, H., Reyss, J. L., Joron, J. L., Valladas, G., Bar-Yosef, O., & Vandermeersch, B. (1988). Thermoluminescence dating of Mousterian Troto-Cro-Magnon’ remains from Israel and the origin of modern man. Nature, 331(6157), Article 6157. https://doi.org/10.1038/331614a0	Valladas, H., Reyss, J. L., Joron, J. L., Valladas, G., Bar-Yosef, O., & Vandermeersch, B. (1988). Thermoluminescence dating of Mousterian Troto-Cro-Magnon’ remains from Israel and the origin of modern man. Nature, 331(6157), Article 6157. https://doi.org/10.1038/331614a0			Stage_4	Paleartic
KNM ES-11693	Homo sapiens	Dembo, M., Radovčić, D., Garvin, H. M., Laird, M. F., Schroeder, L., Scott, J. E., Brophy, J., Ackermann, R. R., Musiba, C. M., de Ruiter, D. J., Mooers, A. Ø., & Collard, M. (2016). The evolutionary relationships and age of Homo naledi: An assessment using dated Bayesian phylogenetic methods. Journal of Human Evolution, 97, 17–26. https://doi.org/10.1016/j.jhevol.2016.04.008	individual specimen included in hypodigm	Homo sapiens	Dembo, M., Radovčić, D., Garvin, H. M., Laird, M. F., Schroeder, L., Scott, J. E., Brophy, J., Ackermann, R. R., Musiba, C. M., de Ruiter, D. J., Mooers, A. Ø., & Collard, M. (2016). The evolutionary relationships and age of Homo naledi: An assessment using dated Bayesian phylogenetic methods. Journal of Human Evolution, 97, 17–26. https://doi.org/10.1016/j.jhevol.2016.04.008	individual specimen included in hypodigm	1212	Bräuer, G., Groden, C., Gröning, F., Kroll, A., Kupczik, K., Mbua, E., … Schiemann, T. (2004). Virtual study of the endocranial morphology of the matrix-filled cranium from Eliye Springs, Kenya. The Anatomical Record Part A: Discoveries in Molecular, Cellular, and Evolutionary Biology, 276A(2), 113–133. https://doi.org/10.1002/ar.a.90122	NA		Kenya	Eliye Springs	200	300	Bräuer, G., Groden, C., Delling, G., Kupczik, K., Mbua, E., & Schultz, M. (2003). Pathological alterations in the archaic Homo sapiens cranium from Eliye Springs, Kenya. American Journal of Physical Anthropology: The Official Publication of the American Association of Physical Anthropologists, 120(2), 200–204.	Bräuer, G., Groden, C., Delling, G., Kupczik, K., Mbua, E., & Schultz, M. (2003). Pathological alterations in the archaic Homo sapiens cranium from Eliye Springs, Kenya. American Journal of Physical Anthropology: The Official Publication of the American Association of Physical Anthropologists, 120(2), 200–204.	Other	Other	Chibanian	Afrotropical
KNM-BK 66	Homo ergaster	Solan, M., & Day, M. H. (1992). The Baringo (Kapthurin) ulna. Journal of Human Evolution, 22(4–5), 307–313.		Homo ergaster; Homo heidelbergensis	Solan, M., & Day, M. H. (1992). The Baringo (Kapthurin) ulna. Journal of Human Evolution, 22(4–5), 307–313; Mounier, A. Définition du taxon Homo heidelbergensis Schoetensack, 1908 : analyse phénétique du massif facial supérieur des fossiles du genre Homo du Pléistocène moyen. Bull. Mém. Soc. Anthropol. 23, 115–151 (2011). https://doi.org/10.1007/s13219-011-0038-y Klein, R.G. (2009). The Human Car…		NA		55.9	Will, M., Krapp, M., Stock, J. T., & Manica, A. (2021). Different environmental variables predict body and brain size evolution in Homo. Nature Communications, 12(1), 4116. https://doi.org/10.1038/s41467-021-24290-7	Kenya	Baringo	500	548	Deino, A. L., & McBrearty, S. (2002). 40Ar/39Ar dating of the Kapthurin Formation, Baringo, Kenya. Journal of Human Evolution, 42(1), 185–210. https://doi.org/10.1006/jhev.2001.0517	Deino, A. L., & McBrearty, S. (2002). 40Ar/39Ar dating of the Kapthurin Formation, Baringo, Kenya. Journal of Human Evolution, 42(1), 185–210. https://doi.org/10.1006/jhev.2001.0517			Chibanian	Afrotropical
KNM-ER 13750	Paranthropus boisei	Dembo, M., Radovčić, D., Garvin, H. M., Laird, M. F., Schroeder, L., Scott, J. E., Brophy, J., Ackermann, R. R., Musiba, C. M., de Ruiter, D. J., Mooers, A. Ø., & Collard, M. (2016). The evolutionary relationships and age of Homo naledi: An assessment using dated Bayesian phylogenetic methods. Journal of Human Evolution, 97, 17–26. https://doi.org/10.1016/j.jhevol.2016.04.008	individual specimen included in hypodigm	Paranthropus boisei	Dembo, M., Radovčić, D., Garvin, H. M., Laird, M. F., Schroeder, L., Scott, J. E., Brophy, J., Ackermann, R. R., Musiba, C. M., de Ruiter, D. J., Mooers, A. Ø., & Collard, M. (2016). The evolutionary relationships and age of Homo naledi: An assessment using dated Bayesian phylogenetic methods. Journal of Human Evolution, 97, 17–26. https://doi.org/10.1016/j.jhevol.2016.04.008	individual specimen included in hypodigm	475	Holloway, R. L., Broadfield, D. C., Yuan, M. S., Schwartz, J. H., & Tattersall, I. (2004). The Human Fossil Record, Brain Endocasts: The Paleoneurological Evidence, Volume 3.	NA		Kenya	Koobi Fora	1850	2090	Joordens, J. C., Dupont-Nivet, G., Feibel, C. S., Spoor, F., Sier, M. J., van der Lubbe, J. H., Nielsen, T. K., Knul, M. V., Davies, G. R., & Vonhof, H. B. (2013). Improved age control on early Homo fossils from the upper Burgi Member at Koobi Fora, Kenya. Journal of Human Evolution, 65(6), 731–745.	Joordens, J. C., Dupont-Nivet, G., Feibel, C. S., Spoor, F., Sier, M. J., van der Lubbe, J. H., Nielsen, T. K., Knul, M. V., Davies, G. R., & Vonhof, H. B. (2013). Improved age control on early Homo fossils from the upper Burgi Member at Koobi Fora, Kenya. Journal of Human Evolution, 65(6), 731–745.	Combination	Combination	Galesian	Afrotropical
KNM-ER 1464	Paranthropus boisei	Bobe, R., Behrensmeyer, A., Leakey, M., & Mbua, E. (2011). The Turkana Database: An archive of vertebrate evolution in eastern Africa. Evolutionary Anthropology, 20, 256.		Homo habilis; Paranthropus boisei	Bobe, R., Behrensmeyer, A., Leakey, M., & Mbua, E. (2011). The Turkana Database: An archive of vertebrate evolution in eastern Africa. Evolutionary Anthropology, 20, 256. ; Wood, B. (2011). Wiley-Blackwell Encyclopedia of Human Evolution. John Wiley & Sons.		NA		48.5	McHenry, H. M. (1992). Body size and proportions in early hominids. American Journal of Physical Anthropology, 87(4), 407–431. https://doi.org/10.1002/ajpa.1330870404	Kenya	Koobi Fora	1530	1890	Bobe, R., & Carvalho, S. (2019). Hominin diversity and high environmental variability in the Okote Member, Koobi Fora Formation, Kenya. Journal of Human Evolution, 126, 91–105. https://doi.org/10.1016/j.jhevol.2018.10.012	McDougall, I., Brown, F. H., Vasconcelos, P. M., Cohen, B. E., Thiede, D. S., & Buchanan, M. J. (2012). New single crystal 40Ar/39Ar ages improve time scale for deposition of the Omo Group, Omo–Turkana Basin, East Africa. Journal of the Geological Society, 169(2), 213–226.			Calabrian	Afrotropical
KNM-ER 1465	Paranthropus boisei	Wood, B., Constantino, P. (2007). Paranthropus boisei: Fifty Years of Evidenceand Analysis. American Journal of Physical Anthropology, 134(S45): 106-132.		Paranthropus boisei; Homo habilis	Wood, B., Constantino, P. (2007). Paranthropus boisei: Fifty Years of Evidenceand Analysis. American Journal of Physical Anthropology, 134(S45): 106-132.; Wood, B. (2011). Wiley-Blackwell Encyclopedia of Human Evolution. John Wiley & Sons.		NA		43.4	Grabowski, M., Hatala, K. G., Jungers, W. L., & Richmond, B. G. (2015). Body mass estimates of hominin fossils and the evolution of human body size. Journal of Human Evolution, 85, 75–93. https://doi.org/10.1016/j.jhevol.2015.05.005	Kenya	Koobi Fora	1350	1540	McDougall, I., Brown, F. H., Vasconcelos, P. M., Cohen, B. E., Thiede, D. S., & Buchanan, M. J. (2012). New single crystal 40Ar/39Ar ages improve time scale for deposition of the Omo Group, Omo–Turkana Basin, East Africa. Journal of the Geological Society, 169(2), 213–226.	McDougall, I., Brown, F. H., Vasconcelos, P. M., Cohen, B. E., Thiede, D. S., & Buchanan, M. J. (2012). New single crystal 40Ar/39Ar ages improve time scale for deposition of the Omo Group, Omo–Turkana Basin, East Africa. Journal of the Geological Society, 169(2), 213–226.			Calabrian	Afrotropical
KNM-ER 1470	Homo rudolfensis	Dembo, M., Radovčić, D., Garvin, H. M., Laird, M. F., Schroeder, L., Scott, J. E., Brophy, J., Ackermann, R. R., Musiba, C. M., de Ruiter, D. J., Mooers, A. Ø., & Collard, M. (2016). The evolutionary relationships and age of Homo naledi: An assessment using dated Bayesian phylogenetic methods. Journal of Human Evolution, 97, 17–26. https://doi.org/10.1016/j.jhevol.2016.04.008	individual specimen included in hypodigm	Homo rudolfensis	Dembo, M., Radovčić, D., Garvin, H. M., Laird, M. F., Schroeder, L., Scott, J. E., Brophy, J., Ackermann, R. R., Musiba, C. M., de Ruiter, D. J., Mooers, A. Ø., & Collard, M. (2016). The evolutionary relationships and age of Homo naledi: An assessment using dated Bayesian phylogenetic methods. Journal of Human Evolution, 97, 17–26. https://doi.org/10.1016/j.jhevol.2016.04.008	individual specimen included in hypodigm	753	Holloway, R. L., Broadfield, D. C., Yuan, M. S., Schwartz, J. H., & Tattersall, I. (2004). The Human Fossil Record, Brain Endocasts: The Paleoneurological Evidence, Volume 3.	51.9	Aiello, L. C., & Wood, B. A. (1994). Cranial variables as predictors of hominine body mass. American Journal of Physical Anthropology, 95(4), 409–426. https://doi.org/10.1002/ajpa.1330950405	Kenya	Koobi Fora	2030	2090	Joordens, J. C., Dupont-Nivet, G., Feibel, C. S., Spoor, F., Sier, M. J., van der Lubbe, J. H., Nielsen, T. K., Knul, M. V., Davies, G. R., & Vonhof, H. B. (2013). Improved age control on early Homo fossils from the upper Burgi Member at Koobi Fora, Kenya. Journal of Human Evolution, 65(6), 731–745.	Joordens, J. C., Dupont-Nivet, G., Feibel, C. S., Spoor, F., Sier, M. J., van der Lubbe, J. H., Nielsen, T. K., Knul, M. V., Davies, G. R., & Vonhof, H. B. (2013). Improved age control on early Homo fossils from the upper Burgi Member at Koobi Fora, Kenya. Journal of Human Evolution, 65(6), 731–745.	Combination	Combination	Galesian	Afrotropical
KNM-ER 1472	Homo rudolfensis	Wood, B. (1992). Origin and evolution of the genus Homo. Nature, 355(6363), 783–790. https://doi.org/10.1038/355783a0		Homo rudolfensis	Wood, B. (1992). Origin and evolution of the genus Homo. Nature, 355(6363), 783–790. https://doi.org/10.1038/355783a0		NA		51.9	Ruff, C. B., Burgess, M. L., Squyres, N., Junno, J.-A., & Trinkaus, E. (2018). Lower limb articular scaling and body mass estimation in Pliocene and Pleistocene hominins. Journal of Human Evolution, 115, 85–111. https://doi.org/10.1016/j.jhevol.2017.10.014	Kenya	Koobi Fora	1980	2090	Joordens, J. C., Dupont-Nivet, G., Feibel, C. S., Spoor, F., Sier, M. J., van der Lubbe, J. H., Nielsen, T. K., Knul, M. V., Davies, G. R., & Vonhof, H. B. (2013). Improved age control on early Homo fossils from the upper Burgi Member at Koobi Fora, Kenya. Journal of Human Evolution, 65(6), 731–745.	Joordens, J. C., Dupont-Nivet, G., Feibel, C. S., Spoor, F., Sier, M. J., van der Lubbe, J. H., Nielsen, T. K., Knul, M. V., Davies, G. R., & Vonhof, H. B. (2013). Improved age control on early Homo fossils from the upper Burgi Member at Koobi Fora, Kenya. Journal of Human Evolution, 65(6), 731–745.			Galesian	Afrotropical
KNM-ER 1473	Homo rudolfensis	Joordens, J. C. A., Dupont-Nivet, G., Feibel, C. S., Spoor, F., Sier, M. J., van der Lubbe, J. H. J. L., Nielsen, T. K., Knul, M. V., Davies, G. R., & Vonhof, H. B. (2013). Improved age control on early Homo fossils from the upper Burgi Member at Koobi Fo		Homo rudolfensis	Joordens, J. C. A., Dupont-Nivet, G., Feibel, C. S., Spoor, F., Sier, M. J., van der Lubbe, J. H. J. L., Nielsen, T. K., Knul, M. V., Davies, G. R., & Vonhof, H. B. (2013). Improved age control on early Homo fossils from the upper Burgi Member at Koobi Fo		NA		68	Will, M., Pablos, A., & Stock, J. T. (2017). Long-term patterns of body mass and stature evolution within the hominin lineage. Royal Society Open Science, 4(11), 171339.	Kenya	Koobi Fora	1850	2680	McDougall, I., Brown, F. H., Vasconcelos, P. M., Cohen, B. E., Thiede, D. S., & Buchanan, M. J. (2012). New single crystal 40Ar/39Ar ages improve time scale for deposition of the Omo Group, Omo–Turkana Basin, East Africa. Journal of the Geological Society, 169(2), 213–226.	McDougall, I., Brown, F. H., Vasconcelos, P. M., Cohen, B. E., Thiede, D. S., & Buchanan, M. J. (2012). New single crystal 40Ar/39Ar ages improve time scale for deposition of the Omo Group, Omo–Turkana Basin, East Africa. Journal of the Geological Society, 169(2), 213–226.			Galesian	Afrotropical
KNM-ER 1475	Homo rudolfensis	Joordens, J. C. A., Dupont-Nivet, G., Feibel, C. S., Spoor, F., Sier, M. J., van der Lubbe, J. H. J. L., Nielsen, T. K., Knul, M. V., Davies, G. R., & Vonhof, H. B. (2013). Improved age control on early Homo fossils from the upper Burgi Member at Koobi Fo		Homo rudolfensis	Joordens, J. C. A., Dupont-Nivet, G., Feibel, C. S., Spoor, F., Sier, M. J., van der Lubbe, J. H. J. L., Nielsen, T. K., Knul, M. V., Davies, G. R., & Vonhof, H. B. (2013). Improved age control on early Homo fossils from the upper Burgi Member at Koobi Fo		NA		59	Will, M., Pablos, A., & Stock, J. T. (2017). Long-term patterns of body mass and stature evolution within the hominin lineage. Royal Society Open Science, 4(11), 171339.	Kenya	Koobi Fora	1850	2680	McDougall, I., Brown, F. H., Vasconcelos, P. M., Cohen, B. E., Thiede, D. S., & Buchanan, M. J. (2012). New single crystal 40Ar/39Ar ages improve time scale for deposition of the Omo Group, Omo–Turkana Basin, East Africa. Journal of the Geological Society, 169(2), 213–226.	McDougall, I., Brown, F. H., Vasconcelos, P. M., Cohen, B. E., Thiede, D. S., & Buchanan, M. J. (2012). New single crystal 40Ar/39Ar ages improve time scale for deposition of the Omo Group, Omo–Turkana Basin, East Africa. Journal of the Geological Society, 169(2), 213–226.			Galesian	Afrotropical
KNM-ER 1476	Paranthropus boisei	Wood, B. (2011). Wiley-Blackwell Encyclopedia of Human Evolution. John Wiley & Sons.		Paranthropus boisei	Wood, B. (2011). Wiley-Blackwell Encyclopedia of Human Evolution. John Wiley & Sons.		NA		47.9	Ruff, C. B., Burgess, M. L., Squyres, N., Junno, J.-A., & Trinkaus, E. (2018). Lower limb articular scaling and body mass estimation in Pliocene and Pleistocene hominins. Journal of Human Evolution, 115, 85–111. https://doi.org/10.1016/j.jhevol.2017.10.014	Kenya	Koobi Fora	1530	1890	Bobe, R., & Carvalho, S. (2019). Hominin diversity and high environmental variability in the Okote Member, Koobi Fora Formation, Kenya. Journal of Human Evolution, 126, 91–105. https://doi.org/10.1016/j.jhevol.2018.10.012	McDougall, I., Brown, F. H., Vasconcelos, P. M., Cohen, B. E., Thiede, D. S., & Buchanan, M. J. (2012). New single crystal 40Ar/39Ar ages improve time scale for deposition of the Omo Group, Omo–Turkana Basin, East Africa. Journal of the Geological Society, 169(2), 213–226.			Calabrian	Afrotropical
KNM-ER 1481	Homo rudolfensis	Wood, B. (1992). Origin and evolution of the genus Homo. Nature, 355(6363), 783–790. https://doi.org/10.1038/355783a0		Homo rudolfensis	Wood, B. (1992). Origin and evolution of the genus Homo. Nature, 355(6363), 783–790. https://doi.org/10.1038/355783a0		NA		60.3	Ruff, C. B., Burgess, M. L., Squyres, N., Junno, J.-A., & Trinkaus, E. (2018). Lower limb articular scaling and body mass estimation in Pliocene and Pleistocene hominins. Journal of Human Evolution, 115, 85–111. https://doi.org/10.1016/j.jhevol.2017.10.014	Kenya	Koobi Fora	1850	2680	McDougall, I., Brown, F. H., Vasconcelos, P. M., Cohen, B. E., Thiede, D. S., & Buchanan, M. J. (2012). New single crystal 40Ar/39Ar ages improve time scale for deposition of the Omo Group, Omo–Turkana Basin, East Africa. Journal of the Geological Society, 169(2), 213–226.	McDougall, I., Brown, F. H., Vasconcelos, P. M., Cohen, B. E., Thiede, D. S., & Buchanan, M. J. (2012). New single crystal 40Ar/39Ar ages improve time scale for deposition of the Omo Group, Omo–Turkana Basin, East Africa. Journal of the Geological Society, 169(2), 213–226.			Galesian	Afrotropical
KNM-ER 1500	Paranthropus boisei	Wood, B. (2011). Wiley-Blackwell Encyclopedia of Human Evolution. John Wiley & Sons.		Paranthropus boisei; Homo rudolfensis; Homo habilis	Wood, B. (2011). Wiley-Blackwell Encyclopedia of Human Evolution. John Wiley & Sons.		NA		41.4	Ruff, C. B., Burgess, M. L., Squyres, N., Junno, J.-A., & Trinkaus, E. (2018). Lower limb articular scaling and body mass estimation in Pliocene and Pleistocene hominins. Journal of Human Evolution, 115, 85–111. https://doi.org/10.1016/j.jhevol.2017.10.014	Kenya	Koobi Fora	1850	2680	McDougall, I., Brown, F. H., Vasconcelos, P. M., Cohen, B. E., Thiede, D. S., & Buchanan, M. J. (2012). New single crystal 40Ar/39Ar ages improve time scale for deposition of the Omo Group, Omo–Turkana Basin, East Africa. Journal of the Geological Society, 169(2), 213–226.	McDougall, I., Brown, F. H., Vasconcelos, P. M., Cohen, B. E., Thiede, D. S., & Buchanan, M. J. (2012). New single crystal 40Ar/39Ar ages improve time scale for deposition of the Omo Group, Omo–Turkana Basin, East Africa. Journal of the Geological Society, 169(2), 213–226.			Galesian	Afrotropical
KNM-ER 1503	Paranthropus boisei	Wood, B. (2011). Wiley-Blackwell Encyclopedia of Human Evolution. John Wiley & Sons.		Paranthropus boisei	Wood, B. (2011). Wiley-Blackwell Encyclopedia of Human Evolution. John Wiley & Sons.		NA		30.5	Grabowski, M., Hatala, K. G., Jungers, W. L., & Richmond, B. G. (2015). Body mass estimates of hominin fossils and the evolution of human body size. Journal of Human Evolution, 85, 75–93. https://doi.org/10.1016/j.jhevol.2015.05.005	Kenya	Koobi Fora	1862.1	1862.1	Joordens, J. C., Vonhof, H. B., Feibel, C. S., Lourens, L. J., Dupont-Nivet, G., van der Lubbe, J. H., Sier, M. J., Davies, G. R., & Kroon, D. (2011). An astronomically-tuned climate framework for hominins in the Turkana Basin. Earth and Planetary Science Letters, 307(1–2), 1–8.	Joordens, J. C., Vonhof, H. B., Feibel, C. S., Lourens, L. J., Dupont-Nivet, G., van der Lubbe, J. H., Sier, M. J., Davies, G. R., & Kroon, D. (2011). An astronomically-tuned climate framework for hominins in the Turkana Basin. Earth and Planetary Science Letters, 307(1–2), 1–8.			Galesian	Afrotropical
KNM-ER 1504	Paranthropus boisei	Wood, B. (2011). Wiley-Blackwell Encyclopedia of Human Evolution. John Wiley & Sons.		Paranthropus boisei	Wood, B. (2011). Wiley-Blackwell Encyclopedia of Human Evolution. John Wiley & Sons.		NA		38.6	Ruff, C. B., Squyres, N., & Junno, J.-A. (2020). Body mass estimation in hominins from humeral articular dimensions. American Journal of Physical Anthropology, 173(3), 480–499. https://doi.org/10.1002/ajpa.24090	Kenya	Koobi Fora	1862.1	1862.1	Joordens, J. C., Vonhof, H. B., Feibel, C. S., Lourens, L. J., Dupont-Nivet, G., van der Lubbe, J. H., Sier, M. J., Davies, G. R., & Kroon, D. (2011). An astronomically-tuned climate framework for hominins in the Turkana Basin. Earth and Planetary Science Letters, 307(1–2), 1–8.	Joordens, J. C., Vonhof, H. B., Feibel, C. S., Lourens, L. J., Dupont-Nivet, G., van der Lubbe, J. H., Sier, M. J., Davies, G. R., & Kroon, D. (2011). An astronomically-tuned climate framework for hominins in the Turkana Basin. Earth and Planetary Science Letters, 307(1–2), 1–8.			Galesian	Afrotropical
KNM-ER 1505	Paranthropus boisei	Wood, B. (2011). Wiley-Blackwell Encyclopedia of Human Evolution. John Wiley & Sons.		Paranthropus boisei	Wood, B. (2011). Wiley-Blackwell Encyclopedia of Human Evolution. John Wiley & Sons.		NA		48.4	Ruff, C. B., Burgess, M. L., Squyres, N., Junno, J.-A., & Trinkaus, E. (2018). Lower limb articular scaling and body mass estimation in Pliocene and Pleistocene hominins. Journal of Human Evolution, 115, 85–111. https://doi.org/10.1016/j.jhevol.2017.10.014	Kenya	Koobi Fora	1862.1	1862.1	Joordens, J. C., Vonhof, H. B., Feibel, C. S., Lourens, L. J., Dupont-Nivet, G., van der Lubbe, J. H., Sier, M. J., Davies, G. R., & Kroon, D. (2011). An astronomically-tuned climate framework for hominins in the Turkana Basin. Earth and Planetary Science Letters, 307(1–2), 1–8.	Joordens, J. C., Vonhof, H. B., Feibel, C. S., Lourens, L. J., Dupont-Nivet, G., van der Lubbe, J. H., Sier, M. J., Davies, G. R., & Kroon, D. (2011). An astronomically-tuned climate framework for hominins in the Turkana Basin. Earth and Planetary Science Letters, 307(1–2), 1–8.			Galesian	Afrotropical
KNM-ER 164	Homo ergaster	Will, M., Pablos, A., & Stock, J. T. (2017). Long-term patterns of body mass and stature evolution within the hominin lineage. Royal Society Open Science, 4(11), 171339.		Homo ergaster	Will, M., Pablos, A., & Stock, J. T. (2017). Long-term patterns of body mass and stature evolution within the hominin lineage. Royal Society Open Science, 4(11), 171339.		NA		60	Will, M., Pablos, A., & Stock, J. T. (2017). Long-term patterns of body mass and stature evolution within the hominin lineage. Royal Society Open Science, 4(11), 171339.	Kenya	Koobi Fora	1530	1890	Bobe, R., & Carvalho, S. (2019). Hominin diversity and high environmental variability in the Okote Member, Koobi Fora Formation, Kenya. Journal of Human Evolution, 126, 91–105. https://doi.org/10.1016/j.jhevol.2018.10.012	McDougall, I., Brown, F. H., Vasconcelos, P. M., Cohen, B. E., Thiede, D. S., & Buchanan, M. J. (2012). New single crystal 40Ar/39Ar ages improve time scale for deposition of the Omo Group, Omo–Turkana Basin, East Africa. Journal of the Geological Society, 169(2), 213–226.			Calabrian	Afrotropical
KNM-ER 1805	Homo habilis	Dembo, M., Radovčić, D., Garvin, H. M., Laird, M. F., Schroeder, L., Scott, J. E., Brophy, J., Ackermann, R. R., Musiba, C. M., de Ruiter, D. J., Mooers, A. Ø., & Collard, M. (2016). The evolutionary relationships and age of Homo naledi: An assessment using dated Bayesian phylogenetic methods. Journal of Human Evolution, 97, 17–26. https://doi.org/10.1016/j.jhevol.2016.04.008	individual specimen included in hypodigm	Homo habilis	Dembo, M., Radovčić, D., Garvin, H. M., Laird, M. F., Schroeder, L., Scott, J. E., Brophy, J., Ackermann, R. R., Musiba, C. M., de Ruiter, D. J., Mooers, A. Ø., & Collard, M. (2016). The evolutionary relationships and age of Homo naledi: An assessment using dated Bayesian phylogenetic methods. Journal of Human Evolution, 97, 17–26. https://doi.org/10.1016/j.jhevol.2016.04.008	individual specimen included in hypodigm	582	Holloway, R. L., Broadfield, D. C., Yuan, M. S., Schwartz, J. H., & Tattersall, I. (2004). The Human Fossil Record, Brain Endocasts: The Paleoneurological Evidence, Volume 3.	NA		Kenya	Koobi Fora	1700	1800	McDougall, I., Brown, F. H., Vasconcelos, P. M., Cohen, B. E., Thiede, D. S., & Buchanan, M. J. (2012). New single crystal 40Ar/39Ar ages improve time scale for deposition of the Omo Group, Omo–Turkana Basin, East Africa. Journal of the Geological Society, 169(2), 213–226.	McDougall, I., Brown, F. H., Vasconcelos, P. M., Cohen, B. E., Thiede, D. S., & Buchanan, M. J. (2012). New single crystal 40Ar/39Ar ages improve time scale for deposition of the Omo Group, Omo–Turkana Basin, East Africa. Journal of the Geological Society, 169(2), 213–226.	Ar-series	Ar-series	Calabrian	Afrotropical
KNM-ER 1808	Homo ergaster	Wood, B. (2011). Wiley-Blackwell Encyclopedia of Human Evolution. John Wiley & Sons.		Homo ergaster	Wood, B. (2011). Wiley-Blackwell Encyclopedia of Human Evolution. John Wiley & Sons.		NA		79	Will, M., Pablos, A., & Stock, J. T. (2017). Long-term patterns of body mass and stature evolution within the hominin lineage. Royal Society Open Science, 4(11), 171339.	Kenya	Koobi Fora	1560	1640	McDougall, I., Brown, F. H., Vasconcelos, P. M., Cohen, B. E., Thiede, D. S., & Buchanan, M. J. (2012). New single crystal 40Ar/39Ar ages improve time scale for deposition of the Omo Group, Omo–Turkana Basin, East Africa. Journal of the Geological Society, 169(2), 213–226.	McDougall, I., Brown, F. H., Vasconcelos, P. M., Cohen, B. E., Thiede, D. S., & Buchanan, M. J. (2012). New single crystal 40Ar/39Ar ages improve time scale for deposition of the Omo Group, Omo–Turkana Basin, East Africa. Journal of the Geological Society, 169(2), 213–226.			Calabrian	Afrotropical
KNM-ER 1809	Paranthropus boisei	Haeusler, M., & McHenry, H. M. (2004). Body proportions of Homo habilis reviewed. Journal of Human Evolution, 46(4), 433–465. https://doi.org/10.1016/j.jhevol.2004.01.004		Paranthropus boisei	Haeusler, M., & McHenry, H. M. (2004). Body proportions of Homo habilis reviewed. Journal of Human Evolution, 46(4), 433–465. https://doi.org/10.1016/j.jhevol.2004.01.004		NA		44.5	McHenry, H. M. (1992). Body size and proportions in early hominids. American Journal of Physical Anthropology, 87(4), 407–431. https://doi.org/10.1002/ajpa.1330870404	Kenya	Koobi Fora	1530	1890	Bobe, R., & Carvalho, S. (2019). Hominin diversity and high environmental variability in the Okote Member, Koobi Fora Formation, Kenya. Journal of Human Evolution, 126, 91–105. https://doi.org/10.1016/j.jhevol.2018.10.012	McDougall, I., Brown, F. H., Vasconcelos, P. M., Cohen, B. E., Thiede, D. S., & Buchanan, M. J. (2012). New single crystal 40Ar/39Ar ages improve time scale for deposition of the Omo Group, Omo–Turkana Basin, East Africa. Journal of the Geological Society, 169(2), 213–226.			Calabrian	Afrotropical
KNM-ER 1813	Homo habilis	Dembo, M., Radovčić, D., Garvin, H. M., Laird, M. F., Schroeder, L., Scott, J. E., Brophy, J., Ackermann, R. R., Musiba, C. M., de Ruiter, D. J., Mooers, A. Ø., & Collard, M. (2016). The evolutionary relationships and age of Homo naledi: An assessment using dated Bayesian phylogenetic methods. Journal of Human Evolution, 97, 17–26. https://doi.org/10.1016/j.jhevol.2016.04.008	individual specimen included in hypodigm	Homo habilis	Dembo, M., Radovčić, D., Garvin, H. M., Laird, M. F., Schroeder, L., Scott, J. E., Brophy, J., Ackermann, R. R., Musiba, C. M., de Ruiter, D. J., Mooers, A. Ø., & Collard, M. (2016). The evolutionary relationships and age of Homo naledi: An assessment using dated Bayesian phylogenetic methods. Journal of Human Evolution, 97, 17–26. https://doi.org/10.1016/j.jhevol.2016.04.008	individual specimen included in hypodigm	478	Benazzi, S., Gruppioni, G., Strait, D. S., & Hublin, J.-J. (2014). Technical Note: Virtual reconstruction of KNM-ER 1813 Homo habilis cranium. American Journal of Physical Anthropology, 153(1), 154-160. https://doi.org/10.1002/ajpa.22376	26.3	Aiello, L. C., & Wood, B. A. (1994). Cranial variables as predictors of hominine body mass. American Journal of Physical Anthropology, 95(4), 409–426. https://doi.org/10.1002/ajpa.1330950405	Kenya	Koobi Fora	1868.3	1868.3	Joordens, J. C., Vonhof, H. B., Feibel, C. S., Lourens, L. J., Dupont-Nivet, G., van der Lubbe, J. H., Sier, M. J., Davies, G. R., & Kroon, D. (2011). An astronomically-tuned climate framework for hominins in the Turkana Basin. Earth and Planetary Science Letters, 307(1–2), 1–8.	Joordens, J. C., Vonhof, H. B., Feibel, C. S., Lourens, L. J., Dupont-Nivet, G., van der Lubbe, J. H., Sier, M. J., Davies, G. R., & Kroon, D. (2011). An astronomically-tuned climate framework for hominins in the Turkana Basin. Earth and Planetary Science Letters, 307(1–2), 1–8.	Combination	Combination	Galesian	Afrotropical
KNM-ER 23000	Paranthropus boisei	Dembo, M., Radovčić, D., Garvin, H. M., Laird, M. F., Schroeder, L., Scott, J. E., Brophy, J., Ackermann, R. R., Musiba, C. M., de Ruiter, D. J., Mooers, A. Ø., & Collard, M. (2016). The evolutionary relationships and age of Homo naledi: An assessment using dated Bayesian phylogenetic methods. Journal of Human Evolution, 97, 17–26. https://doi.org/10.1016/j.jhevol.2016.04.008	individual specimen included in hypodigm	Paranthropus boisei	Dembo, M., Radovčić, D., Garvin, H. M., Laird, M. F., Schroeder, L., Scott, J. E., Brophy, J., Ackermann, R. R., Musiba, C. M., de Ruiter, D. J., Mooers, A. Ø., & Collard, M. (2016). The evolutionary relationships and age of Homo naledi: An assessment using dated Bayesian phylogenetic methods. Journal of Human Evolution, 97, 17–26. https://doi.org/10.1016/j.jhevol.2016.04.008	individual specimen included in hypodigm	490	Holloway, R. L., Broadfield, D. C., Yuan, M. S., Schwartz, J. H., & Tattersall, I. (2004). The Human Fossil Record, Brain Endocasts: The Paleoneurological Evidence, Volume 3.	NA		Kenya	Koobi Fora	1850	1890	Bobe, R., & Carvalho, S. (2019). Hominin diversity and high environmental variability in the Okote Member, Koobi Fora Formation, Kenya. Journal of Human Evolution, 126, 91–105. https://doi.org/10.1016/j.jhevol.2018.10.012	McDougall, I., Brown, F. H., Vasconcelos, P. M., Cohen, B. E., Thiede, D. S., & Buchanan, M. J. (2012). New single crystal 40Ar/39Ar ages improve time scale for deposition of the Omo Group, Omo–Turkana Basin, East Africa. Journal of the Geological Society, 169(2), 213–226.	Ar-series	Ar-series	Galesian	Afrotropical
KNM-ER 3228	Homo rudolfensis	McHenry, H. M., & Coffing, K. (2000). Australopithecus to Homo: Transformations in Body and Mind. Annual Review of Anthropology, Susman, R. L., D. de Ruiter and C. Brain (2001). "Recently identified postcranial remains of paranthropus and early homo from swartkrans cave, south africa." Journal of human evolution 41(6): 607-629.(1), 125–146. https://doi.org/10.1146/annurev.anthro.Susman, R. L., D.…		Homo rudolfensis	McHenry, H. M., & Coffing, K. (2000). Australopithecus to Homo: Transformations in Body and Mind. Annual Review of Anthropology, Susman, R. L., D. de Ruiter and C. Brain (2001). "Recently identified postcranial remains of paranthropus and early homo from swartkrans cave, south africa." Journal of human evolution 41(6): 607-629.(1), 125–146. https://doi.org/10.1146/annurev.anthro.Susman, R. L., D.…		NA		67.2	Ruff, C. B., Burgess, M. L., Squyres, N., Junno, J.-A., & Trinkaus, E. (2018). Lower limb articular scaling and body mass estimation in Pliocene and Pleistocene hominins. Journal of Human Evolution, 115, 85–111. https://doi.org/10.1016/j.jhevol.2017.10.014	Kenya	Koobi Fora	1921.1	1921.1	Joordens, J. C., Vonhof, H. B., Feibel, C. S., Lourens, L. J., Dupont-Nivet, G., van der Lubbe, J. H., Sier, M. J., Davies, G. R., & Kroon, D. (2011). An astronomically-tuned climate framework for hominins in the Turkana Basin. Earth and Planetary Science Letters, 307(1–2), 1–8.	Joordens, J. C., Vonhof, H. B., Feibel, C. S., Lourens, L. J., Dupont-Nivet, G., van der Lubbe, J. H., Sier, M. J., Davies, G. R., & Kroon, D. (2011). An astronomically-tuned climate framework for hominins in the Turkana Basin. Earth and Planetary Science Letters, 307(1–2), 1–8.			Galesian	Afrotropical
KNM-ER 3728	Paranthropus boisei	Wood, B. (2011). Wiley-Blackwell Encyclopedia of Human Evolution. John Wiley & Sons.		Paranthropus boisei	Wood, B. (2011). Wiley-Blackwell Encyclopedia of Human Evolution. John Wiley & Sons.		NA		64	Will, M., Pablos, A., & Stock, J. T. (2017). Long-term patterns of body mass and stature evolution within the hominin lineage. Royal Society Open Science, 4(11), 171339.	Kenya	Koobi Fora	1897.7	1897.7	Joordens, J. C., Vonhof, H. B., Feibel, C. S., Lourens, L. J., Dupont-Nivet, G., van der Lubbe, J. H., Sier, M. J., Davies, G. R., & Kroon, D. (2011). An astronomically-tuned climate framework for hominins in the Turkana Basin. Earth and Planetary Science Letters, 307(1–2), 1–8.	Joordens, J. C., Vonhof, H. B., Feibel, C. S., Lourens, L. J., Dupont-Nivet, G., van der Lubbe, J. H., Sier, M. J., Davies, G. R., & Kroon, D. (2011). An astronomically-tuned climate framework for hominins in the Turkana Basin. Earth and Planetary Science Letters, 307(1–2), 1–8.			Galesian	Afrotropical
KNM-ER 3732	Homo rudolfensis	Dembo, M., Radovčić, D., Garvin, H. M., Laird, M. F., Schroeder, L., Scott, J. E., Brophy, J., Ackermann, R. R., Musiba, C. M., de Ruiter, D. J., Mooers, A. Ø., & Collard, M. (2016). The evolutionary relationships and age of Homo naledi: An assessment using dated Bayesian phylogenetic methods. Journal of Human Evolution, 97, 17–26. https://doi.org/10.1016/j.jhevol.2016.04.008	individual specimen included in hypodigm	Homo rudolfensis	Dembo, M., Radovčić, D., Garvin, H. M., Laird, M. F., Schroeder, L., Scott, J. E., Brophy, J., Ackermann, R. R., Musiba, C. M., de Ruiter, D. J., Mooers, A. Ø., & Collard, M. (2016). The evolutionary relationships and age of Homo naledi: An assessment using dated Bayesian phylogenetic methods. Journal of Human Evolution, 97, 17–26. https://doi.org/10.1016/j.jhevol.2016.04.008	individual specimen included in hypodigm	750	Holloway, R. L., Broadfield, D. C., Yuan, M. S., Schwartz, J. H., & Tattersall, I. (2004). The Human Fossil Record, Brain Endocasts: The Paleoneurological Evidence, Volume 3.	NA		Kenya	Koobi Fora	1850	2090	Joordens, J. C., Vonhof, H. B., Feibel, C. S., Lourens, L. J., Dupont-Nivet, G., van der Lubbe, J. H., Sier, M. J., Davies, G. R., & Kroon, D. (2011). An astronomically-tuned climate framework for hominins in the Turkana Basin. Earth and Planetary Science Letters, 307(1–2), 1–8.	Joordens, J. C., Vonhof, H. B., Feibel, C. S., Lourens, L. J., Dupont-Nivet, G., van der Lubbe, J. H., Sier, M. J., Davies, G. R., & Kroon, D. (2011). An astronomically-tuned climate framework for hominins in the Turkana Basin. Earth and Planetary Science Letters, 307(1–2), 1–8.	Combination	Combination	Galesian	Afrotropical
KNM-ER 3733	Homo ergaster	Dembo, M., Radovčić, D., Garvin, H. M., Laird, M. F., Schroeder, L., Scott, J. E., Brophy, J., Ackermann, R. R., Musiba, C. M., de Ruiter, D. J., Mooers, A. Ø., & Collard, M. (2016). The evolutionary relationships and age of Homo naledi: An assessment using dated Bayesian phylogenetic methods. Journal of Human Evolution, 97, 17–26. https://doi.org/10.1016/j.jhevol.2016.04.008	individual specimen included in hypodigm	Homo ergaster	Dembo, M., Radovčić, D., Garvin, H. M., Laird, M. F., Schroeder, L., Scott, J. E., Brophy, J., Ackermann, R. R., Musiba, C. M., de Ruiter, D. J., Mooers, A. Ø., & Collard, M. (2016). The evolutionary relationships and age of Homo naledi: An assessment using dated Bayesian phylogenetic methods. Journal of Human Evolution, 97, 17–26. https://doi.org/10.1016/j.jhevol.2016.04.008	individual specimen included in hypodigm	854	Melchionna, M., Profico, A., Castiglione, S., Sansalone, G., Serio, C., Mondanaro, A., Di Febbraro, M., Rook, L., Pandolfi, L., Di Vincenzo, F., Manzi, G., & Raia, P. (2020). From Smart Apes to Human Brain Boxes. A Uniquely Derived Brain Shape in Late Hominins Clade. Frontiers in Earth Science, 8. https://www.frontiersin.org/article/10.3389/feart.2020.00273	51.93	Rightmire, G. P. (2004). Brain size and encephalization in early to Mid-Pleistocene Homo. American Journal of Physical Anthropology, 124(2), 109–123. https://doi.org/10.1002/ajpa.10346	Kenya	Koobi Fora	1630	1630	Lepre, C. J., & Kent, D. V. (2015). Chronostratigraphy of KNM-ER 3733 and other Area 104 hominins from Koobi Fora. Journal of Human Evolution, 86, 99–111.	Lepre, C. J., & Kent, D. V. (2015). Chronostratigraphy of KNM-ER 3733 and other Area 104 hominins from Koobi Fora. Journal of Human Evolution, 86, 99–111.	Ar-series	Ar-series	Calabrian	Afrotropical
KNM-ER 3735	Homo habilis	Dembo, M., Radovčić, D., Garvin, H. M., Laird, M. F., Schroeder, L., Scott, J. E., Brophy, J., Ackermann, R. R., Musiba, C. M., de Ruiter, D. J., Mooers, A. Ø., & Collard, M. (2016). The evolutionary relationships and age of Homo naledi: An assessment using dated Bayesian phylogenetic methods. Journal of Human Evolution, 97, 17–26. https://doi.org/10.1016/j.jhevol.2016.04.008	individual specimen included in hypodigm	Homo habilis	Dembo, M., Radovčić, D., Garvin, H. M., Laird, M. F., Schroeder, L., Scott, J. E., Brophy, J., Ackermann, R. R., Musiba, C. M., de Ruiter, D. J., Mooers, A. Ø., & Collard, M. (2016). The evolutionary relationships and age of Homo naledi: An assessment using dated Bayesian phylogenetic methods. Journal of Human Evolution, 97, 17–26. https://doi.org/10.1016/j.jhevol.2016.04.008	individual specimen included in hypodigm	NA		39	Will, M., Pablos, A., & Stock, J. T. (2017). Long-term patterns of body mass and stature evolution within the hominin lineage. Royal Society Open Science, 4(11), 171339.	Kenya	Koobi Fora	1850	2090	Joordens, J. C., Dupont-Nivet, G., Feibel, C. S., Spoor, F., Sier, M. J., van der Lubbe, J. H., Nielsen, T. K., Knul, M. V., Davies, G. R., & Vonhof, H. B. (2013). Improved age control on early Homo fossils from the upper Burgi Member at Koobi Fora, Kenya. Journal of Human Evolution, 65(6), 731–745.	Joordens, J. C., Dupont-Nivet, G., Feibel, C. S., Spoor, F., Sier, M. J., van der Lubbe, J. H., Nielsen, T. K., Knul, M. V., Davies, G. R., & Vonhof, H. B. (2013). Improved age control on early Homo fossils from the upper Burgi Member at Koobi Fora, Kenya. Journal of Human Evolution, 65(6), 731–745.			Galesian	Afrotropical
KNM-ER 3883	Homo ergaster	Dembo, M., Radovčić, D., Garvin, H. M., Laird, M. F., Schroeder, L., Scott, J. E., Brophy, J., Ackermann, R. R., Musiba, C. M., de Ruiter, D. J., Mooers, A. Ø., & Collard, M. (2016). The evolutionary relationships and age of Homo naledi: An assessment using dated Bayesian phylogenetic methods. Journal of Human Evolution, 97, 17–26. https://doi.org/10.1016/j.jhevol.2016.04.008	individual specimen included in hypodigm	Homo ergaster	Dembo, M., Radovčić, D., Garvin, H. M., Laird, M. F., Schroeder, L., Scott, J. E., Brophy, J., Ackermann, R. R., Musiba, C. M., de Ruiter, D. J., Mooers, A. Ø., & Collard, M. (2016). The evolutionary relationships and age of Homo naledi: An assessment using dated Bayesian phylogenetic methods. Journal of Human Evolution, 97, 17–26. https://doi.org/10.1016/j.jhevol.2016.04.008	individual specimen included in hypodigm	827	Melchionna, M., Profico, A., Castiglione, S., Sansalone, G., Serio, C., Mondanaro, A., Di Febbraro, M., Rook, L., Pandolfi, L., Di Vincenzo, F., Manzi, G., & Raia, P. (2020). From Smart Apes to Human Brain Boxes. A Uniquely Derived Brain Shape in Late Hominins Clade. Frontiers in Earth Science, 8. https://www.frontiersin.org/article/10.3389/feart.2020.00273	58.82	Aiello, L. C., & Wood, B. A. (1994). Cranial variables as predictors of hominine body mass. American Journal of Physical Anthropology, 95(4), 409–426. https://doi.org/10.1002/ajpa.1330950405	Kenya	Koobi Fora	1350	1540	McDougall, I., Brown, F. H., Vasconcelos, P. M., Cohen, B. E., Thiede, D. S., & Buchanan, M. J. (2012). New single crystal 40Ar/39Ar ages improve time scale for deposition of the Omo Group, Omo–Turkana Basin, East Africa. Journal of the Geological Society, 169(2), 213–226.	McDougall, I., Brown, F. H., Vasconcelos, P. M., Cohen, B. E., Thiede, D. S., & Buchanan, M. J. (2012). New single crystal 40Ar/39Ar ages improve time scale for deposition of the Omo Group, Omo–Turkana Basin, East Africa. Journal of the Geological Society, 169(2), 213–226.	Ar-series	Ar-series	Calabrian	Afrotropical
KNM-ER 3884	Homo sapiens	Schwartz, J. H., & Tattersall, I. (2003). Craniodental Morphology of Genus Homo (Volume 2 edition). Wiley–Blackwell.		Homo sapiens	Schwartz, J. H., & Tattersall, I. (2003). Craniodental Morphology of Genus Homo (Volume 2 edition). Wiley–Blackwell.		1400	Bräuer, G., Yokoyama, Y., Falguères, C., & Mbua, E. (1997). Modern human origins backdated. Nature, 386(6623), Article 6623. https://doi.org/10.1038/386337a0	NA		Kenya	Koobi Fora, Ileret	159	396	Bräuer, G., Yokoyama, Y., Falguères, C., & Mbua, E. (1997). Modern human origins backdated. Nature, 386(6623), Article 6623. https://doi.org/10.1038/386337a0	Bräuer, G., Yokoyama, Y., Falguères, C., & Mbua, E. (1997). Modern human origins backdated. Nature, 386(6623), Article 6623. https://doi.org/10.1038/386337a0	U-series	U-series	Chibanian	Afrotropical
KNM-ER 3888	Homo habilis	Bobe, R., Behrensmeyer, A., Leakey, M., & Mbua, E. (2011). The Turkana Database: An archive of vertebrate evolution in eastern Africa. Evolutionary Anthropology, 20, 256.		Homo habilis	Bobe, R., Behrensmeyer, A., Leakey, M., & Mbua, E. (2011). The Turkana Database: An archive of vertebrate evolution in eastern Africa. Evolutionary Anthropology, 20, 256.		NA		54.6	McHenry, H. M. (1992). Body size and proportions in early hominids. American Journal of Physical Anthropology, 87(4), 407–431. https://doi.org/10.1002/ajpa.1330870404	Kenya	Koobi Fora	1350	1540	McDougall, I., Brown, F. H., Vasconcelos, P. M., Cohen, B. E., Thiede, D. S., & Buchanan, M. J. (2012). New single crystal 40Ar/39Ar ages improve time scale for deposition of the Omo Group, Omo–Turkana Basin, East Africa. Journal of the Geological Society, 169(2), 213–226.	McDougall, I., Brown, F. H., Vasconcelos, P. M., Cohen, B. E., Thiede, D. S., & Buchanan, M. J. (2012). New single crystal 40Ar/39Ar ages improve time scale for deposition of the Omo Group, Omo–Turkana Basin, East Africa. Journal of the Geological Society, 169(2), 213–226.			Calabrian	Afrotropical
KNM-ER 406	Paranthropus boisei	Dembo, M., Radovčić, D., Garvin, H. M., Laird, M. F., Schroeder, L., Scott, J. E., Brophy, J., Ackermann, R. R., Musiba, C. M., de Ruiter, D. J., Mooers, A. Ø., & Collard, M. (2016). The evolutionary relationships and age of Homo naledi: An assessment using dated Bayesian phylogenetic methods. Journal of Human Evolution, 97, 17–26. https://doi.org/10.1016/j.jhevol.2016.04.008	individual specimen included in hypodigm	Paranthropus boisei	Dembo, M., Radovčić, D., Garvin, H. M., Laird, M. F., Schroeder, L., Scott, J. E., Brophy, J., Ackermann, R. R., Musiba, C. M., de Ruiter, D. J., Mooers, A. Ø., & Collard, M. (2016). The evolutionary relationships and age of Homo naledi: An assessment using dated Bayesian phylogenetic methods. Journal of Human Evolution, 97, 17–26. https://doi.org/10.1016/j.jhevol.2016.04.008	individual specimen included in hypodigm	515	De Miguel, C., & Henneberg, M. (2001). Variation in hominid brain size: How much is due to method? HOMO, 52(1), 3–58. https://doi.org/10.1078/0018-442X-00019	69.843	Kappelman, J. (1996). The evolution of body mass and relative brain size in fossil hominids. Journal of Human Evolution, 30(3), 243–276. https://doi.org/10.1006/jhev.1996.0021	Kenya	Koobi Fora	1530	1890	Bobe, R., & Carvalho, S. (2019). Hominin diversity and high environmental variability in the Okote Member, Koobi Fora Formation, Kenya. Journal of Human Evolution, 126, 91–105. https://doi.org/10.1016/j.jhevol.2018.10.012	McDougall, I., Brown, F. H., Vasconcelos, P. M., Cohen, B. E., Thiede, D. S., & Buchanan, M. J. (2012). New single crystal 40Ar/39Ar ages improve time scale for deposition of the Omo Group, Omo–Turkana Basin, East Africa. Journal of the Geological Society, 169(2), 213–226.	Ar-series	Ar-series	Calabrian	Afrotropical
KNM-ER 407	Paranthropus boisei	Dembo, M., Radovčić, D., Garvin, H. M., Laird, M. F., Schroeder, L., Scott, J. E., Brophy, J., Ackermann, R. R., Musiba, C. M., de Ruiter, D. J., Mooers, A. Ø., & Collard, M. (2016). The evolutionary relationships and age of Homo naledi: An assessment using dated Bayesian phylogenetic methods. Journal of Human Evolution, 97, 17–26. https://doi.org/10.1016/j.jhevol.2016.04.008	individual specimen included in hypodigm	Paranthropus boisei	Dembo, M., Radovčić, D., Garvin, H. M., Laird, M. F., Schroeder, L., Scott, J. E., Brophy, J., Ackermann, R. R., Musiba, C. M., de Ruiter, D. J., Mooers, A. Ø., & Collard, M. (2016). The evolutionary relationships and age of Homo naledi: An assessment using dated Bayesian phylogenetic methods. Journal of Human Evolution, 97, 17–26. https://doi.org/10.1016/j.jhevol.2016.04.008	individual specimen included in hypodigm	510	Holloway, R. L., Broadfield, D. C., Yuan, M. S., Schwartz, J. H., & Tattersall, I. (2004). The Human Fossil Record, Brain Endocasts: The Paleoneurological Evidence, Volume 3.	NA		Kenya	Koobi Fora	1530	1890	Bobe, R., & Carvalho, S. (2019). Hominin diversity and high environmental variability in the Okote Member, Koobi Fora Formation, Kenya. Journal of Human Evolution, 126, 91–105. https://doi.org/10.1016/j.jhevol.2018.10.012	McDougall, I., Brown, F. H., Vasconcelos, P. M., Cohen, B. E., Thiede, D. S., & Buchanan, M. J. (2012). New single crystal 40Ar/39Ar ages improve time scale for deposition of the Omo Group, Omo–Turkana Basin, East Africa. Journal of the Geological Society, 169(2), 213–226.	Ar-series	Ar-series	Calabrian	Afrotropical
KNM-ER 42700	Homo ergaster	Dembo, M., Radovčić, D., Garvin, H. M., Laird, M. F., Schroeder, L., Scott, J. E., Brophy, J., Ackermann, R. R., Musiba, C. M., de Ruiter, D. J., Mooers, A. Ø., & Collard, M. (2016). The evolutionary relationships and age of Homo naledi: An assessment using dated Bayesian phylogenetic methods. Journal of Human Evolution, 97, 17–26. https://doi.org/10.1016/j.jhevol.2016.04.008	individual specimen included in hypodigm	Homo ergaster	Dembo, M., Radovčić, D., Garvin, H. M., Laird, M. F., Schroeder, L., Scott, J. E., Brophy, J., Ackermann, R. R., Musiba, C. M., de Ruiter, D. J., Mooers, A. Ø., & Collard, M. (2016). The evolutionary relationships and age of Homo naledi: An assessment using dated Bayesian phylogenetic methods. Journal of Human Evolution, 97, 17–26. https://doi.org/10.1016/j.jhevol.2016.04.008	individual specimen included in hypodigm	733	Neubauer, S., Gunz, P., Leakey, L., Leakey, M., Hublin, J.-J., & Spoor, F. (2018). Reconstruction, endocranial form and taxonomic affinity of the early Homo calvaria KNM-ER 42700. Journal of Human Evolution, 121, 25–39. https://doi.org/10.1016/j.jhevol.2018.04.005	NA		Kenya	Koobi Fora	1540	1600	Spoor, F., Leakey, M. G., Gathogo, P. N., Brown, F. H., Antón, S. C., McDougall, I., Kiarie, C., Manthi, F. K., & Leakey, L. N. (2007). Implications of new early Homo fossils from Ileret, east of Lake Turkana, Kenya. Nature, 448(7154), 688–691.	Spoor, F., Leakey, M. G., Gathogo, P. N., Brown, F. H., Antón, S. C., McDougall, I., Kiarie, C., Manthi, F. K., & Leakey, L. N. (2007). Implications of new early Homo fossils from Ileret, east of Lake Turkana, Kenya. Nature, 448(7154), 688–691.	Ar-series	Ar-series	Calabrian	Afrotropical
KNM-ER 47000	Paranthropus boisei	Green, D. J., Chirchir, H., Mbua, E., Harris, J. W. K., Braun, D. R., Griffin, N. L., & Richmond, B. G. (2018). Scapular anatomy of Paranthropus boisei from Ileret, Kenya. Journal of Human Evolution, 125, 181–192. https://doi.org/10.1016/j.jhevol.2017.06.		Paranthropus boisei	Green, D. J., Chirchir, H., Mbua, E., Harris, J. W. K., Braun, D. R., Griffin, N. L., & Richmond, B. G. (2018). Scapular anatomy of Paranthropus boisei from Ileret, Kenya. Journal of Human Evolution, 125, 181–192. https://doi.org/10.1016/j.jhevol.2017.06.		NA		55	Lague, M. R., Chirchir, H., Green, D. J., Mbua, E., Harris, J. W. K., Braun, D. R., … Richmond, B. G. (2019). Cross-sectional properties of the humeral diaphysis of Paranthropus boisei: Implications for upper limb function. Journal of Human Evolution, 126, 51–70. https://doi.org/10.1016/j.jhevol.2018.05.002	Kenya	Koobi Fora	1350	1540	McDougall, I., Brown, F. H., Vasconcelos, P. M., Cohen, B. E., Thiede, D. S., & Buchanan, M. J. (2012). New single crystal 40Ar/39Ar ages improve time scale for deposition of the Omo Group, Omo–Turkana Basin, East Africa. Journal of the Geological Society, 169(2), 213–226.	McDougall, I., Brown, F. H., Vasconcelos, P. M., Cohen, B. E., Thiede, D. S., & Buchanan, M. J. (2012). New single crystal 40Ar/39Ar ages improve time scale for deposition of the Omo Group, Omo–Turkana Basin, East Africa. Journal of the Geological Society, 169(2), 213–226.			Calabrian	Afrotropical
KNM-ER 5428	Homo ergaster	Wood, B. (2011). Wiley-Blackwell Encyclopedia of Human Evolution. John Wiley & Sons.		Homo ergaster	Wood, B. (2011). Wiley-Blackwell Encyclopedia of Human Evolution. John Wiley & Sons.		NA		61	Will, M., Pablos, A., & Stock, J. T. (2017). Long-term patterns of body mass and stature evolution within the hominin lineage. Royal Society Open Science, 4(11), 171339.	Kenya	Koobi Fora	1530	1890	Bobe, R., & Carvalho, S. (2019). Hominin diversity and high environmental variability in the Okote Member, Koobi Fora Formation, Kenya. Journal of Human Evolution, 126, 91–105. https://doi.org/10.1016/j.jhevol.2018.10.012	McDougall, I., Brown, F. H., Vasconcelos, P. M., Cohen, B. E., Thiede, D. S., & Buchanan, M. J. (2012). New single crystal 40Ar/39Ar ages improve time scale for deposition of the Omo Group, Omo–Turkana Basin, East Africa. Journal of the Geological Society, 169(2), 213–226.			Calabrian	Afrotropical
KNM-ER 5881	Homo habilis	Ward, C. V., Feibel, C. S., Hammond, A. S., Leakey, L. N., Moffett, E. A., Plavcan, J. M., Skinner, M. M., Spoor, F., & Leakey, M. G. (2015). Associated ilium and femur from Koobi Fora, Kenya, and postcranial diversity in early Homo. Journal of Human Evolution, 81, 48–67.		Homo habilis	Ward, C. V., Feibel, C. S., Hammond, A. S., Leakey, L. N., Moffett, E. A., Plavcan, J. M., Skinner, M. M., Spoor, F., & Leakey, M. G. (2015). Associated ilium and femur from Koobi Fora, Kenya, and postcranial diversity in early Homo. Journal of Human Evolution, 81, 48–67.		NA		44.5	Ruff, C. B., Burgess, M. L., Squyres, N., Junno, J.-A., & Trinkaus, E. (2018). Lower limb articular scaling and body mass estimation in Pliocene and Pleistocene hominins. Journal of Human Evolution, 115, 85–111. https://doi.org/10.1016/j.jhevol.2017.10.014	Kenya	Koobi Fora	1850	2090	Joordens, J. C., Dupont-Nivet, G., Feibel, C. S., Spoor, F., Sier, M. J., van der Lubbe, J. H., Nielsen, T. K., Knul, M. V., Davies, G. R., & Vonhof, H. B. (2013). Improved age control on early Homo fossils from the upper Burgi Member at Koobi Fora, Kenya. Journal of Human Evolution, 65(6), 731–745.	Joordens, J. C., Dupont-Nivet, G., Feibel, C. S., Spoor, F., Sier, M. J., van der Lubbe, J. H., Nielsen, T. K., Knul, M. V., Davies, G. R., & Vonhof, H. B. (2013). Improved age control on early Homo fossils from the upper Burgi Member at Koobi Fora, Kenya. Journal of Human Evolution, 65(6), 731–745.			Galesian	Afrotropical
KNM-ER 6020	Paranthropus boisei	Lague, M. R. (2015). Taxonomic identification of Lower Pleistocene fossil hominins based on distal humeral diaphyseal cross-sectional shape. PeerJ, 3, e1084. https://doi.org/10.7717/peerj.1084		Paranthropus boisei	Lague, M. R. (2015). Taxonomic identification of Lower Pleistocene fossil hominins based on distal humeral diaphyseal cross-sectional shape. PeerJ, 3, e1084. https://doi.org/10.7717/peerj.1084		NA		68.4	Di Vincenzo, F., Rodriguez, L., Carretero, J. M., Collina, C., Geraads, D., Piperno, M., & Manzi, G. (2015). The massive fossil humerus from the Oldowan horizon of Gombore I, Melka Kunture (Ethiopia, >1.39 Ma). Quaternary Science Reviews, 122, 207–221. https://doi.org/10.1016/j.quascirev.2015.05.014	Kenya	Koobi Fora	1530	1890	Bobe, R., & Carvalho, S. (2019). Hominin diversity and high environmental variability in the Okote Member, Koobi Fora Formation, Kenya. Journal of Human Evolution, 126, 91–105. https://doi.org/10.1016/j.jhevol.2018.10.012	McDougall, I., Brown, F. H., Vasconcelos, P. M., Cohen, B. E., Thiede, D. S., & Buchanan, M. J. (2012). New single crystal 40Ar/39Ar ages improve time scale for deposition of the Omo Group, Omo–Turkana Basin, East Africa. Journal of the Geological Society, 169(2), 213–226.			Calabrian	Afrotropical
KNM-ER 732	Paranthropus boisei	Dembo, M., Radovčić, D., Garvin, H. M., Laird, M. F., Schroeder, L., Scott, J. E., Brophy, J., Ackermann, R. R., Musiba, C. M., de Ruiter, D. J., Mooers, A. Ø., & Collard, M. (2016). The evolutionary relationships and age of Homo naledi: An assessment using dated Bayesian phylogenetic methods. Journal of Human Evolution, 97, 17–26. https://doi.org/10.1016/j.jhevol.2016.04.008	individual specimen included in hypodigm	Paranthropus boisei	Dembo, M., Radovčić, D., Garvin, H. M., Laird, M. F., Schroeder, L., Scott, J. E., Brophy, J., Ackermann, R. R., Musiba, C. M., de Ruiter, D. J., Mooers, A. Ø., & Collard, M. (2016). The evolutionary relationships and age of Homo naledi: An assessment using dated Bayesian phylogenetic methods. Journal of Human Evolution, 97, 17–26. https://doi.org/10.1016/j.jhevol.2016.04.008	individual specimen included in hypodigm	500	Holloway, R. L., Broadfield, D. C., Yuan, M. S., Schwartz, J. H., & Tattersall, I. (2004). The Human Fossil Record, Brain Endocasts: The Paleoneurological Evidence, Volume 3.	31.979	Kappelman, J. (1996). The evolution of body mass and relative brain size in fossil hominids. Journal of Human Evolution, 30(3), 243–276. https://doi.org/10.1006/jhev.1996.0021	Kenya	Koobi Fora	1530	1890	Bobe, R., & Carvalho, S. (2019). Hominin diversity and high environmental variability in the Okote Member, Koobi Fora Formation, Kenya. Journal of Human Evolution, 126, 91–105. https://doi.org/10.1016/j.jhevol.2018.10.012	McDougall, I., Brown, F. H., Vasconcelos, P. M., Cohen, B. E., Thiede, D. S., & Buchanan, M. J. (2012). New single crystal 40Ar/39Ar ages improve time scale for deposition of the Omo Group, Omo–Turkana Basin, East Africa. Journal of the Geological Society, 169(2), 213–226.	Ar-series	Ar-series	Calabrian	Afrotropical
KNM-ER 736	Homo ergaster	Wood, B. (2011). Wiley-Blackwell Encyclopedia of Human Evolution. John Wiley & Sons.		Homo ergaster	Wood, B. (2011). Wiley-Blackwell Encyclopedia of Human Evolution. John Wiley & Sons.		NA		80	Will, M., Pablos, A., & Stock, J. T. (2017). Long-term patterns of body mass and stature evolution within the hominin lineage. Royal Society Open Science, 4(11), 171339.	Kenya	Koobi Fora	1510	1650	McDougall, I., Brown, F. H., Vasconcelos, P. M., Cohen, B. E., Thiede, D. S., & Buchanan, M. J. (2012). New single crystal 40Ar/39Ar ages improve time scale for deposition of the Omo Group, Omo–Turkana Basin, East Africa. Journal of the Geological Society, 169(2), 213–226.	McDougall, I., Brown, F. H., Vasconcelos, P. M., Cohen, B. E., Thiede, D. S., & Buchanan, M. J. (2012). New single crystal 40Ar/39Ar ages improve time scale for deposition of the Omo Group, Omo–Turkana Basin, East Africa. Journal of the Geological Society, 169(2), 213–226.			Calabrian	Afrotropical
KNM-ER 737	Homo ergaster	Wood, B. (2011). Wiley-Blackwell Encyclopedia of Human Evolution. John Wiley & Sons.		Homo ergaster	Wood, B. (2011). Wiley-Blackwell Encyclopedia of Human Evolution. John Wiley & Sons.		NA		78	Will, M., Pablos, A., & Stock, J. T. (2017). Long-term patterns of body mass and stature evolution within the hominin lineage. Royal Society Open Science, 4(11), 171339.	Kenya	Koobi Fora	1350	1540	McDougall, I., Brown, F. H., Vasconcelos, P. M., Cohen, B. E., Thiede, D. S., & Buchanan, M. J. (2012). New single crystal 40Ar/39Ar ages improve time scale for deposition of the Omo Group, Omo–Turkana Basin, East Africa. Journal of the Geological Society, 169(2), 213–226.	McDougall, I., Brown, F. H., Vasconcelos, P. M., Cohen, B. E., Thiede, D. S., & Buchanan, M. J. (2012). New single crystal 40Ar/39Ar ages improve time scale for deposition of the Omo Group, Omo–Turkana Basin, East Africa. Journal of the Geological Society, 169(2), 213–226.			Calabrian	Afrotropical
KNM-ER 738	Paranthropus boisei	Wood, B., Constantino, P. (2007). Paranthropus boisei: Fifty Years of Evidenceand Analysis. American Journal of Physical Anthropology, 134(S45): 106-132.		Paranthropus boisei; Homo habilis	Wood, B., Constantino, P. (2007). Paranthropus boisei: Fifty Years of Evidenceand Analysis. American Journal of Physical Anthropology, 134(S45): 106-132.		NA		47.8	Ruff, C. B., Burgess, M. L., Squyres, N., Junno, J.-A., & Trinkaus, E. (2018). Lower limb articular scaling and body mass estimation in Pliocene and Pleistocene hominins. Journal of Human Evolution, 115, 85–111. https://doi.org/10.1016/j.jhevol.2017.10.014	Kenya	Koobi Fora	1530	1890	Bobe, R., & Carvalho, S. (2019). Hominin diversity and high environmental variability in the Okote Member, Koobi Fora Formation, Kenya. Journal of Human Evolution, 126, 91–105. https://doi.org/10.1016/j.jhevol.2018.10.012	McDougall, I., Brown, F. H., Vasconcelos, P. M., Cohen, B. E., Thiede, D. S., & Buchanan, M. J. (2012). New single crystal 40Ar/39Ar ages improve time scale for deposition of the Omo Group, Omo–Turkana Basin, East Africa. Journal of the Geological Society, 169(2), 213–226.			Calabrian	Afrotropical
KNM-ER 739	Paranthropus boisei	Wood, B. (2011). Wiley-Blackwell Encyclopedia of Human Evolution. John Wiley & Sons.		Paranthropus boisei	Wood, B. (2011). Wiley-Blackwell Encyclopedia of Human Evolution. John Wiley & Sons.		NA		58	Ruff, C. B., Squyres, N., & Junno, J.-A. (2020). Body mass estimation in hominins from humeral articular dimensions. American Journal of Physical Anthropology, 173(3), 480–499. https://doi.org/10.1002/ajpa.24090	Kenya	Koobi Fora	1350	1540	McDougall, I., Brown, F. H., Vasconcelos, P. M., Cohen, B. E., Thiede, D. S., & Buchanan, M. J. (2012). New single crystal 40Ar/39Ar ages improve time scale for deposition of the Omo Group, Omo–Turkana Basin, East Africa. Journal of the Geological Society, 169(2), 213–226.	McDougall, I., Brown, F. H., Vasconcelos, P. M., Cohen, B. E., Thiede, D. S., & Buchanan, M. J. (2012). New single crystal 40Ar/39Ar ages improve time scale for deposition of the Omo Group, Omo–Turkana Basin, East Africa. Journal of the Geological Society, 169(2), 213–226.			Calabrian	Afrotropical
KNM-ER 741	Homo ergaster	Wood, B. (2011). Wiley-Blackwell Encyclopedia of Human Evolution. John Wiley & Sons.		Homo ergaster; Homo habilis; Paranthropus boisei	Wood, B. (2011). Wiley-Blackwell Encyclopedia of Human Evolution. John Wiley & Sons.		NA		59.3	Ruff, C. B., Burgess, M. L., Squyres, N., Junno, J.-A., & Trinkaus, E. (2018). Lower limb articular scaling and body mass estimation in Pliocene and Pleistocene hominins. Journal of Human Evolution, 115, 85–111. https://doi.org/10.1016/j.jhevol.2017.10.014	Kenya	Koobi Fora	1350	1540	McDougall, I., Brown, F. H., Vasconcelos, P. M., Cohen, B. E., Thiede, D. S., & Buchanan, M. J. (2012). New single crystal 40Ar/39Ar ages improve time scale for deposition of the Omo Group, Omo–Turkana Basin, East Africa. Journal of the Geological Society, 169(2), 213–226.	McDougall, I., Brown, F. H., Vasconcelos, P. M., Cohen, B. E., Thiede, D. S., & Buchanan, M. J. (2012). New single crystal 40Ar/39Ar ages improve time scale for deposition of the Omo Group, Omo–Turkana Basin, East Africa. Journal of the Geological Society, 169(2), 213–226.			Calabrian	Afrotropical
KNM-ER 803	Homo ergaster	Wood, B. (2011). Wiley-Blackwell Encyclopedia of Human Evolution. John Wiley & Sons.		Homo ergaster; Homo habilis	Wood, B. (2011). Wiley-Blackwell Encyclopedia of Human Evolution. John Wiley & Sons.		NA		69	Will, M., Pablos, A., & Stock, J. T. (2017). Long-term patterns of body mass and stature evolution within the hominin lineage. Royal Society Open Science, 4(11), 171339.	Kenya	Koobi Fora	1350	1540	McDougall, I., Brown, F. H., Vasconcelos, P. M., Cohen, B. E., Thiede, D. S., & Buchanan, M. J. (2012). New single crystal 40Ar/39Ar ages improve time scale for deposition of the Omo Group, Omo–Turkana Basin, East Africa. Journal of the Geological Society, 169(2), 213–226.	McDougall, I., Brown, F. H., Vasconcelos, P. M., Cohen, B. E., Thiede, D. S., & Buchanan, M. J. (2012). New single crystal 40Ar/39Ar ages improve time scale for deposition of the Omo Group, Omo–Turkana Basin, East Africa. Journal of the Geological Society, 169(2), 213–226.			Calabrian	Afrotropical
KNM-ER 815	Paranthropus boisei	Wood, B. (2011). Wiley-Blackwell Encyclopedia of Human Evolution. John Wiley & Sons.		Paranthropus boisei; Homo habilis	Wood, B. (2011). Wiley-Blackwell Encyclopedia of Human Evolution. John Wiley & Sons.		NA		40.9	Grabowski, M., Hatala, K. G., Jungers, W. L., & Richmond, B. G. (2015). Body mass estimates of hominin fossils and the evolution of human body size. Journal of Human Evolution, 85, 75–93. https://doi.org/10.1016/j.jhevol.2015.05.005	Kenya	Koobi Fora	1530	1890	Bobe, R., & Carvalho, S. (2019). Hominin diversity and high environmental variability in the Okote Member, Koobi Fora Formation, Kenya. Journal of Human Evolution, 126, 91–105. https://doi.org/10.1016/j.jhevol.2018.10.012	McDougall, I., Brown, F. H., Vasconcelos, P. M., Cohen, B. E., Thiede, D. S., & Buchanan, M. J. (2012). New single crystal 40Ar/39Ar ages improve time scale for deposition of the Omo Group, Omo–Turkana Basin, East Africa. Journal of the Geological Society, 169(2), 213–226.			Calabrian	Afrotropical
KNM-ER 993	Paranthropus boisei	Wood, B. (2011). Wiley-Blackwell Encyclopedia of Human Evolution. John Wiley & Sons.		Paranthropus boisei	Wood, B. (2011). Wiley-Blackwell Encyclopedia of Human Evolution. John Wiley & Sons.		NA		33.5	Grabowski, M., Hatala, K. G., Jungers, W. L., & Richmond, B. G. (2015). Body mass estimates of hominin fossils and the evolution of human body size. Journal of Human Evolution, 85, 75–93. https://doi.org/10.1016/j.jhevol.2015.05.005	Kenya	Koobi Fora	1350	1540	McDougall, I., Brown, F. H., Vasconcelos, P. M., Cohen, B. E., Thiede, D. S., & Buchanan, M. J. (2012). New single crystal 40Ar/39Ar ages improve time scale for deposition of the Omo Group, Omo–Turkana Basin, East Africa. Journal of the Geological Society, 169(2), 213–226.	McDougall, I., Brown, F. H., Vasconcelos, P. M., Cohen, B. E., Thiede, D. S., & Buchanan, M. J. (2012). New single crystal 40Ar/39Ar ages improve time scale for deposition of the Omo Group, Omo–Turkana Basin, East Africa. Journal of the Geological Society, 169(2), 213–226.			Calabrian	Afrotropical
KNM-KP 271	Australopithecus anamensis	Patterson, B., & Howells, W. W. (1967). Hominid humeral fragment from early Pleistocene of northwestern Kenya. Science, 156(3771), 64–66.		Australopithecus anamensis	Patterson, B., & Howells, W. W. (1967). Hominid humeral fragment from early Pleistocene of northwestern Kenya. Science, 156(3771), 64–66.		NA		55.2	Ruff, C. B., Squyres, N., & Junno, J.-A. (2020). Body mass estimation in hominins from humeral articular dimensions. American Journal of Physical Anthropology, 173(3), 480–499. https://doi.org/10.1002/ajpa.24090	Kenya	Kanapoi	4053	4200	Leakey, M. G., Feibel, C. S., McDougall, I., Ward, C., & Walker, A. (1998). New specimens and confirmation of an early age for Australopithecus anamensis. Nature, 393(6680), Article 6680. https://doi.org/10.1038/29972	Leakey, M. G., Feibel, C. S., McDougall, I., Ward, C., & Walker, A. (1998). New specimens and confirmation of an early age for Australopithecus anamensis. Nature, 393(6680), Article 6680. https://doi.org/10.1038/29972			Zanclean	Afrotropical
KNM-KP 29285	Australopithecus anamensis	Ward, C. V., Plavcan, J. M., & Manthi, F. K. (2020). New fossils of Australopithecus anamensis from Kanapoi, West Turkana, Kenya (2012–2015). Journal of Human Evolution, 140, 102368. https://doi.org/10.1016/j.jhevol.2017.07.008		Australopithecus anamensis	Ward, C. V., Plavcan, J. M., & Manthi, F. K. (2020). New fossils of Australopithecus anamensis from Kanapoi, West Turkana, Kenya (2012–2015). Journal of Human Evolution, 140, 102368. https://doi.org/10.1016/j.jhevol.2017.07.008		NA		60.9	Ruff, C. B., Burgess, M. L., Squyres, N., Junno, J.-A., & Trinkaus, E. (2018). Lower limb articular scaling and body mass estimation in Pliocene and Pleistocene hominins. Journal of Human Evolution, 115, 85–111. https://doi.org/10.1016/j.jhevol.2017.10.014	Kenya	Kanapoi	4053	4200	Leakey, M. G., Feibel, C. S., McDougall, I., Ward, C., & Walker, A. (1998). New specimens and confirmation of an early age for Australopithecus anamensis. Nature, 393(6680), Article 6680. https://doi.org/10.1038/29972	Leakey, M. G., Feibel, C. S., McDougall, I., Ward, C., & Walker, A. (1998). New specimens and confirmation of an early age for Australopithecus anamensis. Nature, 393(6680), Article 6680. https://doi.org/10.1038/29972			Zanclean	Afrotropical
KNM-OL 45500	Homo ergaster	Du, A., Zipkin, A. M., Hatala, K. G., Renner, E., Baker, J. L., Bianchi, S., Bernal, K. H., & Wood, B. A. (2018). Pattern and process in hominin brain size evolution are scale-dependent. Proceedings of the Royal Society B: Biological Sciences, 285(1873), 20172738.		Homo ergaster	Du, A., Zipkin, A. M., Hatala, K. G., Renner, E., Baker, J. L., Bianchi, S., Bernal, K. H., & Wood, B. A. (2018). Pattern and process in hominin brain size evolution are scale-dependent. Proceedings of the Royal Society B: Biological Sciences, 285(1873), 20172738.		715	Potts, R., Behrensmeyer, A. K., Deino, A., Ditchfield, P., & Clark, J. (2004). Small Mid-Pleistocene Hominin Associated with East African Acheulean Technology. Science, 305(5680), 75–78. https://doi.org/10.1126/science.1097661	NA		Kenya	Olorgesailie	741	974	Potts, R., Behrensmeyer, A. K., Deino, A., Ditchfield, P., & Clark, J. (2004). Small Mid-Pleistocene Hominin Associated with East African Acheulean Technology. Science, 305(5680), 75–78. https://doi.org/10.1126/science.1097661	Potts, R., Behrensmeyer, A. K., Deino, A., Ditchfield, P., & Clark, J. (2004). Small Mid-Pleistocene Hominin Associated with East African Acheulean Technology. Science, 305(5680), 75–78. https://doi.org/10.1126/science.1097661	Combination	Combination	Calabrian	Afrotropical
KNM-WT 15000	Homo ergaster	Dembo, M., Radovčić, D., Garvin, H. M., Laird, M. F., Schroeder, L., Scott, J. E., Brophy, J., Ackermann, R. R., Musiba, C. M., de Ruiter, D. J., Mooers, A. Ø., & Collard, M. (2016). The evolutionary relationships and age of Homo naledi: An assessment using dated Bayesian phylogenetic methods. Journal of Human Evolution, 97, 17–26. https://doi.org/10.1016/j.jhevol.2016.04.008	individual specimen included in hypodigm	Homo ergaster	Dembo, M., Radovčić, D., Garvin, H. M., Laird, M. F., Schroeder, L., Scott, J. E., Brophy, J., Ackermann, R. R., Musiba, C. M., de Ruiter, D. J., Mooers, A. Ø., & Collard, M. (2016). The evolutionary relationships and age of Homo naledi: An assessment using dated Bayesian phylogenetic methods. Journal of Human Evolution, 97, 17–26. https://doi.org/10.1016/j.jhevol.2016.04.008	individual specimen included in hypodigm	880	Neubauer, S., Hublin, J.-J., & Gunz, P. (2018). The evolution of modern human brain shape. Science Advances, 4(1), eaao5961. https://doi.org/10.1126/sciadv.aao5961	76.7	Ruff, C. B., Burgess, M. L., Squyres, N., Junno, J.-A., & Trinkaus, E. (2018). Lower limb articular scaling and body mass estimation in Pliocene and Pleistocene hominins. Journal of Human Evolution, 115, 85–111. https://doi.org/10.1016/j.jhevol.2017.10.014	Kenya	Lomekwi	1270	1540	McDougall, I., Brown, F. H., Vasconcelos, P. M., Cohen, B. E., Thiede, D. S., & Buchanan, M. J. (2012). New single crystal 40Ar/39Ar ages improve time scale for deposition of the Omo Group, Omo–Turkana Basin, East Africa. Journal of the Geological Society, 169(2), 213–226.	McDougall, I., Brown, F. H., Vasconcelos, P. M., Cohen, B. E., Thiede, D. S., & Buchanan, M. J. (2012). New single crystal 40Ar/39Ar ages improve time scale for deposition of the Omo Group, Omo–Turkana Basin, East Africa. Journal of the Geological Society, 169(2), 213–226.	Ar-series	Ar-series	Calabrian	Afrotropical
KNM-WT 17000	Paranthropus aethiopicus	Dembo, M., Radovčić, D., Garvin, H. M., Laird, M. F., Schroeder, L., Scott, J. E., Brophy, J., Ackermann, R. R., Musiba, C. M., de Ruiter, D. J., Mooers, A. Ø., & Collard, M. (2016). The evolutionary relationships and age of Homo naledi: An assessment using dated Bayesian phylogenetic methods. Journal of Human Evolution, 97, 17–26. https://doi.org/10.1016/j.jhevol.2016.04.008	individual specimen included in hypodigm	Paranthropus aethiopicus	Dembo, M., Radovčić, D., Garvin, H. M., Laird, M. F., Schroeder, L., Scott, J. E., Brophy, J., Ackermann, R. R., Musiba, C. M., de Ruiter, D. J., Mooers, A. Ø., & Collard, M. (2016). The evolutionary relationships and age of Homo naledi: An assessment using dated Bayesian phylogenetic methods. Journal of Human Evolution, 97, 17–26. https://doi.org/10.1016/j.jhevol.2016.04.008	individual specimen included in hypodigm	410	Holloway, R. L., Broadfield, D. C., Yuan, M. S., Schwartz, J. H., & Tattersall, I. (2004). The Human Fossil Record, Brain Endocasts: The Paleoneurological Evidence, Volume 3.	37.666	Kappelman, J. (1996). The evolution of body mass and relative brain size in fossil hominids. Journal of Human Evolution, 30(3), 243–276. https://doi.org/10.1006/jhev.1996.0021	Kenya	Lomekwi	2510	2550	McDougall, I., Brown, F. H., Vasconcelos, P. M., Cohen, B. E., Thiede, D. S., & Buchanan, M. J. (2012). New single crystal 40Ar/39Ar ages improve time scale for deposition of the Omo Group, Omo–Turkana Basin, East Africa. Journal of the Geological Society, 169(2), 213–226.	McDougall, I., Brown, F. H., Vasconcelos, P. M., Cohen, B. E., Thiede, D. S., & Buchanan, M. J. (2012). New single crystal 40Ar/39Ar ages improve time scale for deposition of the Omo Group, Omo–Turkana Basin, East Africa. Journal of the Geological Society, 169(2), 213–226.	Ar-series	Ar-series	Galesian	Afrotropical
KNM-WT 17400	Paranthropus boisei	Dembo, M., Radovčić, D., Garvin, H. M., Laird, M. F., Schroeder, L., Scott, J. E., Brophy, J., Ackermann, R. R., Musiba, C. M., de Ruiter, D. J., Mooers, A. Ø., & Collard, M. (2016). The evolutionary relationships and age of Homo naledi: An assessment using dated Bayesian phylogenetic methods. Journal of Human Evolution, 97, 17–26. https://doi.org/10.1016/j.jhevol.2016.04.008	individual specimen included in hypodigm	Paranthropus boisei	Dembo, M., Radovčić, D., Garvin, H. M., Laird, M. F., Schroeder, L., Scott, J. E., Brophy, J., Ackermann, R. R., Musiba, C. M., de Ruiter, D. J., Mooers, A. Ø., & Collard, M. (2016). The evolutionary relationships and age of Homo naledi: An assessment using dated Bayesian phylogenetic methods. Journal of Human Evolution, 97, 17–26. https://doi.org/10.1016/j.jhevol.2016.04.008	individual specimen included in hypodigm	400	Holloway, R. L., Broadfield, D. C., Yuan, M. S., Schwartz, J. H., & Tattersall, I. (2004). The Human Fossil Record, Brain Endocasts: The Paleoneurological Evidence, Volume 3.	NA		Kenya	Lomekwi	1520	1890	McDougall, I., Brown, F. H., Vasconcelos, P. M., Cohen, B. E., Thiede, D. S., & Buchanan, M. J. (2012). New single crystal 40Ar/39Ar ages improve time scale for deposition of the Omo Group, Omo–Turkana Basin, East Africa. Journal of the Geological Society, 169(2), 213–226.	McDougall, I., Brown, F. H., Vasconcelos, P. M., Cohen, B. E., Thiede, D. S., & Buchanan, M. J. (2012). New single crystal 40Ar/39Ar ages improve time scale for deposition of the Omo Group, Omo–Turkana Basin, East Africa. Journal of the Geological Society, 169(2), 213–226.	Ar-series	Ar-series	Calabrian	Afrotropical
[truncated: 358 more rows]
