# Supplementary material for: Hominin brain size increase has emerged from within-species encephalization
Source: Proc Natl Acad Sci U S A. 2024 Nov 26;121(49):e2409542121. doi: 10.1073/pnas.2409542121 (PMC11626186; doi:10.1073/pnas.2409542121)
Supplement: Supplementary file 6 — Dataset S05 (CSV) [file pnas.2409542121.sd05.csv]

	Specimen	Species	Cranial capacity	Body mass	Age	Sampled body mass	datasetnumber
1	TM 266-01-060-1	S_tchadensis	365	58	7253.631	no	1
2	ARA-VP 6/500	Ar_ramidus	325	36.2	4395.298	no	1
3	KNM-WT 40000	K_platyops	425	32.6	3640.044	no	1
4	LB1	H_floresiensis	426	34.1	70.349	no	1
5	MH1	Au_sediba	420	52.5	2035.514	no	1
6	KNM-WT 17000	P_aethiopicus	410	37.7	2545.799	no	1
7	MRD-VP-1/1	Au_anamensis	367.5	55.2	3780.727	yes	1
8	D2280	Georgian_H_erectus	730	35.6	1801.588	yes	1
9	D2282	Georgian_H_erectus	650	46	1795.279	yes	1
10	D2700	Georgian_H_erectus	601	35.6	1839.17	no	1
11	D3444/D3900	Georgian_H_erectus	641	46	1835.898	yes	1
12	D4500/D2600	Georgian_H_erectus	546	55.1	1783.451	no	1
13	DH1	H_naledi	560	35.7	298.6	yes	1
14	DH3	H_naledi	465	33.5	237.342	yes	1
15	LES1	H_naledi	610	35.7	243.183	yes	1
16	KNM-ER 1470	H_rudolfensis	752.5	51.9	2041.524	no	1
17	KNM-ER 3732	H_rudolfensis	750	51.9	2037.356	yes	1
18	AL 162-28	Au_afarensis	400	59.5	3151.968	yes	1
19	AL 288-1	Au_afarensis	388	28.9	2935.812	no	1
20	AL 333-105	Au_afarensis	343	39.1	3194.798	yes	1
21	AL 333-45	Au_afarensis	488	39.1	3203.979	yes	1
22	AL 444-2	Au_afarensis	522	39.1	3142.743	yes	1
23	AL 822-1	Au_afarensis	382	39.1	2985.274	yes	1
24	MLD 1	Au_africanus	510	36.8	2535.669	yes	1
25	MLD 3	Au_africanus	375	40.7	2886.871	yes	1
26	MLD 37/38	Au_africanus	440	23.7	2600.091	yes	1
27	Sts 17	Au_africanus	400	54.8	3541.681	yes	1
28	Sts 19/58	Au_africanus	436	39.6	3413.509	yes	1
29	STS 25	Au_africanus	363	39.6	3622.701	yes	1
30	Sts 5	Au_africanus	475	27.9	3379.383	no	1
31	Sts 60	Au_africanus	388	39.6	3319.211	yes	1
32	Sts 71	Au_africanus	411.5	26.6	3441.427	no	1
33	StW 505	Au_africanus	570	25.4	3600.088	yes	1
34	StW 573	Au_africanus	408	40	3757.635	no	1
35	TM 1511	Au_africanus	425	37.6	3323.816	yes	1
36	Sterkfontein Type 2	Au_africanus	457	33.2	3331.593	yes	1
37	Taung 1	Au_africanus	405.5	30.2	2614.713	yes	1
38	BOU-VP-12/130	Au_garhi	450	36	2457.317	yes	1
39	KNM-ER 1805	H_habilis	582	30.3	1763.308	yes	1
40	KNM-ER 1813	H_habilis	478	26.3	1868.3	no	1
41	OH 13	H_habilis	662.3	65	1794.215	yes	1
42	OH 16	H_habilis	638	65	1668.172	yes	1
43	OH 24	H_habilis	597	30.3	1870.913	no	1
44	OH 7	H_habilis	778.5	41	1861.013	yes	1
45	StW 53	H_habilis	570	65	1957.343	yes	1
46	SK 847	H_habilis	554	47	1087.213	no	1
47	KGA10-525	P_boisei	545	38.6	1393.778	yes	1
48	KNM-ER 13750	P_boisei	475	41.4	1856.57	yes	1
49	KNM-ER 23000	P_boisei	490	40.9	1864.394	yes	1
50	KNM-ER 406	P_boisei	515	69.8	1850.956	no	1
51	KNM-ER 407	P_boisei	510	41.4	1737.297	yes	1
52	KNM-ER 732	P_boisei	500	32	1796.976	no	1
53	KNM-WT 17400	P_boisei	400	48.4	1562.192	yes	1
54	OH 5	P_boisei	491	57.6	1844.385	no	1
55	Shungura G-8-323-1976-896	P_boisei	490	46.4	2288.681	yes	1
56	DNH 155	P_robustus	450	35.8	2185.324	yes	1
57	DNH 7	P_robustus	415	35.8	1872.322	yes	1
58	Kromdraai Individual 1	P_robustus	625	35.3	2087.745	yes	1
59	SK 1585	P_robustus	530	38.2	2224.836	yes	1
60	SK 46	P_robustus	712.5	45.6	1723.539	yes	1
61	SK 47	P_robustus	595.2	35.8	1995.024	yes	1
62	SK 48	P_robustus	600	45.3	1859.028	yes	1
63	SK 49	P_robustus	475	35	1915.958	yes	1
64	SK 52	P_robustus	575	41.2	2263.675	yes	1
65	SK 54	P_robustus	500	30	1853.458	yes	1
66	SK 859	P_robustus	465	45.6	1906.96	yes	1
67	BOU-VP-2/66	H_ergaster	995	35.1	872.414	yes	1
68	BSN12/P1	H_ergaster	896	35.1	1237.306	yes	1
69	DAN5/P1	H_ergaster	598	53	1526.97	yes	1
70	KNM-ER 3733	H_ergaster	854	51.9	1630	no	1
71	KNM-ER 3883	H_ergaster	827	58.8	1378.312	no	1
72	KNM-ER 42700	H_ergaster	732.5	78	1548.692	yes	1
73	KNM-WT 15000	H_ergaster	880	76.7	1479.289	no	1
74	MK 2	H_ergaster	1080	61	813.983	yes	1
75	OH 12	H_ergaster	727	58.8	990.774	yes	1
76	OH 9	H_ergaster	1013	61	1726.707	yes	1
77	KNM-OL 45500	H_ergaster	715	60	770.03	yes	1
78	SK 27	H_ergaster	850	58.8	1971.18	yes	1
79	Buia	H_ergaster	995	76.7	992	yes	1
80	PA 830	H_erectus	1025	45.6	455.115	yes	1
81	HLD 6	H_erectus	1190	76	270.7	yes	1
82	Gongwangling	H_erectus	780	49.3	1587.16	yes	1
83	G-5-1; PA.84	H_erectus	1300	82	674.566	no	1
84	Mojokerto	H_erectus	962	52	1452.213	yes	1
85	Ngandong I (Ng 1)	H_erectus	1172	55.3	99.567	yes	1
86	Ngandong IX (Ng 12)	H_erectus	1153	51.8	121.825	yes	1
87	Ngandong X (Ng 13)	H_erectus	1231	52	103.53	yes	1
88	Ngandong XI (Ng 14)	H_erectus	1127	45.6	99.413	yes	1
89	Ngandong V (Ng 6)	H_erectus	1013	82	113.559	yes	1
90	Ngandong VI (Ng 7)	H_erectus	1028	49.3	119.153	yes	1
91	Ngawi	H_erectus	952	76	96.785	yes	1
92	SM 1	H_erectus	1035	55.3	124.546	yes	1
93	SM 3	H_erectus	938	45.6	89.774	yes	1
94	SM 4	H_erectus	1006	49.3	128.695	yes	1
95	Bukuran	H_erectus	916	76.1	843.557	yes	1
96	Sangiran 10	H_erectus	855	45.6	869.105	yes	1
97	Sangiran 12	H_erectus	1059	45.6	808.04	yes	1
98	Sangiran 17	H_erectus	1004	76.1	799.195	no	1
99	Sangiran 2	H_erectus	793	45.6	1147.555	yes	1
100	Sangiran 3	H_erectus	975	52	864.571	yes	1
101	Sangiran 31 ("Meganthropus-2")	H_erectus	800	52	1158.876	yes	1
102	Sangiran 38	H_erectus	850	45.6	808.809	yes	1
103	Sangiran 4	H_erectus	908	55.3	975.628	yes	1
104	Sangiran Skull IX	H_erectus	870	55.3	824.536	yes	1
105	Hulu 1	H_erectus	876	76	612.748	yes	1
106	Trinil 2	H_erectus	940	76.1	519.678	yes	1
107	Yunxian 2 (EV 9002)	H_erectus	1050	68.2	575.486	yes	1
108	ZKD Skull II	H_erectus	1030	76.1	560.879	yes	1
109	ZKD Skull III	H_erectus	915	82	706.922	yes	1
110	ZKD Skull V	H_erectus	1300	82	499.155	yes	1
111	ZKD Skull VI	H_erectus	850	45.6	553.715	yes	1
112	ZKD Skull X	H_erectus	1225	76	840.58	yes	1
113	ZKD Skull XI	H_erectus	1015	45.6	459.094	no	1
114	ZKD Skull XII	H_erectus	1030	51.9	789.211	no	1
115	Dali	H_neanderthalensis	1120	45.6	251.852	no	1
116	HBSM2018-000018(A)	H_heidelbergensis	1420	71.5	242.864	yes	1
117	Jinniushan	H_neanderthalensis	1360	77.4	221.777	no	1
118	XUC 1	H_sapiens	1800	62.5	121.636	yes	1
119	Xujiayao 6	H_sapiens	1700	90.1	233.323	yes	1
120	Shungura E-338Y-6	P_aethiopicus	448	31	2389.689	yes	1
121	F2	H_neanderthalensis	1420	66.6	37.351	yes	1
122	Aroeira 3	H_heidelbergensis	1110	83.4	405.242	yes	1
123	Reilingen	H_neanderthalensis	1430	81.4	130.61	yes	1
124	KNM ES-11693	H_sapiens	1212	80.5	275.09	yes	1
125	Eyasi 1	H_sapiens	1245	80.5	343.242	yes	1
126	Florisbad 1	H_sapiens	1280	96	273.299	no	1
127	BOU-VP-16/1	H_sapiens	1450	54.1	168.332	yes	1
128	Irhoud 1	H_sapiens	1375	80.5	329.696	no	1
129	Irhoud 2	H_sapiens	1400	54.1	340.305	yes	1
130	KNM-ER 3884	H_sapiens	1400	54.1	357.941	yes	1
131	Omo I	H_sapiens	1400	54.1	249.531	no	1
132	Omo II	H_sapiens	1491	80.5	232.482	yes	1
133	Singa 1	H_sapiens	1400	96	144.059	yes	1
134	BC1	H_sapiens	1507	47.9	138.654	yes	1
135	Boskop skull	H_sapiens	1832	59.2	47.622	yes	1
136	SAM-AP4692	H_sapiens	1575	48.9	12	no	1
137	Hofmeyr	H_sapiens	1498	62	37.396	yes	1
138	Kanjera 1	H_sapiens	1350	50	90.316	yes	1
139	Kanjera 3	H_sapiens	1400	62.6	21.74	yes	1
140	LH18	H_sapiens	1237	67.4	116.923	yes	1
141	Nazlet Khater 2	H_sapiens	1420	67.7	38.04	no	1
142	Taza 1	H_sapiens	1125	59.2	23.008	yes	1
143	Tuinplass 1	H_sapiens	1540	59.2	14.842	yes	1
144	Kubbaniya 1	H_sapiens	1368	71.8	22.238	no	1
145	Buhl	H_sapiens	1453	56.5	12.575	no	1
146	Keilor	H_sapiens	1497	83.8	17.008	yes	1
147	Talgai	H_sapiens	1335	83.8	20.374	yes	1
148	WLH-50	H_sapiens	1540	83.8	17.291	yes	1
149	84.MDD.M1	H_sapiens	1271	50.6	13.01	yes	1
150	84.MDN.M1	H_sapiens	1429	80.8	13.848	yes	1
151	Wajak 1	H_sapiens	1475	80.8	55.902	no	1
152	Wajak 2	H_sapiens	1650	44.3	53.762	yes	1
153	Pataud 1	H_sapiens	1323	69.7	26.186	no	1
154	Arene Candide 1	H_sapiens	1414	82.3	27.579	yes	1
155	Arene Candide 10	H_sapiens	1490	68.7	14.415	no	1
156	Arene Candide 11	H_sapiens	1424	69.6	13.021	yes	1
157	Arene Candide 12	H_sapiens	1520	69.6	12.639	no	1
158	Arene Candide 13	H_sapiens	1661	68.7	12.536	yes	1
159	Arene Candide 1-IP	H_sapiens	1490	71.9	27.54	yes	1
160	Arene Candide 2	H_sapiens	1424	73.3	14.876	no	1
161	Arene Candide 4	H_sapiens	1520	67.6	12.576	no	1
162	Brno 1	H_sapiens	1600	69.7	27.794	yes	1
163	Brno 2	H_sapiens	1500	68.6	28.328	yes	1
164	Brno3	H_sapiens	1304	79.6	28.322	no	1
165	Bruniquel 2	H_sapiens	1555	57.9	13.245	yes	1
166	Cap Blanc 1	H_sapiens	1434	59.4	12	no	1
167	Chancelade	H_sapiens	1452	67.4	18.367	no	1
168	Cioclovina 1	H_sapiens	1498.5	78.5	34.311	yes	1
169	Cro-Magnon 1	H_sapiens	1574	70.3	32.752	no	1
170	Cro-Magnon 2	H_sapiens	1402	68.6	32.525	no	1
171	Cro-Magnon 3	H_sapiens	1813	58.8	28.314	no	1
172	DV III	H_sapiens	1285	71.2	34.636	no	1
173	DV XIII	H_sapiens	1590	68.7	31.049	no	1
174	DV XIV	H_sapiens	1663	79.4	31.095	no	1
175	DV XV	H_sapiens	1385	69.8	30.902	no	1
176	DV XVI	H_sapiens	1524	78	31.097	no	1
177	Ein Gev 1	H_sapiens	1464	56.9	18.346	no	1
178	Barma del Caviglione 1	H_sapiens	1475	68.1	22.626	no	1
179	Barma Grande 2	H_sapiens	1814	82.3	18.61	no	1
180	Grotte des Enfants 4	H_sapiens	1745	82.3	20.584	no	1
181	Grotte des Enfants 5	H_sapiens	1446.5	60.8	23.911	no	1
182	Grotte des Enfants 6	H_sapiens	1580	70.1	21.69	yes	1
183	Jingchuan 1	H_sapiens	1464	78	26.609	yes	1
184	Qasr Kharaneh 2	H_sapiens	1382	66.5	19.602	no	1
185	Kostenki 2	H_sapiens	1605	86.8	43.948	yes	1
186	Kostenki 14	H_sapiens	1222	78.5	37.202	yes	1
187	Rochereil 1	H_sapiens	1506	62.2	13.127	no	1
188	Liujiang man	H_sapiens	1567	42.7	123.553	no	1
189	Manot 1	H_sapiens	1218.5	65.4	37.013	yes	1
190	Mladec 1	H_sapiens	1606	61.2	35.543	no	1
191	Mladec 2	H_sapiens	1390	79.6	35.381	yes	1
192	Mladec 5	H_sapiens	1650	74.9	36.085	yes	1
193	Oberkassel 1	H_sapiens	1492	75.1	14.27	no	1
194	Oberkassel 2	H_sapiens	1330	58.8	14.222	no	1
195	Ohalo II	H_sapiens	1475	74.9	25.179	no	1
196	Pavlov	H_sapiens	1472	52.2	29.636	yes	1
197	Oase 2	H_sapiens	1579.8	69.9	40.352	yes	1
198	Predmosti 10	H_sapiens	1452	71.9	30.711	no	1
199	Predmosti 3	H_sapiens	1580	70.1	28.492	no	1
200	Predmosti 4	H_sapiens	1250	70.5	30.673	no	1
201	Predmosti 9	H_sapiens	1555	58.8	29.013	no	1
202	Qafzeh 11	H_sapiens	1308	62.4	88.289	yes	1
203	Qafzeh 6	H_sapiens	1524	69.7	88.157	yes	1
204	Qafzeh 9	H_sapiens	1497	64.4	93.369	no	1
205	Ryonggok #3	H_sapiens	1650	73.3	47.077	yes	1
206	Ryonggok #7	H_sapiens	1450	75.1	47.009	yes	1
207	Minatogawa 1	H_sapiens	1135	63.3	9.578	no	1
208	Minatogawa 2	H_sapiens	1170	48.6	19.839	no	1
209	Minatogawa 4	H_sapiens	1170	47.4	21.003	no	1
210	San Teodoro 1	H_sapiens	1565	47.7	15	no	1
211	San Teodoro 2	H_sapiens	1569	75.1	14.882	yes	1
212	San Teodoro 3	H_sapiens	1560	52.2	14.92	yes	1
213	San Teodoro 5	H_sapiens	1484	86.6	14.629	yes	1
214	San Teodoro 7	H_sapiens	1500	58.8	14.652	yes	1
215	Skhul II	H_sapiens	1300	68.7	64.21	yes	1
216	Skhul IV	H_sapiens	1554	72.4	98.218	no	1
217	Skhul IX	H_sapiens	1587	74	43.936	no	1
218	Skhul V	H_sapiens	1363	76.9	160.377	no	1
219	St. Germain-la-Rivie	H_sapiens	1354	59.2	14.639	no	1
220	Sunghir 1	H_sapiens	1510	78.9	24.651	no	1
221	Sunghir 2	H_sapiens	1267	86.8	32.257	yes	1
222	Sunghir 5	H_sapiens	1400	66	33.079	yes	1
223	Tze Yang	H_sapiens	1250	58.8	42.814	yes	1
224	Veyrier 1	H_sapiens	1430	64.9	46.126	yes	1
225	F-81	H_sapiens	1405	58.6	17.072	no	1
226	ZKD UC 101	H_sapiens	1564	83.6	37.708	no	1
227	ZKD UC 102	H_sapiens	1500	43.2	33.982	no	1
228	ZKD UC 103	H_sapiens	1385	71.3	41.03	no	1
229	Apidima 2	H_neanderthalensis	1290	59.7	145.094	yes	1
230	Biache 1	H_neanderthalensis	1344	77.5	187.566	yes	1
231	Ehringsdorf 9	H_neanderthalensis	1450	69.3	224.768	yes	1
232	Cranium D	H_neanderthalensis	1397	68.5	121.628	yes	1
233	Krapina 2	H_neanderthalensis	1286	77.5	197.135	yes	1
234	Krapina 3	H_neanderthalensis	1272	70.1	183.141	yes	1
235	Krapina 6	H_neanderthalensis	1158	65.9	115.135	yes	1
236	Krapina 5	H_neanderthalensis	1397	59.7	169.622	yes	1
237	La Chaise 1	H_neanderthalensis	1065	59.7	81.311	yes	1
238	Altamura	H_neanderthalensis	1200	59.7	167.302	yes	1
239	Saccopastore 1	H_neanderthalensis	1094	66.6	244.19	no	1
240	Saccopastore 2	H_neanderthalensis	1290	77.5	234.63	yes	1
241	Amud 1	H_neanderthalensis	1736	72.1	63.461	no	1
242	Gibraltar 2	H_neanderthalensis	1650	67.8	93.58	yes	1
243	El Sidron J1	H_neanderthalensis	1330	90.5	54.719	yes	1
244	Feldhofer Neanderthal 1	H_neanderthalensis	1261	81.4	42.686	no	1
245	Gibraltar 1	H_neanderthalensis	1213	93.4	43.465	no	1
246	Ganovce 1	H_neanderthalensis	1320	81.4	128.855	yes	1
247	Guattari 1	H_neanderthalensis	1421	54.2	48.845	yes	1
248	La Chapelle-aux-Saints	H_neanderthalensis	1490	81.7	37.03	no	1
249	La Ferrassie 1	H_neanderthalensis	1643	90.5	39.613	no	1
250	La Quina 5	H_neanderthalensis	1350	63.5	68.623	yes	1
251	Le Moustier 1	H_neanderthalensis	1575	81.2	41.646	no	1
252	Shanidar 1	H_neanderthalensis	1600	67.8	68.058	no	1
253	Shanidar 5	H_neanderthalensis	1550	71.2	48.116	no	1
254	Spy I	H_neanderthalensis	1287	70.8	40.944	no	1
255	Spy II	H_neanderthalensis	1531	83.4	42.22	no	1
256	Tabun C1	H_neanderthalensis	1271	54.2	116.944	no	1
257	Teshik-Tash	H_neanderthalensis	1525	83.4	51.531	yes	1
258	Bodo 1	H_heidelbergensis	1250	83.8	522.343	no	1
259	Kabwe 1	H_heidelbergensis	1249	83.8	298.226	no	1
260	Ndutu 1	H_heidelbergensis	1100	68.2	899.034	yes	1
261	SAM-PQ-EH 1	H_heidelbergensis	1212.5	82.6	500	yes	1
262	ATD6-15	H_heidelbergensis	1000	67.1	859.937	yes	1
263	Arago 21	H_heidelbergensis	1166	35	549.205	no	1
264	Sima de los huesos Cranium 10	H_heidelbergensis	1218	64.8	566.486	yes	1
265	Sima de los huesos Cranium 11	H_heidelbergensis	1057	35	525.008	yes	1
266	Sima de los huesos Cranium 12	H_heidelbergensis	1227.5	75.8	476.721	yes	1
267	Sima de los huesos Cranium 13	H_heidelbergensis	1436.5	62.6	580.931	yes	1
268	Sima de los huesos Cranium 15	H_heidelbergensis	1283.5	65.8	355.847	yes	1
269	Sima de los huesos Cranium 16	H_heidelbergensis	1236	70.2	507.01	yes	1
270	Sima de los huesos Cranium 17	H_heidelbergensis	1218	69	582.465	yes	1
271	Sima de los huesos Cranium 2	H_heidelbergensis	1333.5	70.2	369.378	yes	1
272	Sima de los huesos Cranium 3	H_heidelbergensis	1230	64.8	440.423	yes	1
273	Sima de los huesos Cranium 4 (Agamenon)	H_heidelbergensis	1360	65.8	431.671	yes	1
274	Sima de los huesos Cranium 5 (Miguelon)	H_heidelbergensis	1092	40	440.997	no	1
275	Sima de los huesos Cranium 6 (Rui)	H_heidelbergensis	1225	65.8	478.349	yes	1
276	Sima de los huesos Cranium 7	H_heidelbergensis	1143.5	75.8	394.492	yes	1
277	Sima de los huesos Cranium 8	H_heidelbergensis	1313	65.8	467.502	yes	1
278	Sima de los huesos Cranium 9	H_heidelbergensis	1201	58.3	421.485	yes	1
279	Ceprano	H_heidelbergensis	1185	71.5	371.801	yes	1
280	Lazaret	H_heidelbergensis	1250	75.8	130.049	yes	1
281	Petralona 1	H_heidelbergensis	1162	51.9	205.492	no	1
282	Steinheim	H_heidelbergensis	1140	35	416.888	no	1
283	Swanscombe	H_heidelbergensis	1325	80.3	386.166	yes	1
284	Verteszollos 2	H_heidelbergensis	1335.7	73.2	185.019	yes	1
285	Zuttiyeh	H_heidelbergensis	1400	69.6	272.665	no	1
286	TM 266-01-060-1	S_tchadensis	365	58	7182.282	no	2
287	ARA-VP 6/500	Ar_ramidus	325	36.2	4428.503	no	2
288	KNM-WT 40000	K_platyops	425	32.6	3421.355	no	2
289	LB1	H_floresiensis	426	34.1	91.976	no	2
290	MH1	Au_sediba	420	52.5	2055.586	no	2
291	KNM-WT 17000	P_aethiopicus	410	37.7	2514.167	no	2
292	MRD-VP-1/1	Au_anamensis	367.5	55.2	3800.249	yes	2
293	D2280	Georgian_H_erectus	730	55.1	1796.361	yes	2
294	D2282	Georgian_H_erectus	650	46	1789.565	yes	2
295	D2700	Georgian_H_erectus	601	35.6	1835.105	no	2
296	D3444/D3900	Georgian_H_erectus	641	55.1	1832.955	yes	2
297	D4500/D2600	Georgian_H_erectus	546	55.1	1831.192	no	2
298	DH1	H_naledi	560	36.1	272.889	yes	2
299	DH3	H_naledi	465	42.1	270.034	yes	2
300	LES1	H_naledi	610	43.5	252.165	yes	2
301	KNM-ER 1470	H_rudolfensis	752.5	51.9	2062.55	no	2
302	KNM-ER 3732	H_rudolfensis	750	60.3	1892.554	yes	2
303	AL 162-28	Au_afarensis	400	42.1	3197.414	yes	2
304	AL 288-1	Au_afarensis	388	28.9	3071.343	no	2
305	AL 333-105	Au_afarensis	343	54.3	3217.965	yes	2
306	AL 333-45	Au_afarensis	488	27.3	3199.143	yes	2
307	AL 444-2	Au_afarensis	522	28.9	3056.985	yes	2
308	AL 822-1	Au_afarensis	382	60.3	2957.775	yes	2
309	MLD 1	Au_africanus	510	36.2	2978.227	yes	2
310	MLD 3	Au_africanus	375	33.9	2744.421	yes	2
311	MLD 37/38	Au_africanus	440	27.9	3021.118	yes	2
312	Sts 17	Au_africanus	400	38.1	3302.122	yes	2
313	Sts 19/58	Au_africanus	436	36.8	3526.052	yes	2
314	STS 25	Au_africanus	363	25.4	3630.285	yes	2
315	Sts 5	Au_africanus	475	27.9	3635.665	no	2
316	Sts 60	Au_africanus	388	35.2	3345.246	yes	2
317	Sts 71	Au_africanus	411.5	26.6	3606.983	no	2
318	StW 505	Au_africanus	570	23.7	3435.497	yes	2
319	StW 573	Au_africanus	408	40	3556.909	no	2
320	TM 1511	Au_africanus	425	32.9	3538.532	yes	2
321	Sterkfontein Type 2	Au_africanus	457	23.7	3403.467	yes	2
322	Taung 1	Au_africanus	405.5	43	2818.885	yes	2
323	BOU-VP-12/130	Au_garhi	450	36	2481.967	yes	2
324	KNM-ER 1805	H_habilis	582	39	1743.686	yes	2
325	KNM-ER 1813	H_habilis	478	26.3	1868.3	no	2
326	OH 13	H_habilis	662.3	47	1823.342	yes	2
327	OH 16	H_habilis	638	39	1713.8	yes	2
328	OH 24	H_habilis	597	30.3	1870.643	no	2
329	OH 7	H_habilis	778.5	39	1913.622	yes	2
330	StW 53	H_habilis	570	39	2166.812	yes	2
331	SK 847	H_habilis	554	47	1231.703	no	2
332	KGA10-525	P_boisei	545	48.5	1423.124	yes	2
333	KNM-ER 13750	P_boisei	475	47.9	1936.74	yes	2
334	KNM-ER 23000	P_boisei	490	51.6	1873.857	yes	2
335	KNM-ER 406	P_boisei	515	69.8	1874.257	no	2
336	KNM-ER 407	P_boisei	510	51.6	1558.44	yes	2
337	KNM-ER 732	P_boisei	500	32	1715.506	no	2
338	KNM-WT 17400	P_boisei	400	57.6	1737.304	yes	2
339	OH 5	P_boisei	491	57.6	1840.44	no	2
340	Shungura G-8-323-1976-896	P_boisei	490	58	2146.262	yes	2
341	DNH 155	P_robustus	450	41.2	2084.727	yes	2
342	DNH 7	P_robustus	415	41.2	2221.88	yes	2
343	Kromdraai Individual 1	P_robustus	625	35.3	2048.7	yes	2
344	SK 1585	P_robustus	530	35.3	2308.475	yes	2
345	SK 46	P_robustus	712.5	45.3	2301.192	yes	2
346	SK 47	P_robustus	595.2	30	1903.826	yes	2
347	SK 48	P_robustus	600	39	2116.546	yes	2
348	SK 49	P_robustus	475	45.6	1944.317	yes	2
349	SK 52	P_robustus	575	35	2278.497	yes	2
350	SK 54	P_robustus	500	35.3	1647.952	yes	2
351	SK 859	P_robustus	465	35.3	1979.663	yes	2
352	BOU-VP-2/66	H_ergaster	995	59.8	885.988	yes	2
353	BSN12/P1	H_ergaster	896	60	1270.133	yes	2
354	DAN5/P1	H_ergaster	598	79	1557.118	yes	2
355	KNM-ER 3733	H_ergaster	854	51.9	1630	no	2
356	KNM-ER 3883	H_ergaster	827	58.8	1496.09	no	2
357	KNM-ER 42700	H_ergaster	732.5	76.7	1549.216	yes	2
358	KNM-WT 15000	H_ergaster	880	76.7	1385.012	no	2
359	MK 2	H_ergaster	1080	59.3	783.26	yes	2
360	OH 12	H_ergaster	727	59.8	1006.992	yes	2
361	OH 9	H_ergaster	1013	79	1376.336	yes	2
362	KNM-OL 45500	H_ergaster	715	79	956.528	yes	2
363	SK 27	H_ergaster	850	69	1883.421	yes	2
364	Buia	H_ergaster	995	59.3	992	yes	2
365	PA 830	H_erectus	1025	45.6	374.737	yes	2
366	HLD 6	H_erectus	1190	55.3	341.931	yes	2
367	Gongwangling	H_erectus	780	76	1550.706	yes	2
368	G-5-1; PA.84	H_erectus	1300	82	612.93	no	2
369	Mojokerto	H_erectus	962	76	1584.294	yes	2
370	Ngandong I (Ng 1)	H_erectus	1172	51.7	101.529	yes	2
371	Ngandong IX (Ng 12)	H_erectus	1153	76	118.184	yes	2
372	Ngandong X (Ng 13)	H_erectus	1231	68.2	110.265	yes	2
373	Ngandong XI (Ng 14)	H_erectus	1127	82	110.048	yes	2
374	Ngandong V (Ng 6)	H_erectus	1013	68.2	99.209	yes	2
375	Ngandong VI (Ng 7)	H_erectus	1028	76.1	120.239	yes	2
376	Ngawi	H_erectus	952	52	120.841	yes	2
377	SM 1	H_erectus	1035	51.7	146.826	yes	2
378	SM 3	H_erectus	938	52	97.001	yes	2
379	SM 4	H_erectus	1006	82	90.037	yes	2
380	Bukuran	H_erectus	916	51.7	799.581	yes	2
381	Sangiran 10	H_erectus	855	51.6	873.468	yes	2
382	Sangiran 12	H_erectus	1059	52	832.136	yes	2
383	Sangiran 17	H_erectus	1004	76.1	862.87	no	2
384	Sangiran 2	H_erectus	793	45.6	1173.471	yes	2
385	Sangiran 3	H_erectus	975	45.6	864.932	yes	2
386	Sangiran 31 ("Meganthropus-2")	H_erectus	800	76.1	955.667	yes	2
387	Sangiran 38	H_erectus	850	55.3	1223.702	yes	2
388	Sangiran 4	H_erectus	908	51.8	1241.039	yes	2
389	Sangiran Skull IX	H_erectus	870	55.3	837.737	yes	2
390	Hulu 1	H_erectus	876	55.3	599.387	yes	2
391	Trinil 2	H_erectus	940	82	389.101	yes	2
392	Yunxian 2 (EV 9002)	H_erectus	1050	52	644.837	yes	2
393	ZKD Skull II	H_erectus	1030	76.1	676.302	yes	2
394	ZKD Skull III	H_erectus	915	68.2	784.397	yes	2
395	ZKD Skull V	H_erectus	1300	50	440.285	yes	2
396	ZKD Skull VI	H_erectus	850	51.7	644.77	yes	2
397	ZKD Skull X	H_erectus	1225	82	799.588	yes	2
398	ZKD Skull XI	H_erectus	1015	45.6	706.184	no	2
399	ZKD Skull XII	H_erectus	1030	51.9	799.188	no	2
400	Dali	H_neanderthalensis	1120	45.6	252.735	no	2
401	HBSM2018-000018(A)	H_neanderthalensis	1420	73.2	169.369	yes	2
402	Jinniushan	H_sapiens	1360	77.4	214.21	no	2
403	XUC 1	H_sapiens	1800	66.2	92.388	yes	2
404	Xujiayao 6	H_heidelbergensis	1700	66.2	181.385	yes	2
405	Shungura E-338Y-6	P_aethiopicus	448	31	2354.456	yes	2
406	F2	H_heidelbergensis	1420	71.2	38.965	yes	2
407	Aroeira 3	H_heidelbergensis	1110	93.4	421.198	yes	2
408	Reilingen	H_heidelbergensis	1430	68.5	246.816	yes	2
409	KNM ES-11693	H_sapiens	1212	96	281.391	yes	2
410	Eyasi 1	H_sapiens	1245	96	265.107	yes	2
411	Florisbad 1	H_sapiens	1280	96	272.984	no	2
412	BOU-VP-16/1	H_sapiens	1450	96	151.098	yes	2
413	Irhoud 1	H_sapiens	1375	80.5	312.42	no	2
414	Irhoud 2	H_sapiens	1400	80.5	375.213	yes	2
415	KNM-ER 3884	H_sapiens	1400	96	267.046	yes	2
416	Omo I	H_sapiens	1400	54.1	249.911	no	2
417	Omo II	H_sapiens	1491	96	240.533	yes	2
418	Singa 1	H_sapiens	1400	96	143.293	yes	2
419	BC1	H_sapiens	1507	48.9	137.924	yes	2
420	Boskop skull	H_sapiens	1832	56.3	62.414	yes	2
421	SAM-AP4692	H_sapiens	1575	48.9	12	no	2
422	Hofmeyr	H_sapiens	1498	56.5	36.144	yes	2
423	Kanjera 1	H_sapiens	1350	55.6	86.058	yes	2
424	Kanjera 3	H_sapiens	1400	50	90.869	yes	2
425	LH18	H_sapiens	1237	62	109.8	yes	2
426	Nazlet Khater 2	H_sapiens	1420	67.7	43.931	no	2
427	Taza 1	H_sapiens	1125	48.9	21.755	yes	2
428	Tuinplass 1	H_sapiens	1540	50	16.379	yes	2
429	Kubbaniya 1	H_sapiens	1368	71.8	20.924	no	2
430	Buhl	H_sapiens	1453	56.5	12.462	no	2
431	Keilor	H_sapiens	1497	83.8	16.278	yes	2
432	Talgai	H_sapiens	1335	83.8	18.542	yes	2
433	WLH-50	H_sapiens	1540	83.8	21.546	yes	2
434	84.MDD.M1	H_sapiens	1271	57.7	16.53	yes	2
435	84.MDN.M1	H_sapiens	1429	35	12.535	yes	2
436	Wajak 1	H_sapiens	1475	80.8	45.361	no	2
437	Wajak 2	H_sapiens	1650	50.6	46.138	yes	2
438	Pataud 1	H_sapiens	1323	69.7	26.644	no	2
439	Arene Candide 1	H_sapiens	1414	67.2	27.707	yes	2
440	Arene Candide 10	H_sapiens	1490	68.7	12.809	no	2
441	Arene Candide 11	H_sapiens	1424	70.1	12.649	yes	2
442	Arene Candide 12	H_sapiens	1520	69.6	12.696	no	2
443	Arene Candide 13	H_sapiens	1661	47.7	12.287	yes	2
444	Arene Candide 1-IP	H_sapiens	1490	74.2	27.734	yes	2
445	Arene Candide 2	H_sapiens	1424	73.3	12.042	no	2
446	Arene Candide 4	H_sapiens	1520	67.6	11.541	no	2
447	Brno 1	H_sapiens	1600	76.9	27.751	yes	2
448	Brno 2	H_sapiens	1500	70.1	27.518	yes	2
449	Brno3	H_sapiens	1304	79.6	27.832	no	2
450	Bruniquel 2	H_sapiens	1555	86.6	13.372	yes	2
451	Cap Blanc 1	H_sapiens	1434	59.4	12	no	2
452	Chancelade	H_sapiens	1452	67.4	18.357	no	2
453	Cioclovina 1	H_sapiens	1498.5	76.9	31.872	yes	2
454	Cro-Magnon 1	H_sapiens	1574	70.3	29.642	no	2
455	Cro-Magnon 2	H_sapiens	1402	68.6	31.499	no	2
456	Cro-Magnon 3	H_sapiens	1813	58.8	30.51	no	2
457	DV III	H_sapiens	1285	71.2	34.273	no	2
458	DV XIII	H_sapiens	1590	68.7	31.195	no	2
459	DV XIV	H_sapiens	1663	79.4	31.044	no	2
460	DV XV	H_sapiens	1385	69.8	30.974	no	2
461	DV XVI	H_sapiens	1524	78	31.438	no	2
462	Ein Gev 1	H_sapiens	1464	56.9	19.3	no	2
463	Barma del Caviglione 1	H_sapiens	1475	68.1	24.432	no	2
464	Barma Grande 2	H_sapiens	1814	82.3	18.246	no	2
465	Grotte des Enfants 4	H_sapiens	1745	82.3	24.144	no	2
466	Grotte des Enfants 5	H_sapiens	1446.5	60.8	23.019	no	2
467	Grotte des Enfants 6	H_sapiens	1580	48.6	20.128	yes	2
468	Jingchuan 1	H_sapiens	1464	61.2	15.228	yes	2
469	Qasr Kharaneh 2	H_sapiens	1382	66.5	19.7	no	2
470	Kostenki 2	H_sapiens	1605	70.1	43.824	yes	2
471	Kostenki 14	H_sapiens	1222	58.8	39.066	yes	2
472	Rochereil 1	H_sapiens	1506	62.2	13.105	no	2
473	Liujiang man	H_sapiens	1567	42.7	113.548	no	2
474	Manot 1	H_sapiens	1218.5	74.2	53.584	yes	2
475	Mladec 1	H_sapiens	1606	61.2	35.233	no	2
476	Mladec 2	H_sapiens	1390	70.1	35.657	yes	2
477	Mladec 5	H_sapiens	1650	65.4	37.859	yes	2
478	Oberkassel 1	H_sapiens	1492	75.1	14.691	no	2
479	Oberkassel 2	H_sapiens	1330	58.8	14.444	no	2
480	Ohalo II	H_sapiens	1475	74.9	21.73	no	2
481	Pavlov	H_sapiens	1472	67.2	29.665	yes	2
482	Oase 2	H_sapiens	1579.8	64.9	39.175	yes	2
483	Predmosti 10	H_sapiens	1452	71.9	30.07	no	2
484	Predmosti 3	H_sapiens	1580	70.1	31.288	no	2
485	Predmosti 4	H_sapiens	1250	70.5	29.42	no	2
486	Predmosti 9	H_sapiens	1555	58.8	30.625	no	2
487	Qafzeh 11	H_sapiens	1308	47.4	92.93	yes	2
488	Qafzeh 6	H_sapiens	1524	56.9	92.202	yes	2
489	Qafzeh 9	H_sapiens	1497	64.4	88.328	no	2
490	Ryonggok #3	H_sapiens	1650	68.6	36.892	yes	2
491	Ryonggok #7	H_sapiens	1450	61.3	48.981	yes	2
492	Minatogawa 1	H_sapiens	1135	63.3	23.046	no	2
493	Minatogawa 2	H_sapiens	1170	48.6	10.637	no	2
494	Minatogawa 4	H_sapiens	1170	47.4	14.984	no	2
495	San Teodoro 1	H_sapiens	1565	47.7	14.862	no	2
496	San Teodoro 2	H_sapiens	1569	56.9	15.233	yes	2
497	San Teodoro 3	H_sapiens	1560	65.6	14.845	yes	2
498	San Teodoro 5	H_sapiens	1484	50.8	15.195	yes	2
499	San Teodoro 7	H_sapiens	1500	68.6	15.078	yes	2
500	Skhul II	H_sapiens	1300	61.2	95.865	yes	2
501	Skhul IV	H_sapiens	1554	72.4	148.678	no	2
502	Skhul IX	H_sapiens	1587	74	75.252	no	2
503	Skhul V	H_sapiens	1363	76.9	95.295	no	2
504	St. Germain-la-Rivie	H_sapiens	1354	59.2	18.302	no	2
505	Sunghir 1	H_sapiens	1510	78.9	23.067	no	2
506	Sunghir 2	H_sapiens	1267	65.6	29.596	yes	2
507	Sunghir 5	H_sapiens	1400	70.1	32.185	yes	2
508	Tze Yang	H_sapiens	1250	64.9	42.482	yes	2
509	Veyrier 1	H_sapiens	1430	75.1	26.596	yes	2
510	F-81	H_sapiens	1405	58.6	16.825	no	2
511	ZKD UC 101	H_sapiens	1564	83.6	37.844	no	2
512	ZKD UC 102	H_sapiens	1500	43.2	38.306	no	2
513	ZKD UC 103	H_sapiens	1385	71.3	36.988	no	2
514	Apidima 2	H_neanderthalensis	1290	63.7	157.944	yes	2
515	Biache 1	H_neanderthalensis	1344	67.4	208.808	yes	2
516	Ehringsdorf 9	H_neanderthalensis	1450	63.7	226.049	yes	2
517	Cranium D	H_neanderthalensis	1397	83	195.445	yes	2
518	Krapina 2	H_neanderthalensis	1286	67.4	161.092	yes	2
519	Krapina 3	H_neanderthalensis	1272	67.4	146.211	yes	2
520	Krapina 6	H_neanderthalensis	1158	64.2	127.382	yes	2
521	Krapina 5	H_neanderthalensis	1397	67.4	148.455	yes	2
522	La Chaise 1	H_neanderthalensis	1065	76.2	297.645	yes	2
523	Altamura	H_neanderthalensis	1200	59.7	163.315	yes	2
524	Saccopastore 1	H_neanderthalensis	1094	66.6	212.981	no	2
525	Saccopastore 2	H_neanderthalensis	1290	59.7	212.566	yes	2
526	Amud 1	H_neanderthalensis	1736	72.1	55.51	no	2
527	Gibraltar 2	H_neanderthalensis	1650	53.5	40.546	yes	2
528	El Sidron J1	H_neanderthalensis	1330	70.8	50.255	yes	2
529	Feldhofer Neanderthal 1	H_neanderthalensis	1261	81.4	44.04	no	2
530	Gibraltar 1	H_neanderthalensis	1213	93.4	108.895	no	2
531	Ganovce 1	H_neanderthalensis	1320	73.5	128.074	yes	2
532	Guattari 1	H_neanderthalensis	1421	53.5	48.296	yes	2
533	La Chapelle-aux-Saints	H_neanderthalensis	1490	81.7	65.097	no	2
534	La Ferrassie 1	H_neanderthalensis	1643	90.5	40.938	no	2
535	La Quina 5	H_neanderthalensis	1350	74.6	74.459	yes	2
536	Le Moustier 1	H_neanderthalensis	1575	81.2	45.726	no	2
537	Shanidar 1	H_neanderthalensis	1600	67.8	58.696	no	2
538	Shanidar 5	H_neanderthalensis	1550	71.2	61.637	no	2
539	Spy I	H_neanderthalensis	1287	70.8	45.534	no	2
540	Spy II	H_neanderthalensis	1531	83.4	42.219	no	2
541	Tabun C1	H_neanderthalensis	1271	54.2	69.132	no	2
542	Teshik-Tash	H_neanderthalensis	1525	64.4	46.364	yes	2
543	Bodo 1	H_heidelbergensis	1250	83.8	540.047	no	2
544	Kabwe 1	H_heidelbergensis	1249	83.8	265.38	no	2
545	Ndutu 1	H_heidelbergensis	1100	75.8	775.967	yes	2
546	SAM-PQ-EH 1	H_heidelbergensis	1212.5	75.8	500	yes	2
547	ATD6-15	H_heidelbergensis	1000	76	1015.954	yes	2
548	Arago 21	H_heidelbergensis	1166	35	503.24	no	2
549	Sima de los huesos Cranium 10	H_heidelbergensis	1218	69.6	521.294	yes	2
550	Sima de los huesos Cranium 11	H_heidelbergensis	1057	72.1	412.847	yes	2
551	Sima de los huesos Cranium 12	H_heidelbergensis	1227.5	66.2	448.145	yes	2
552	Sima de los huesos Cranium 13	H_heidelbergensis	1436.5	72.1	407.817	yes	2
553	Sima de los huesos Cranium 15	H_heidelbergensis	1283.5	69.6	497.538	yes	2
554	Sima de los huesos Cranium 16	H_heidelbergensis	1236	69.7	603.094	yes	2
555	Sima de los huesos Cranium 17	H_heidelbergensis	1218	75.8	449.723	yes	2
556	Sima de los huesos Cranium 2	H_heidelbergensis	1333.5	72.4	521.169	yes	2
557	Sima de los huesos Cranium 3	H_heidelbergensis	1230	69	532.466	yes	2
558	Sima de los huesos Cranium 4 (Agamenon)	H_heidelbergensis	1360	68	465.641	yes	2
559	Sima de los huesos Cranium 5 (Miguelon)	H_heidelbergensis	1092	40	503.976	no	2
560	Sima de los huesos Cranium 6 (Rui)	H_heidelbergensis	1225	66.1	442.364	yes	2
561	Sima de los huesos Cranium 7	H_heidelbergensis	1143.5	69.7	445.053	yes	2
562	Sima de los huesos Cranium 8	H_heidelbergensis	1313	73	485.566	yes	2
563	Sima de los huesos Cranium 9	H_heidelbergensis	1201	83.3	496.61	yes	2
564	Ceprano	H_heidelbergensis	1185	75.8	375.078	yes	2
565	Lazaret	H_heidelbergensis	1250	75.8	125.433	yes	2
566	Petralona 1	H_heidelbergensis	1162	51.9	178.236	no	2
567	Steinheim	H_heidelbergensis	1140	35	391.666	no	2
568	Swanscombe	H_heidelbergensis	1325	75.8	380.03	yes	2
569	Verteszollos 2	H_heidelbergensis	1335.7	82.8	183.85	yes	2
570	Zuttiyeh	H_heidelbergensis	1400	69.6	270.821	no	2
571	TM 266-01-060-1	S_tchadensis	365	58	6987.282	no	3
572	ARA-VP 6/500	Ar_ramidus	325	36.2	4394.958	no	3
573	KNM-WT 40000	K_platyops	425	32.6	3451.133	no	3
574	LB1	H_floresiensis	426	34.1	89.487	no	3
575	MH1	Au_sediba	420	52.5	2004.034	no	3
576	KNM-WT 17000	P_aethiopicus	410	37.7	2522.904	no	3
577	MRD-VP-1/1	Au_anamensis	367.5	55.2	3797.457	yes	3
578	D2280	Georgian_H_erectus	730	55.1	1821.523	yes	3
579	D2282	Georgian_H_erectus	650	55.1	1841.135	yes	3
580	D2700	Georgian_H_erectus	601	35.6	1778.164	no	3
581	D3444/D3900	Georgian_H_erectus	641	35.6	1797.581	yes	3
582	D4500/D2600	Georgian_H_erectus	546	55.1	1815.58	no	3
583	DH1	H_naledi	560	43.5	319.452	yes	3
584	DH3	H_naledi	465	35.7	271.568	yes	3
585	LES1	H_naledi	610	43.5	324.658	yes	3
586	KNM-ER 1470	H_rudolfensis	752.5	51.9	2039.841	no	3
587	KNM-ER 3732	H_rudolfensis	750	59	1922.609	yes	3
588	AL 162-28	Au_afarensis	400	41.5	3018.644	yes	3
589	AL 288-1	Au_afarensis	388	28.9	3069.267	no	3
590	AL 333-105	Au_afarensis	343	59.3	3228.471	yes	3
591	AL 333-45	Au_afarensis	488	21.8	3222.587	yes	3
592	AL 444-2	Au_afarensis	522	21.8	3113.815	yes	3
593	AL 822-1	Au_afarensis	382	39.1	3088.108	yes	3
594	MLD 1	Au_africanus	510	45	3010.79	yes	3
595	MLD 3	Au_africanus	375	41.3	2547.038	yes	3
596	MLD 37/38	Au_africanus	440	41.3	2535.996	yes	3
597	Sts 17	Au_africanus	400	43.3	3515.24	yes	3
598	Sts 19/58	Au_africanus	436	28.4	3379.229	yes	3
599	STS 25	Au_africanus	363	28.4	3500.131	yes	3
600	Sts 5	Au_africanus	475	27.9	3672.539	no	3
601	Sts 60	Au_africanus	388	31.4	3581.236	yes	3
602	Sts 71	Au_africanus	411.5	26.6	3595.105	no	3
603	StW 505	Au_africanus	570	32.9	3435.677	yes	3
604	StW 573	Au_africanus	408	40	3779.635	no	3
605	TM 1511	Au_africanus	425	32.9	3643.527	yes	3
606	Sterkfontein Type 2	Au_africanus	457	33.9	3345.785	yes	3
607	Taung 1	Au_africanus	405.5	25.4	2589.65	yes	3
608	BOU-VP-12/130	Au_garhi	450	36	2483.395	yes	3
609	KNM-ER 1805	H_habilis	582	44.5	1739.101	yes	3
610	KNM-ER 1813	H_habilis	478	26.3	1868.3	no	3
611	OH 13	H_habilis	662.3	47	1693.961	yes	3
612	OH 16	H_habilis	638	44.5	1891.042	yes	3
613	OH 24	H_habilis	597	30.3	1903.775	no	3
614	OH 7	H_habilis	778.5	47	1964.36	yes	3
615	StW 53	H_habilis	570	47	2185.157	yes	3
616	SK 847	H_habilis	554	47	1495.652	no	3
617	KGA10-525	P_boisei	545	41.4	1440.546	yes	3
618	KNM-ER 13750	P_boisei	475	46.4	2004.677	yes	3
619	KNM-ER 23000	P_boisei	490	41.4	1856.229	yes	3
620	KNM-ER 406	P_boisei	515	69.8	1791.68	no	3
621	KNM-ER 407	P_boisei	510	55	1772.09	yes	3
622	KNM-ER 732	P_boisei	500	32	1761.111	no	3
623	KNM-WT 17400	P_boisei	400	51.6	1601.722	yes	3
624	OH 5	P_boisei	491	57.6	1840.697	no	3
625	Shungura G-8-323-1976-896	P_boisei	490	47.8	2103.04	yes	3
626	DNH 155	P_robustus	450	34.8	2196.639	yes	3
627	DNH 7	P_robustus	415	45.6	1900.48	yes	3
628	Kromdraai Individual 1	P_robustus	625	45.6	2028.159	yes	3
629	SK 1585	P_robustus	530	35	1780.526	yes	3
630	SK 46	P_robustus	712.5	45.6	2095.964	yes	3
631	SK 47	P_robustus	595.2	45.8	2270.96	yes	3
632	SK 48	P_robustus	600	35.3	1893.36	yes	3
633	SK 49	P_robustus	475	35.3	2246.212	yes	3
634	SK 52	P_robustus	575	45.6	1834.488	yes	3
635	SK 54	P_robustus	500	41.2	1813.538	yes	3
636	SK 859	P_robustus	465	45.6	2216.426	yes	3
637	BOU-VP-2/66	H_ergaster	995	35.1	822.598	yes	3
638	BSN12/P1	H_ergaster	896	60	1252.086	yes	3
639	DAN5/P1	H_ergaster	598	78	1503.796	yes	3
640	KNM-ER 3733	H_ergaster	854	51.9	1630	no	3
641	KNM-ER 3883	H_ergaster	827	58.8	1350.884	no	3
642	KNM-ER 42700	H_ergaster	732.5	61	1599.055	yes	3
643	KNM-WT 15000	H_ergaster	880	76.7	1469.563	no	3
644	MK 2	H_ergaster	1080	51.9	824.142	yes	3
645	OH 12	H_ergaster	727	69.4	585.619	yes	3
646	OH 9	H_ergaster	1013	59.3	1755.317	yes	3
647	KNM-OL 45500	H_ergaster	715	56	907.899	yes	3
648	SK 27	H_ergaster	850	78	2165.026	yes	3
649	Buia	H_ergaster	995	53	992	yes	3
650	PA 830	H_erectus	1025	55.3	469.542	yes	3
651	HLD 6	H_erectus	1190	51.7	310.46	yes	3
652	Gongwangling	H_erectus	780	68.2	1606.332	yes	3
653	G-5-1; PA.84	H_erectus	1300	82	461.154	no	3
654	Mojokerto	H_erectus	962	51.8	1571.783	yes	3
655	Ngandong I (Ng 1)	H_erectus	1172	51.8	119.708	yes	3
656	Ngandong IX (Ng 12)	H_erectus	1153	51.7	116.042	yes	3
657	Ngandong X (Ng 13)	H_erectus	1231	49.3	115.535	yes	3
658	Ngandong XI (Ng 14)	H_erectus	1127	51.7	117.585	yes	3
659	Ngandong V (Ng 6)	H_erectus	1013	45.6	108.41	yes	3
660	Ngandong VI (Ng 7)	H_erectus	1028	51.8	118.969	yes	3
661	Ngawi	H_erectus	952	49.3	106.358	yes	3
662	SM 1	H_erectus	1035	51.7	150.724	yes	3
663	SM 3	H_erectus	938	51.6	100.589	yes	3
664	SM 4	H_erectus	1006	45.6	151.895	yes	3
665	Bukuran	H_erectus	916	51.8	803.248	yes	3
666	Sangiran 10	H_erectus	855	76.1	798.199	yes	3
667	Sangiran 12	H_erectus	1059	51.9	883.342	yes	3
668	Sangiran 17	H_erectus	1004	76.1	828.993	no	3
669	Sangiran 2	H_erectus	793	51.8	1386.946	yes	3
670	Sangiran 3	H_erectus	975	82	800.086	yes	3
671	Sangiran 31 ("Meganthropus-2")	H_erectus	800	51.8	1348.022	yes	3
672	Sangiran 38	H_erectus	850	55.3	857.392	yes	3
673	Sangiran 4	H_erectus	908	51.8	1222.941	yes	3
674	Sangiran Skull IX	H_erectus	870	51.8	823.982	yes	3
675	Hulu 1	H_erectus	876	82	590.461	yes	3
676	Trinil 2	H_erectus	940	55.3	550.175	yes	3
677	Yunxian 2 (EV 9002)	H_erectus	1050	51.8	700.479	yes	3
678	ZKD Skull II	H_erectus	1030	51.8	589.413	yes	3
679	ZKD Skull III	H_erectus	915	51.8	735.204	yes	3
680	ZKD Skull V	H_erectus	1300	51.8	452.038	yes	3
681	ZKD Skull VI	H_erectus	850	51.8	477.537	yes	3
682	ZKD Skull X	H_erectus	1225	50	564.995	yes	3
683	ZKD Skull XI	H_erectus	1015	45.6	894.018	no	3
684	ZKD Skull XII	H_erectus	1030	51.9	767.401	no	3
685	Dali	H_heidelbergensis	1120	45.6	252.141	no	3
686	HBSM2018-000018(A)	H_sapiens	1420	70.2	173.78	yes	3
687	Jinniushan	H_heidelbergensis	1360	77.4	231.678	no	3
688	XUC 1	H_sapiens	1800	72.4	107.388	yes	3
689	Xujiayao 6	H_neanderthalensis	1700	74.1	182.256	yes	3
690	Shungura E-338Y-6	P_aethiopicus	448	37.7	2338.33	yes	3
691	F2	H_heidelbergensis	1420	53.5	37.353	yes	3
692	Aroeira 3	H_neanderthalensis	1110	72.4	381.649	yes	3
693	Reilingen	H_neanderthalensis	1430	66.9	247.291	yes	3
694	KNM ES-11693	H_sapiens	1212	96	225.349	yes	3
695	Eyasi 1	H_sapiens	1245	96	247.364	yes	3
696	Florisbad 1	H_sapiens	1280	96	234.786	no	3
697	BOU-VP-16/1	H_sapiens	1450	54.1	161.131	yes	3
698	Irhoud 1	H_sapiens	1375	80.5	267.882	no	3
699	Irhoud 2	H_sapiens	1400	96	382.464	yes	3
700	KNM-ER 3884	H_sapiens	1400	54.1	235.495	yes	3
701	Omo I	H_sapiens	1400	54.1	242.349	no	3
702	Omo II	H_sapiens	1491	80.5	223.952	yes	3
703	Singa 1	H_sapiens	1400	96	140.639	yes	3
704	BC1	H_sapiens	1507	67.2	126.393	yes	3
705	Boskop skull	H_sapiens	1832	76	17.905	yes	3
706	SAM-AP4692	H_sapiens	1575	48.9	12	no	3
707	Hofmeyr	H_sapiens	1498	52.5	34.138	yes	3
708	Kanjera 1	H_sapiens	1350	62.2	102.32	yes	3
709	Kanjera 3	H_sapiens	1400	52.5	66.043	yes	3
710	LH18	H_sapiens	1237	67.7	109.056	yes	3
711	Nazlet Khater 2	H_sapiens	1420	67.7	33.984	no	3
712	Taza 1	H_sapiens	1125	60.1	18.389	yes	3
713	Tuinplass 1	H_sapiens	1540	47.3	12.666	yes	3
714	Kubbaniya 1	H_sapiens	1368	71.8	22.692	no	3
715	Buhl	H_sapiens	1453	56.5	12.697	no	3
716	Keilor	H_sapiens	1497	83.8	16.569	yes	3
717	Talgai	H_sapiens	1335	83.8	16.539	yes	3
718	WLH-50	H_sapiens	1540	83.8	34.434	yes	3
719	84.MDD.M1	H_sapiens	1271	69.6	11.586	yes	3
720	84.MDN.M1	H_sapiens	1429	50.6	10.125	yes	3
721	Wajak 1	H_sapiens	1475	80.8	49.247	no	3
722	Wajak 2	H_sapiens	1650	40.5	42.961	yes	3
723	Pataud 1	H_sapiens	1323	69.7	26.673	no	3
724	Arene Candide 1	H_sapiens	1414	63.3	30.208	yes	3
725	Arene Candide 10	H_sapiens	1490	68.7	13.553	no	3
726	Arene Candide 11	H_sapiens	1424	72.4	14.057	yes	3
727	Arene Candide 12	H_sapiens	1520	69.6	12.758	no	3
728	Arene Candide 13	H_sapiens	1661	67.6	14.129	yes	3
729	Arene Candide 1-IP	H_sapiens	1490	52.9	27.49	yes	3
730	Arene Candide 2	H_sapiens	1424	73.3	13.045	no	3
731	Arene Candide 4	H_sapiens	1520	67.6	12.936	no	3
732	Brno 1	H_sapiens	1600	86.8	27.949	yes	3
733	Brno 2	H_sapiens	1500	64.9	28.002	yes	3
734	Brno3	H_sapiens	1304	79.6	28.111	no	3
735	Bruniquel 2	H_sapiens	1555	72.4	14.451	yes	3
736	Cap Blanc 1	H_sapiens	1434	59.4	12	no	3
737	Chancelade	H_sapiens	1452	67.4	18.275	no	3
738	Cioclovina 1	H_sapiens	1498.5	82.3	31.919	yes	3
739	Cro-Magnon 1	H_sapiens	1574	70.3	33.166	no	3
740	Cro-Magnon 2	H_sapiens	1402	68.6	32.473	no	3
741	Cro-Magnon 3	H_sapiens	1813	58.8	31.246	no	3
742	DV III	H_sapiens	1285	71.2	31.91	no	3
743	DV XIII	H_sapiens	1590	68.7	31.075	no	3
744	DV XIV	H_sapiens	1663	79.4	31.074	no	3
745	DV XV	H_sapiens	1385	69.8	30.86	no	3
746	DV XVI	H_sapiens	1524	78	31.135	no	3
747	Ein Gev 1	H_sapiens	1464	56.9	19.662	no	3
748	Barma del Caviglione 1	H_sapiens	1475	68.1	29.968	no	3
749	Barma Grande 2	H_sapiens	1814	82.3	18.411	no	3
750	Grotte des Enfants 4	H_sapiens	1745	82.3	23.507	no	3
751	Grotte des Enfants 5	H_sapiens	1446.5	60.8	23.298	no	3
752	Grotte des Enfants 6	H_sapiens	1580	79.6	29.935	yes	3
753	Jingchuan 1	H_sapiens	1464	72	22.926	yes	3
754	Qasr Kharaneh 2	H_sapiens	1382	66.5	19.765	no	3
755	Kostenki 2	H_sapiens	1605	47.7	41.645	yes	3
756	Kostenki 14	H_sapiens	1222	58.8	42.037	yes	3
757	Rochereil 1	H_sapiens	1506	62.2	13.249	no	3
758	Liujiang man	H_sapiens	1567	42.7	74.453	no	3
759	Manot 1	H_sapiens	1218.5	69	52.64	yes	3
760	Mladec 1	H_sapiens	1606	61.2	34.921	no	3
761	Mladec 2	H_sapiens	1390	62.4	35.175	yes	3
762	Mladec 5	H_sapiens	1650	67.2	34.705	yes	3
763	Oberkassel 1	H_sapiens	1492	75.1	14.222	no	3
764	Oberkassel 2	H_sapiens	1330	58.8	14.766	no	3
765	Ohalo II	H_sapiens	1475	74.9	25.55	no	3
766	Pavlov	H_sapiens	1472	72	29.5	yes	3
767	Oase 2	H_sapiens	1579.8	70.1	37.296	yes	3
768	Predmosti 10	H_sapiens	1452	71.9	31.226	no	3
769	Predmosti 3	H_sapiens	1580	70.1	30.49	no	3
770	Predmosti 4	H_sapiens	1250	70.5	29.782	no	3
771	Predmosti 9	H_sapiens	1555	58.8	28.348	no	3
772	Qafzeh 11	H_sapiens	1308	61.2	92.819	yes	3
773	Qafzeh 6	H_sapiens	1524	74	89.47	yes	3
774	Qafzeh 9	H_sapiens	1497	64.4	93.106	no	3
775	Ryonggok #3	H_sapiens	1650	48.6	28.773	yes	3
776	Ryonggok #7	H_sapiens	1450	46.7	48.387	yes	3
777	Minatogawa 1	H_sapiens	1135	63.3	21.052	no	3
778	Minatogawa 2	H_sapiens	1170	48.6	17.031	no	3
779	Minatogawa 4	H_sapiens	1170	47.4	17.999	no	3
780	San Teodoro 1	H_sapiens	1565	47.7	14.787	no	3
781	San Teodoro 2	H_sapiens	1569	40.4	14.894	yes	3
782	San Teodoro 3	H_sapiens	1560	68.6	15.166	yes	3
783	San Teodoro 5	H_sapiens	1484	56.9	14.961	yes	3
784	San Teodoro 7	H_sapiens	1500	48.6	14.734	yes	3
785	Skhul II	H_sapiens	1300	71.2	77.897	yes	3
786	Skhul IV	H_sapiens	1554	72.4	150.054	no	3
787	Skhul IX	H_sapiens	1587	74	110.157	no	3
788	Skhul V	H_sapiens	1363	76.9	110.097	no	3
789	St. Germain-la-Rivie	H_sapiens	1354	59.2	19.913	no	3
790	Sunghir 1	H_sapiens	1510	78.9	27.433	no	3
791	Sunghir 2	H_sapiens	1267	74	34.77	yes	3
792	Sunghir 5	H_sapiens	1400	64.9	26.633	yes	3
793	Tze Yang	H_sapiens	1250	83.6	42.595	yes	3
794	Veyrier 1	H_sapiens	1430	66.7	17.2	yes	3
795	F-81	H_sapiens	1405	58.6	16.807	no	3
796	ZKD UC 101	H_sapiens	1564	83.6	44.36	no	3
797	ZKD UC 102	H_sapiens	1500	43.2	41.489	no	3
798	ZKD UC 103	H_sapiens	1385	71.3	35.482	no	3
799	Apidima 2	H_neanderthalensis	1290	70.1	158.226	yes	3
800	Biache 1	H_neanderthalensis	1344	65.9	191.171	yes	3
801	Ehringsdorf 9	H_neanderthalensis	1450	69	238.121	yes	3
802	Cranium D	H_neanderthalensis	1397	63.7	128.305	yes	3
803	Krapina 2	H_neanderthalensis	1286	68.5	142.44	yes	3
804	Krapina 3	H_neanderthalensis	1272	70.1	158.9	yes	3
805	Krapina 6	H_neanderthalensis	1158	59.7	183.949	yes	3
806	Krapina 5	H_neanderthalensis	1397	59.7	173.861	yes	3
807	La Chaise 1	H_neanderthalensis	1065	83	249.611	yes	3
808	Altamura	H_neanderthalensis	1200	59.7	144.91	yes	3
809	Saccopastore 1	H_neanderthalensis	1094	66.6	240.703	no	3
810	Saccopastore 2	H_neanderthalensis	1290	66	222.022	yes	3
811	Amud 1	H_neanderthalensis	1736	72.1	57.329	no	3
812	Gibraltar 2	H_neanderthalensis	1650	72.1	103.846	yes	3
813	El Sidron J1	H_neanderthalensis	1330	53.5	48.091	yes	3
814	Feldhofer Neanderthal 1	H_neanderthalensis	1261	81.4	43.308	no	3
815	Gibraltar 1	H_neanderthalensis	1213	93.4	97.675	no	3
816	Ganovce 1	H_neanderthalensis	1320	66.9	129.522	yes	3
817	Guattari 1	H_neanderthalensis	1421	83.4	60.726	yes	3
818	La Chapelle-aux-Saints	H_neanderthalensis	1490	81.7	41.478	no	3
819	La Ferrassie 1	H_neanderthalensis	1643	90.5	42.309	no	3
820	La Quina 5	H_neanderthalensis	1350	61	62.154	yes	3
821	Le Moustier 1	H_neanderthalensis	1575	81.2	43.884	no	3
822	Shanidar 1	H_neanderthalensis	1600	67.8	47.15	no	3
823	Shanidar 5	H_neanderthalensis	1550	71.2	58.39	no	3
824	Spy I	H_neanderthalensis	1287	70.8	39.163	no	3
825	Spy II	H_neanderthalensis	1531	83.4	38.339	no	3
826	Tabun C1	H_neanderthalensis	1271	54.2	71.612	no	3
827	Teshik-Tash	H_neanderthalensis	1525	71.2	52.871	yes	3
828	Bodo 1	H_heidelbergensis	1250	83.8	634.898	no	3
829	Kabwe 1	H_heidelbergensis	1249	83.8	335.427	no	3
830	Ndutu 1	H_heidelbergensis	1100	68.2	553.622	yes	3
831	SAM-PQ-EH 1	H_heidelbergensis	1212.5	82.6	500	yes	3
832	ATD6-15	H_heidelbergensis	1000	67.1	983.48	yes	3
833	Arago 21	H_heidelbergensis	1166	35	571.049	no	3
834	Sima de los huesos Cranium 10	H_heidelbergensis	1218	77.8	365.118	yes	3
835	Sima de los huesos Cranium 11	H_heidelbergensis	1057	64.8	586.737	yes	3
836	Sima de los huesos Cranium 12	H_heidelbergensis	1227.5	62.6	518.946	yes	3
837	Sima de los huesos Cranium 13	H_heidelbergensis	1436.5	69	511.373	yes	3
838	Sima de los huesos Cranium 15	H_heidelbergensis	1283.5	69	465.673	yes	3
839	Sima de los huesos Cranium 16	H_heidelbergensis	1236	69	367.824	yes	3
840	Sima de los huesos Cranium 17	H_heidelbergensis	1218	74.1	586.361	yes	3
841	Sima de los huesos Cranium 2	H_heidelbergensis	1333.5	77.8	561.109	yes	3
842	Sima de los huesos Cranium 3	H_heidelbergensis	1230	35	458.732	yes	3
843	Sima de los huesos Cranium 4 (Agamenon)	H_heidelbergensis	1360	35	519.441	yes	3
844	Sima de los huesos Cranium 5 (Miguelon)	H_heidelbergensis	1092	40	554.826	no	3
845	Sima de los huesos Cranium 6 (Rui)	H_heidelbergensis	1225	64.8	516.2	yes	3
846	Sima de los huesos Cranium 7	H_heidelbergensis	1143.5	64.8	561.041	yes	3
847	Sima de los huesos Cranium 8	H_heidelbergensis	1313	35	532.778	yes	3
848	Sima de los huesos Cranium 9	H_heidelbergensis	1201	70.2	480.903	yes	3
849	Ceprano	H_heidelbergensis	1185	65.7	387.251	yes	3
850	Lazaret	H_heidelbergensis	1250	77.8	196.043	yes	3
851	Petralona 1	H_heidelbergensis	1162	51.9	155.512	no	3
852	Steinheim	H_heidelbergensis	1140	35	397.727	no	3
853	Swanscombe	H_heidelbergensis	1325	73.8	377.224	yes	3
854	Verteszollos 2	H_heidelbergensis	1335.7	64.8	181.598	yes	3
855	Zuttiyeh	H_heidelbergensis	1400	69.6	273.403	no	3
856	TM 266-01-060-1	S_tchadensis	365	58	6797.117	no	4
857	ARA-VP 6/500	Ar_ramidus	325	36.2	4414.789	no	4
858	KNM-WT 40000	K_platyops	425	32.6	3616.295	no	4
859	LB1	H_floresiensis	426	34.1	87.683	no	4
860	MH1	Au_sediba	420	52.5	1951.836	no	4
861	KNM-WT 17000	P_aethiopicus	410	37.7	2549.733	no	4
862	MRD-VP-1/1	Au_anamensis	367.5	55.2	3785.933	yes	4
863	D2280	Georgian_H_erectus	730	35.6	1822.346	yes	4
864	D2282	Georgian_H_erectus	650	46	1772.862	yes	4
865	D2700	Georgian_H_erectus	601	35.6	1846.986	no	4
866	D3444/D3900	Georgian_H_erectus	641	46	1822.456	yes	4
867	D4500/D2600	Georgian_H_erectus	546	55.1	1848.807	no	4
868	DH1	H_naledi	560	39.7	293.214	yes	4
869	DH3	H_naledi	465	33.5	329.96	yes	4
870	LES1	H_naledi	610	43.5	236.462	yes	4
871	KNM-ER 1470	H_rudolfensis	752.5	51.9	2086.46	no	4
872	KNM-ER 3732	H_rudolfensis	750	51.9	1870.578	yes	4
873	AL 162-28	Au_afarensis	400	54.3	2949.233	yes	4
874	AL 288-1	Au_afarensis	388	28.9	2943.804	no	4
875	AL 333-105	Au_afarensis	343	31.8	3226.654	yes	4
876	AL 333-45	Au_afarensis	488	59.5	3225.453	yes	4
877	AL 444-2	Au_afarensis	522	59.5	3180.729	yes	4
878	AL 822-1	Au_afarensis	382	21.8	3020.357	yes	4
879	MLD 1	Au_africanus	510	32.5	2591.953	yes	4
880	MLD 3	Au_africanus	375	32.5	2834.984	yes	4
881	MLD 37/38	Au_africanus	440	45	2678.611	yes	4
882	Sts 17	Au_africanus	400	45	3641.827	yes	4
883	Sts 19/58	Au_africanus	436	64.4	3475.124	yes	4
884	STS 25	Au_africanus	363	40	3329.436	yes	4
885	Sts 5	Au_africanus	475	27.9	3367.427	no	4
886	Sts 60	Au_africanus	388	40	3380.216	yes	4
887	Sts 71	Au_africanus	411.5	26.6	3650.312	no	4
888	StW 505	Au_africanus	570	33.2	3620.298	yes	4
889	StW 573	Au_africanus	408	40	3806.052	no	4
890	TM 1511	Au_africanus	425	25.6	3473.323	yes	4
891	Sterkfontein Type 2	Au_africanus	457	51.7	3362.146	yes	4
892	Taung 1	Au_africanus	405.5	27.9	2966.113	yes	4
893	BOU-VP-12/130	Au_garhi	450	36	2456.149	yes	4
894	KNM-ER 1805	H_habilis	582	55.3	1744.747	yes	4
895	KNM-ER 1813	H_habilis	478	26.3	1868.3	no	4
896	OH 13	H_habilis	662.3	26.3	1913.783	yes	4
897	OH 16	H_habilis	638	44.5	1782.573	yes	4
898	OH 24	H_habilis	597	30.3	1874.272	no	4
899	OH 7	H_habilis	778.5	30.3	1915.851	yes	4
900	StW 53	H_habilis	570	30.3	1964.701	yes	4
901	SK 847	H_habilis	554	47	1330.289	no	4
902	KGA10-525	P_boisei	545	64	1434.607	yes	4
903	KNM-ER 13750	P_boisei	475	38.6	1962.664	yes	4
904	KNM-ER 23000	P_boisei	490	41.4	1889.139	yes	4
905	KNM-ER 406	P_boisei	515	69.8	1785.489	no	4
906	KNM-ER 407	P_boisei	510	48.5	1792.399	yes	4
907	KNM-ER 732	P_boisei	500	32	1573.166	no	4
908	KNM-WT 17400	P_boisei	400	40.9	1621.662	yes	4
909	OH 5	P_boisei	491	57.6	1833.013	no	4
910	Shungura G-8-323-1976-896	P_boisei	490	57.6	1996.85	yes	4
911	DNH 155	P_robustus	450	35	1891.323	yes	4
912	DNH 7	P_robustus	415	53.8	1918.16	yes	4
913	Kromdraai Individual 1	P_robustus	625	41.2	2077.082	yes	4
914	SK 1585	P_robustus	530	39	2233.689	yes	4
915	SK 46	P_robustus	712.5	35.8	1887.792	yes	4
916	SK 47	P_robustus	595.2	35	2135.575	yes	4
917	SK 48	P_robustus	600	35.8	2078.664	yes	4
918	SK 49	P_robustus	475	41.2	2101.783	yes	4
919	SK 52	P_robustus	575	38.2	2206.096	yes	4
920	SK 54	P_robustus	500	45.6	2118.928	yes	4
921	SK 859	P_robustus	465	45.6	2192.447	yes	4
922	BOU-VP-2/66	H_ergaster	995	79	977.333	yes	4
923	BSN12/P1	H_ergaster	896	78	1242.879	yes	4
924	DAN5/P1	H_ergaster	598	61	1507.319	yes	4
925	KNM-ER 3733	H_ergaster	854	51.9	1630	no	4
926	KNM-ER 3883	H_ergaster	827	58.8	1447.502	no	4
927	KNM-ER 42700	H_ergaster	732.5	80	1588.356	yes	4
928	KNM-WT 15000	H_ergaster	880	76.7	1315.812	no	4
929	MK 2	H_ergaster	1080	56	842.857	yes	4
930	OH 12	H_ergaster	727	80	641.905	yes	4
931	OH 9	H_ergaster	1013	80	1092.316	yes	4
932	KNM-OL 45500	H_ergaster	715	69.4	772.84	yes	4
933	SK 27	H_ergaster	850	69.4	2255.567	yes	4
934	Buia	H_ergaster	995	56	992	yes	4
935	PA 830	H_erectus	1025	76.1	432.071	yes	4
936	HLD 6	H_erectus	1190	51.6	307.923	yes	4
937	Gongwangling	H_erectus	780	68.2	1551.95	yes	4
938	G-5-1; PA.84	H_erectus	1300	82	344.421	no	4
939	Mojokerto	H_erectus	962	55.3	1677.083	yes	4
940	Ngandong I (Ng 1)	H_erectus	1172	51.6	121.514	yes	4
941	Ngandong IX (Ng 12)	H_erectus	1153	51.6	107.161	yes	4
942	Ngandong X (Ng 13)	H_erectus	1231	76	115.562	yes	4
943	Ngandong XI (Ng 14)	H_erectus	1127	51.6	106.643	yes	4
944	Ngandong V (Ng 6)	H_erectus	1013	51.6	120.629	yes	4
945	Ngandong VI (Ng 7)	H_erectus	1028	52	111.177	yes	4
946	Ngawi	H_erectus	952	76.1	126.046	yes	4
947	SM 1	H_erectus	1035	76.1	87.73	yes	4
948	SM 3	H_erectus	938	51.6	99.013	yes	4
949	SM 4	H_erectus	1006	68.2	91.913	yes	4
950	Bukuran	H_erectus	916	76.1	819.727	yes	4
951	Sangiran 10	H_erectus	855	76.1	837.745	yes	4
952	Sangiran 12	H_erectus	1059	52	863.904	yes	4
953	Sangiran 17	H_erectus	1004	76.1	795.505	no	4
954	Sangiran 2	H_erectus	793	76.1	1178.023	yes	4
955	Sangiran 3	H_erectus	975	51.9	817.77	yes	4
956	Sangiran 31 ("Meganthropus-2")	H_erectus	800	51.6	1256.114	yes	4
957	Sangiran 38	H_erectus	850	51.9	1062.834	yes	4
958	Sangiran 4	H_erectus	908	55.3	1445.973	yes	4
959	Sangiran Skull IX	H_erectus	870	50	830.539	yes	4
960	Hulu 1	H_erectus	876	50	630.249	yes	4
961	Trinil 2	H_erectus	940	51.6	644.872	yes	4
962	Yunxian 2 (EV 9002)	H_erectus	1050	76	660.368	yes	4
963	ZKD Skull II	H_erectus	1030	51.6	829.434	yes	4
964	ZKD Skull III	H_erectus	915	55.3	935.005	yes	4
965	ZKD Skull V	H_erectus	1300	76	472.096	yes	4
966	ZKD Skull VI	H_erectus	850	51.6	892.78	yes	4
967	ZKD Skull X	H_erectus	1225	50	380.204	yes	4
968	ZKD Skull XI	H_erectus	1015	45.6	899.642	no	4
969	ZKD Skull XII	H_erectus	1030	51.9	394.669	no	4
970	Dali	H_heidelbergensis	1120	45.6	246.25	no	4
971	HBSM2018-000018(A)	H_sapiens	1420	82.8	146.353	yes	4
972	Jinniushan	H_heidelbergensis	1360	77.4	236.857	no	4
973	XUC 1	H_heidelbergensis	1800	73.2	100.778	yes	4
974	Xujiayao 6	H_heidelbergensis	1700	73.7	215.255	yes	4
975	Shungura E-338Y-6	P_boisei	448	31	2369.761	yes	4
976	F2	H_neanderthalensis	1420	69.3	38.099	yes	4
977	Aroeira 3	H_heidelbergensis	1110	83.4	387.497	yes	4
978	Reilingen	H_heidelbergensis	1430	74.6	135.886	yes	4
979	KNM ES-11693	H_sapiens	1212	80.5	293.176	yes	4
980	Eyasi 1	H_sapiens	1245	54.1	323.753	yes	4
981	Florisbad 1	H_sapiens	1280	96	248.417	no	4
982	BOU-VP-16/1	H_sapiens	1450	80.5	154.113	yes	4
983	Irhoud 1	H_sapiens	1375	80.5	328.946	no	4
984	Irhoud 2	H_sapiens	1400	80.5	272.025	yes	4
985	KNM-ER 3884	H_sapiens	1400	54.1	244.347	yes	4
986	Omo I	H_sapiens	1400	54.1	226.861	no	4
987	Omo II	H_sapiens	1491	80.5	239.02	yes	4
988	Singa 1	H_sapiens	1400	80.5	147.482	yes	4
989	BC1	H_sapiens	1507	56.3	140.377	yes	4
990	Boskop skull	H_sapiens	1832	47.3	121.715	yes	4
991	SAM-AP4692	H_sapiens	1575	48.9	12	no	4
992	Hofmeyr	H_sapiens	1498	56.5	34.195	yes	4
993	Kanjera 1	H_sapiens	1350	63.5	63.463	yes	4
994	Kanjera 3	H_sapiens	1400	52.2	59.038	yes	4
995	LH18	H_sapiens	1237	55.6	118.887	yes	4
996	Nazlet Khater 2	H_sapiens	1420	67.7	42.936	no	4
997	Taza 1	H_sapiens	1125	50	22.35	yes	4
998	Tuinplass 1	H_sapiens	1540	56.3	17.786	yes	4
999	Kubbaniya 1	H_sapiens	1368	71.8	21.35	no	4
1000	Buhl	H_sapiens	1453	56.5	12.23	no	4
1001	Keilor	H_sapiens	1497	83.8	16.848	yes	4
1002	Talgai	H_sapiens	1335	83.8	19.903	yes	4
1003	WLH-50	H_sapiens	1540	83.8	12.357	yes	4
1004	84.MDD.M1	H_sapiens	1271	69.6	15.247	yes	4
1005	84.MDN.M1	H_sapiens	1429	80.8	16.486	yes	4
1006	Wajak 1	H_sapiens	1475	80.8	51.459	no	4
1007	Wajak 2	H_sapiens	1650	80.8	51.572	yes	4
1008	Pataud 1	H_sapiens	1323	69.7	26.663	no	4
1009	Arene Candide 1	H_sapiens	1414	77.1	29.807	yes	4
1010	Arene Candide 10	H_sapiens	1490	68.7	13.49	no	4
1011	Arene Candide 11	H_sapiens	1424	64.9	12.013	yes	4
1012	Arene Candide 12	H_sapiens	1520	69.6	12.692	no	4
1013	Arene Candide 13	H_sapiens	1661	56.9	12.488	yes	4
1014	Arene Candide 1-IP	H_sapiens	1490	46.7	27.741	yes	4
1015	Arene Candide 2	H_sapiens	1424	73.3	13.64	no	4
1016	Arene Candide 4	H_sapiens	1520	67.6	13.597	no	4
1017	Brno 1	H_sapiens	1600	70.1	28.36	yes	4
1018	Brno 2	H_sapiens	1500	39	27.506	yes	4
1019	Brno3	H_sapiens	1304	79.6	27.406	no	4
1020	Bruniquel 2	H_sapiens	1555	71.9	13.641	yes	4
1021	Cap Blanc 1	H_sapiens	1434	59.4	12	no	4
1022	Chancelade	H_sapiens	1452	67.4	18.598	no	4
1023	Cioclovina 1	H_sapiens	1498.5	71.9	31.779	yes	4
1024	Cro-Magnon 1	H_sapiens	1574	70.3	28.364	no	4
1025	Cro-Magnon 2	H_sapiens	1402	68.6	30.75	no	4
1026	Cro-Magnon 3	H_sapiens	1813	58.8	34.223	no	4
1027	DV III	H_sapiens	1285	71.2	32.23	no	4
1028	DV XIII	H_sapiens	1590	68.7	31.063	no	4
1029	DV XIV	H_sapiens	1663	79.4	31.098	no	4
1030	DV XV	H_sapiens	1385	69.8	31.019	no	4
1031	DV XVI	H_sapiens	1524	78	31.266	no	4
1032	Ein Gev 1	H_sapiens	1464	56.9	19.389	no	4
1033	Barma del Caviglione 1	H_sapiens	1475	68.1	28.895	no	4
1034	Barma Grande 2	H_sapiens	1814	82.3	18.203	no	4
1035	Grotte des Enfants 4	H_sapiens	1745	82.3	22.17	no	4
1036	Grotte des Enfants 5	H_sapiens	1446.5	60.8	25.437	no	4
1037	Grotte des Enfants 6	H_sapiens	1580	76.9	22.275	yes	4
1038	Jingchuan 1	H_sapiens	1464	68.1	44.54	yes	4
1039	Qasr Kharaneh 2	H_sapiens	1382	66.5	19.231	no	4
1040	Kostenki 2	H_sapiens	1605	69.7	36.21	yes	4
1041	Kostenki 14	H_sapiens	1222	70.1	41.215	yes	4
1042	Rochereil 1	H_sapiens	1506	62.2	13.213	no	4
1043	Liujiang man	H_sapiens	1567	42.7	131.8	no	4
1044	Manot 1	H_sapiens	1218.5	71.3	42.025	yes	4
1045	Mladec 1	H_sapiens	1606	61.2	35.826	no	4
1046	Mladec 2	H_sapiens	1390	61.2	35.912	yes	4
1047	Mladec 5	H_sapiens	1650	59.9	37.046	yes	4
1048	Oberkassel 1	H_sapiens	1492	75.1	13.698	no	4
1049	Oberkassel 2	H_sapiens	1330	58.8	14.181	no	4
1050	Ohalo II	H_sapiens	1475	74.9	25.938	no	4
1051	Pavlov	H_sapiens	1472	68.7	29.517	yes	4
1052	Oase 2	H_sapiens	1579.8	69	39.289	yes	4
1053	Predmosti 10	H_sapiens	1452	71.9	29.928	no	4
1054	Predmosti 3	H_sapiens	1580	70.1	28.927	no	4
1055	Predmosti 4	H_sapiens	1250	70.5	30.369	no	4
1056	Predmosti 9	H_sapiens	1555	58.8	28.499	no	4
1057	Qafzeh 11	H_sapiens	1308	68.7	88.653	yes	4
1058	Qafzeh 6	H_sapiens	1524	71.2	90.227	yes	4
1059	Qafzeh 9	H_sapiens	1497	64.4	89.789	no	4
1060	Ryonggok #3	H_sapiens	1650	74.2	14.334	yes	4
1061	Ryonggok #7	H_sapiens	1450	71.8	48.753	yes	4
1062	Minatogawa 1	H_sapiens	1135	63.3	8.495	no	4
1063	Minatogawa 2	H_sapiens	1170	48.6	17.516	no	4
1064	Minatogawa 4	H_sapiens	1170	47.4	18.78	no	4
1065	San Teodoro 1	H_sapiens	1565	47.7	15.138	no	4
1066	San Teodoro 2	H_sapiens	1569	61.3	15.141	yes	4
1067	San Teodoro 3	H_sapiens	1560	71.9	15.13	yes	4
1068	San Teodoro 5	H_sapiens	1484	58.8	14.644	yes	4
1069	San Teodoro 7	H_sapiens	1500	79.6	15.222	yes	4
1070	Skhul II	H_sapiens	1300	58.8	84.009	yes	4
1071	Skhul IV	H_sapiens	1554	72.4	96.487	no	4
1072	Skhul IX	H_sapiens	1587	74	129.619	no	4
1073	Skhul V	H_sapiens	1363	76.9	100.224	no	4
1074	St. Germain-la-Rivie	H_sapiens	1354	59.2	19.923	no	4
1075	Sunghir 1	H_sapiens	1510	78.9	29.639	no	4
1076	Sunghir 2	H_sapiens	1267	58.8	31.209	yes	4
1077	Sunghir 5	H_sapiens	1400	64.9	35.54	yes	4
1078	Tze Yang	H_sapiens	1250	70.1	41.899	yes	4
1079	Veyrier 1	H_sapiens	1430	69	43.296	yes	4
1080	F-81	H_sapiens	1405	58.6	17.031	no	4
1081	ZKD UC 101	H_sapiens	1564	83.6	34.665	no	4
1082	ZKD UC 102	H_sapiens	1500	43.2	42.127	no	4
1083	ZKD UC 103	H_sapiens	1385	71.3	33.939	no	4
1084	Apidima 2	H_neanderthalensis	1290	77.5	148.889	yes	4
1085	Biache 1	H_neanderthalensis	1344	77.5	178.363	yes	4
1086	Ehringsdorf 9	H_neanderthalensis	1450	65.9	205.498	yes	4
1087	Cranium D	H_neanderthalensis	1397	57.4	208.443	yes	4
1088	Krapina 2	H_neanderthalensis	1286	65.9	186.71	yes	4
1089	Krapina 3	H_neanderthalensis	1272	56.1	186.605	yes	4
1090	Krapina 6	H_neanderthalensis	1158	77.5	172.796	yes	4
1091	Krapina 5	H_neanderthalensis	1397	57.4	143.853	yes	4
1092	La Chaise 1	H_neanderthalensis	1065	65.9	290.965	yes	4
1093	Altamura	H_neanderthalensis	1200	65.9	167.199	yes	4
1094	Saccopastore 1	H_neanderthalensis	1094	66.6	195.555	no	4
1095	Saccopastore 2	H_neanderthalensis	1290	65.9	230.395	yes	4
1096	Amud 1	H_neanderthalensis	1736	72.1	61.514	no	4
1097	Gibraltar 2	H_neanderthalensis	1650	61	55.982	yes	4
1098	El Sidron J1	H_neanderthalensis	1330	67.8	51.48	yes	4
1099	Feldhofer Neanderthal 1	H_neanderthalensis	1261	81.4	44.086	no	4
1100	Gibraltar 1	H_neanderthalensis	1213	93.4	65.008	no	4
1101	Ganovce 1	H_neanderthalensis	1320	90.5	120.308	yes	4
1102	Guattari 1	H_neanderthalensis	1421	90.5	61.721	yes	4
1103	La Chapelle-aux-Saints	H_neanderthalensis	1490	81.7	57.772	no	4
1104	La Ferrassie 1	H_neanderthalensis	1643	90.5	43.464	no	4
1105	La Quina 5	H_neanderthalensis	1350	81.7	75.816	yes	4
1106	Le Moustier 1	H_neanderthalensis	1575	81.2	41.078	no	4
1107	Shanidar 1	H_neanderthalensis	1600	67.8	61.345	no	4
1108	Shanidar 5	H_neanderthalensis	1550	71.2	52.284	no	4
1109	Spy I	H_neanderthalensis	1287	70.8	40.912	no	4
1110	Spy II	H_neanderthalensis	1531	83.4	38.318	no	4
1111	Tabun C1	H_neanderthalensis	1271	54.2	88.911	no	4
1112	Teshik-Tash	H_neanderthalensis	1525	54.2	54.721	yes	4
1113	Bodo 1	H_heidelbergensis	1250	83.8	585.891	no	4
1114	Kabwe 1	H_heidelbergensis	1249	83.8	287.395	no	4
1115	Ndutu 1	H_heidelbergensis	1100	83.8	787.394	yes	4
1116	SAM-PQ-EH 1	H_heidelbergensis	1212.5	90.1	500	yes	4
1117	ATD6-15	H_heidelbergensis	1000	67.1	1008.628	yes	4
1118	Arago 21	H_heidelbergensis	1166	35	451.45	no	4
1119	Sima de los huesos Cranium 10	H_heidelbergensis	1218	62.5	468.11	yes	4
1120	Sima de los huesos Cranium 11	H_heidelbergensis	1057	74.1	598.181	yes	4
1121	Sima de los huesos Cranium 12	H_heidelbergensis	1227.5	72.1	374.433	yes	4
1122	Sima de los huesos Cranium 13	H_heidelbergensis	1436.5	62.5	560.427	yes	4
1123	Sima de los huesos Cranium 15	H_heidelbergensis	1283.5	75.8	564.743	yes	4
1124	Sima de los huesos Cranium 16	H_heidelbergensis	1236	51.9	357.973	yes	4
1125	Sima de los huesos Cranium 17	H_heidelbergensis	1218	72.1	402.301	yes	4
1126	Sima de los huesos Cranium 2	H_heidelbergensis	1333.5	69.6	540.543	yes	4
1127	Sima de los huesos Cranium 3	H_heidelbergensis	1230	40	418.456	yes	4
1128	Sima de los huesos Cranium 4 (Agamenon)	H_heidelbergensis	1360	35	533.057	yes	4
1129	Sima de los huesos Cranium 5 (Miguelon)	H_heidelbergensis	1092	40	405.726	no	4
1130	Sima de los huesos Cranium 6 (Rui)	H_heidelbergensis	1225	65.8	429.941	yes	4
1131	Sima de los huesos Cranium 7	H_heidelbergensis	1143.5	56.9	571.074	yes	4
1132	Sima de los huesos Cranium 8	H_heidelbergensis	1313	57.6	549.185	yes	4
1133	Sima de los huesos Cranium 9	H_heidelbergensis	1201	68	602.196	yes	4
1134	Ceprano	H_heidelbergensis	1185	35	420.56	yes	4
1135	Lazaret	H_heidelbergensis	1250	65.8	110.652	yes	4
1136	Petralona 1	H_heidelbergensis	1162	51.9	216.358	no	4
1137	Steinheim	H_heidelbergensis	1140	35	421.98	no	4
1138	Swanscombe	H_heidelbergensis	1325	72.1	416.532	yes	4
1139	Verteszollos 2	H_heidelbergensis	1335.7	82.8	208.07	yes	4
1140	Zuttiyeh	H_heidelbergensis	1400	69.6	241.856	no	4
1141	TM 266-01-060-1	S_tchadensis	365	58	7158.997	no	5
1142	ARA-VP 6/500	Ar_ramidus	325	36.2	4460.618	no	5
1143	KNM-WT 40000	K_platyops	425	32.6	3580.022	no	5
1144	LB1	H_floresiensis	426	34.1	69.289	no	5
1145	MH1	Au_sediba	420	52.5	2041.126	no	5
1146	KNM-WT 17000	P_aethiopicus	410	37.7	2524.848	no	5
1147	MRD-VP-1/1	Au_anamensis	367.5	55.2	3777.227	yes	5
1148	D2280	Georgian_H_erectus	730	35.6	1781.806	yes	5
1149	D2282	Georgian_H_erectus	650	35.6	1812.067	yes	5
1150	D2700	Georgian_H_erectus	601	35.6	1830.673	no	5
1151	D3444/D3900	Georgian_H_erectus	641	35.6	1837.94	yes	5
1152	D4500/D2600	Georgian_H_erectus	546	55.1	1845.856	no	5
1153	DH1	H_naledi	560	34.3	268.24	yes	5
1154	DH3	H_naledi	465	36.1	327.849	yes	5
1155	LES1	H_naledi	610	39.7	308.628	yes	5
1156	KNM-ER 1470	H_rudolfensis	752.5	51.9	2073.42	no	5
1157	KNM-ER 3732	H_rudolfensis	750	51.9	2064.449	yes	5
1158	AL 162-28	Au_afarensis	400	21.8	3070.484	yes	5
1159	AL 288-1	Au_afarensis	388	28.9	3140.853	no	5
1160	AL 333-105	Au_afarensis	343	54.3	3207.687	yes	5
1161	AL 333-45	Au_afarensis	488	33.7	3197.752	yes	5
1162	AL 444-2	Au_afarensis	522	54.3	3060.092	yes	5
1163	AL 822-1	Au_afarensis	382	33.7	2947.956	yes	5
1164	MLD 1	Au_africanus	510	41.3	2771.734	yes	5
1165	MLD 3	Au_africanus	375	37.6	2739.969	yes	5
1166	MLD 37/38	Au_africanus	440	43	2826.188	yes	5
1167	Sts 17	Au_africanus	400	32.8	3416.141	yes	5
1168	Sts 19/58	Au_africanus	436	25.4	3669.881	yes	5
1169	STS 25	Au_africanus	363	34.3	3541.672	yes	5
1170	Sts 5	Au_africanus	475	27.9	3311.989	no	5
1171	Sts 60	Au_africanus	388	36.8	3456.232	yes	5
1172	Sts 71	Au_africanus	411.5	26.6	3402.88	no	5
1173	StW 505	Au_africanus	570	32.9	3447.881	yes	5
1174	StW 573	Au_africanus	408	40	3745.344	no	5
1175	TM 1511	Au_africanus	425	30.2	3579.74	yes	5
1176	Sterkfontein Type 2	Au_africanus	457	30.2	3352.98	yes	5
1177	Taung 1	Au_africanus	405.5	32.8	3014.442	yes	5
1178	BOU-VP-12/130	Au_garhi	450	36	2469.079	yes	5
1179	KNM-ER 1805	H_habilis	582	39	1700.525	yes	5
1180	KNM-ER 1813	H_habilis	478	26.3	1868.3	no	5
1181	OH 13	H_habilis	662.3	55.3	1826.852	yes	5
1182	OH 16	H_habilis	638	39	1854.66	yes	5
1183	OH 24	H_habilis	597	30.3	1863.303	no	5
1184	OH 7	H_habilis	778.5	30.3	1937.578	yes	5
1185	StW 53	H_habilis	570	54.6	2036.798	yes	5
1186	SK 847	H_habilis	554	47	1200.698	no	5
1187	KGA10-525	P_boisei	545	51.6	1436.453	yes	5
1188	KNM-ER 13750	P_boisei	475	68.4	2066.379	yes	5
1189	KNM-ER 23000	P_boisei	490	38.6	1860.027	yes	5
1190	KNM-ER 406	P_boisei	515	69.8	1784.026	no	5
1191	KNM-ER 407	P_boisei	510	47.9	1865.799	yes	5
1192	KNM-ER 732	P_boisei	500	32	1803.653	no	5
1193	KNM-WT 17400	P_boisei	400	51.6	1806.666	yes	5
1194	OH 5	P_boisei	491	57.6	1847.613	no	5
1195	Shungura G-8-323-1976-896	P_boisei	490	51.6	1912.944	yes	5
1196	DNH 155	P_robustus	450	35	1906.168	yes	5
1197	DNH 7	P_robustus	415	30	2117.228	yes	5
1198	Kromdraai Individual 1	P_robustus	625	35	1953.919	yes	5
1199	SK 1585	P_robustus	530	45.6	1938.541	yes	5
1200	SK 46	P_robustus	712.5	34.8	1821.012	yes	5
1201	SK 47	P_robustus	595.2	35.3	2277.472	yes	5
1202	SK 48	P_robustus	600	35	1869.319	yes	5
1203	SK 49	P_robustus	475	30	1806.63	yes	5
1204	SK 52	P_robustus	575	30	1797.226	yes	5
1205	SK 54	P_robustus	500	45.8	2021.194	yes	5
1206	SK 859	P_robustus	465	45.8	1926.129	yes	5
1207	BOU-VP-2/66	H_ergaster	995	56	1014.387	yes	5
1208	BSN12/P1	H_ergaster	896	53	1270.009	yes	5
1209	DAN5/P1	H_ergaster	598	60	1578.182	yes	5
1210	KNM-ER 3733	H_ergaster	854	51.9	1630	no	5
1211	KNM-ER 3883	H_ergaster	827	58.8	1448.403	no	5
1212	KNM-ER 42700	H_ergaster	732.5	69	1584.51	yes	5
1213	KNM-WT 15000	H_ergaster	880	76.7	1397.158	no	5
1214	MK 2	H_ergaster	1080	60	797.008	yes	5
1215	OH 12	H_ergaster	727	56	960.229	yes	5
1216	OH 9	H_ergaster	1013	58.8	1683.614	yes	5
1217	KNM-OL 45500	H_ergaster	715	78	938.73	yes	5
1218	SK 27	H_ergaster	850	80	2232.073	yes	5
1219	Buia	H_ergaster	995	56	992	yes	5
1220	PA 830	H_erectus	1025	76	448.491	yes	5
1221	HLD 6	H_erectus	1190	51.6	313.064	yes	5
1222	Gongwangling	H_erectus	780	51.6	1628.924	yes	5
1223	G-5-1; PA.84	H_erectus	1300	82	601.061	no	5
1224	Mojokerto	H_erectus	962	52	1778.377	yes	5
1225	Ngandong I (Ng 1)	H_erectus	1172	52	120.147	yes	5
1226	Ngandong IX (Ng 12)	H_erectus	1153	76	112.983	yes	5
1227	Ngandong X (Ng 13)	H_erectus	1231	51.6	111.266	yes	5
1228	Ngandong XI (Ng 14)	H_erectus	1127	55.3	121.703	yes	5
1229	Ngandong V (Ng 6)	H_erectus	1013	76.1	122.38	yes	5
1230	Ngandong VI (Ng 7)	H_erectus	1028	55.3	119.541	yes	5
1231	Ngawi	H_erectus	952	52	116.426	yes	5
1232	SM 1	H_erectus	1035	55.3	153.743	yes	5
1233	SM 3	H_erectus	938	51.6	112.109	yes	5
1234	SM 4	H_erectus	1006	76.1	137.425	yes	5
1235	Bukuran	H_erectus	916	49.3	833.362	yes	5
1236	Sangiran 10	H_erectus	855	55.3	804.968	yes	5
1237	Sangiran 12	H_erectus	1059	51.9	872.561	yes	5
1238	Sangiran 17	H_erectus	1004	76.1	846.028	no	5
1239	Sangiran 2	H_erectus	793	52	1348.823	yes	5
1240	Sangiran 3	H_erectus	975	51.6	818.952	yes	5
1241	Sangiran 31 ("Meganthropus-2")	H_erectus	800	51.6	1371.519	yes	5
1242	Sangiran 38	H_erectus	850	55.3	1046.448	yes	5
1243	Sangiran 4	H_erectus	908	55.3	1134.471	yes	5
1244	Sangiran Skull IX	H_erectus	870	76.1	801.533	yes	5
1245	Hulu 1	H_erectus	876	51.9	605.665	yes	5
1246	Trinil 2	H_erectus	940	50	395.498	yes	5
1247	Yunxian 2 (EV 9002)	H_erectus	1050	50	775.951	yes	5
1248	ZKD Skull II	H_erectus	1030	51.6	916.55	yes	5
1249	ZKD Skull III	H_erectus	915	68.2	930.997	yes	5
1250	ZKD Skull V	H_erectus	1300	68.2	422.412	yes	5
1251	ZKD Skull VI	H_erectus	850	76.1	484.653	yes	5
1252	ZKD Skull X	H_erectus	1225	55.3	661.694	yes	5
1253	ZKD Skull XI	H_erectus	1015	45.6	409.185	no	5
1254	ZKD Skull XII	H_erectus	1030	51.9	391.85	no	5
1255	Dali	H_heidelbergensis	1120	45.6	251.241	no	5
1256	HBSM2018-000018(A)	H_sapiens	1420	82.8	280.385	yes	5
1257	Jinniushan	H_sapiens	1360	77.4	211.87	no	5
1258	XUC 1	H_neanderthalensis	1800	35	100.218	yes	5
1259	Xujiayao 6	H_sapiens	1700	69.7	214.253	yes	5
1260	Shungura E-338Y-6	P_boisei	448	37.7	2320.356	yes	5
1261	F2	H_neanderthalensis	1420	59.7	38.174	yes	5
1262	Aroeira 3	H_neanderthalensis	1110	81.4	421.706	yes	5
1263	Reilingen	H_heidelbergensis	1430	83.4	153.693	yes	5
1264	KNM ES-11693	H_sapiens	1212	54.1	206.015	yes	5
1265	Eyasi 1	H_sapiens	1245	54.1	99.272	yes	5
1266	Florisbad 1	H_sapiens	1280	96	261.234	no	5
1267	BOU-VP-16/1	H_sapiens	1450	54.1	153.012	yes	5
1268	Irhoud 1	H_sapiens	1375	80.5	376.824	no	5
1269	Irhoud 2	H_sapiens	1400	54.1	279.501	yes	5
1270	KNM-ER 3884	H_sapiens	1400	54.1	289.258	yes	5
1271	Omo I	H_sapiens	1400	54.1	246.386	no	5
1272	Omo II	H_sapiens	1491	54.1	228.897	yes	5
1273	Singa 1	H_sapiens	1400	54.1	137.986	yes	5
1274	BC1	H_sapiens	1507	60.1	116.44	yes	5
1275	Boskop skull	H_sapiens	1832	47.9	25.207	yes	5
1276	SAM-AP4692	H_sapiens	1575	48.9	12	no	5
1277	Hofmeyr	H_sapiens	1498	60.1	36.371	yes	5
1278	Kanjera 1	H_sapiens	1350	56.8	81.34	yes	5
1279	Kanjera 3	H_sapiens	1400	67.6	91.206	yes	5
1280	LH18	H_sapiens	1237	59.2	117.32	yes	5
1281	Nazlet Khater 2	H_sapiens	1420	67.7	43.106	no	5
1282	Taza 1	H_sapiens	1125	63.1	19.812	yes	5
1283	Tuinplass 1	H_sapiens	1540	47.9	11.934	yes	5
1284	Kubbaniya 1	H_sapiens	1368	71.8	22.022	no	5
1285	Buhl	H_sapiens	1453	56.5	12.545	no	5
1286	Keilor	H_sapiens	1497	83.8	16.233	yes	5
1287	Talgai	H_sapiens	1335	83.8	14.026	yes	5
1288	WLH-50	H_sapiens	1540	83.8	19.492	yes	5
1289	84.MDD.M1	H_sapiens	1271	80.8	19.455	yes	5
1290	84.MDN.M1	H_sapiens	1429	69.6	15.983	yes	5
1291	Wajak 1	H_sapiens	1475	80.8	41.926	no	5
1292	Wajak 2	H_sapiens	1650	44.3	41.588	yes	5
1293	Pataud 1	H_sapiens	1323	69.7	25.918	no	5
1294	Arene Candide 1	H_sapiens	1414	66.9	29.948	yes	5
1295	Arene Candide 10	H_sapiens	1490	68.7	14.743	no	5
1296	Arene Candide 11	H_sapiens	1424	61.2	12.799	yes	5
1297	Arene Candide 12	H_sapiens	1520	69.6	12.645	no	5
1298	Arene Candide 13	H_sapiens	1661	71.4	11.759	yes	5
1299	Arene Candide 1-IP	H_sapiens	1490	71.3	27.333	yes	5
1300	Arene Candide 2	H_sapiens	1424	73.3	14.195	no	5
1301	Arene Candide 4	H_sapiens	1520	67.6	14.36	no	5
1302	Brno 1	H_sapiens	1600	65.4	27.42	yes	5
1303	Brno 2	H_sapiens	1500	72.4	28.065	yes	5
1304	Brno3	H_sapiens	1304	79.6	27.647	no	5
1305	Bruniquel 2	H_sapiens	1555	71.3	13.367	yes	5
1306	Cap Blanc 1	H_sapiens	1434	59.4	12	no	5
1307	Chancelade	H_sapiens	1452	67.4	18.242	no	5
1308	Cioclovina 1	H_sapiens	1498.5	71.3	33.493	yes	5
1309	Cro-Magnon 1	H_sapiens	1574	70.3	28.883	no	5
1310	Cro-Magnon 2	H_sapiens	1402	68.6	29.53	no	5
1311	Cro-Magnon 3	H_sapiens	1813	58.8	32.996	no	5
1312	DV III	H_sapiens	1285	71.2	29.46	no	5
1313	DV XIII	H_sapiens	1590	68.7	31.177	no	5
1314	DV XIV	H_sapiens	1663	79.4	31.105	no	5
1315	DV XV	H_sapiens	1385	69.8	31.078	no	5
1316	DV XVI	H_sapiens	1524	78	31.228	no	5
1317	Ein Gev 1	H_sapiens	1464	56.9	18.781	no	5
1318	Barma del Caviglione 1	H_sapiens	1475	68.1	28.115	no	5
1319	Barma Grande 2	H_sapiens	1814	82.3	18.558	no	5
1320	Grotte des Enfants 4	H_sapiens	1745	82.3	28.251	no	5
1321	Grotte des Enfants 5	H_sapiens	1446.5	60.8	25.207	no	5
1322	Grotte des Enfants 6	H_sapiens	1580	65.4	20.898	yes	5
1323	Jingchuan 1	H_sapiens	1464	40.4	30.785	yes	5
1324	Qasr Kharaneh 2	H_sapiens	1382	66.5	19.031	no	5
1325	Kostenki 2	H_sapiens	1605	59.7	42.317	yes	5
1326	Kostenki 14	H_sapiens	1222	63.3	39.059	yes	5
1327	Rochereil 1	H_sapiens	1506	62.2	13.147	no	5
1328	Liujiang man	H_sapiens	1567	42.7	84.94	no	5
1329	Manot 1	H_sapiens	1218.5	66.9	57.174	yes	5
1330	Mladec 1	H_sapiens	1606	61.2	34.852	no	5
1331	Mladec 2	H_sapiens	1390	63.1	35.758	yes	5
1332	Mladec 5	H_sapiens	1650	69.6	37.132	yes	5
1333	Oberkassel 1	H_sapiens	1492	75.1	14.056	no	5
1334	Oberkassel 2	H_sapiens	1330	58.8	14.274	no	5
1335	Ohalo II	H_sapiens	1475	74.9	24.941	no	5
1336	Pavlov	H_sapiens	1472	82.3	30.026	yes	5
1337	Oase 2	H_sapiens	1579.8	73.3	40.918	yes	5
1338	Predmosti 10	H_sapiens	1452	71.9	29.687	no	5
1339	Predmosti 3	H_sapiens	1580	70.1	29.4	no	5
1340	Predmosti 4	H_sapiens	1250	70.5	29.457	no	5
1341	Predmosti 9	H_sapiens	1555	58.8	30.345	no	5
1342	Qafzeh 11	H_sapiens	1308	65.4	90.293	yes	5
1343	Qafzeh 6	H_sapiens	1524	52.2	93.387	yes	5
1344	Qafzeh 9	H_sapiens	1497	64.4	94.869	no	5
1345	Ryonggok #3	H_sapiens	1650	60.8	25.284	yes	5
1346	Ryonggok #7	H_sapiens	1450	65.4	48.317	yes	5
1347	Minatogawa 1	H_sapiens	1135	63.3	15.071	no	5
1348	Minatogawa 2	H_sapiens	1170	48.6	15.491	no	5
1349	Minatogawa 4	H_sapiens	1170	47.4	16.088	no	5
1350	San Teodoro 1	H_sapiens	1565	47.7	14.968	no	5
1351	San Teodoro 2	H_sapiens	1569	48.6	14.662	yes	5
1352	San Teodoro 3	H_sapiens	1560	71.2	14.637	yes	5
1353	San Teodoro 5	H_sapiens	1484	69	14.651	yes	5
1354	San Teodoro 7	H_sapiens	1500	69.7	14.773	yes	5
1355	Skhul II	H_sapiens	1300	69	68.294	yes	5
1356	Skhul IV	H_sapiens	1554	72.4	66.937	no	5
1357	Skhul IX	H_sapiens	1587	74	57.133	no	5
1358	Skhul V	H_sapiens	1363	76.9	145.504	no	5
1359	St. Germain-la-Rivie	H_sapiens	1354	59.2	14.839	no	5
1360	Sunghir 1	H_sapiens	1510	78.9	27.039	no	5
1361	Sunghir 2	H_sapiens	1267	71.3	33.838	yes	5
1362	Sunghir 5	H_sapiens	1400	48.6	33.297	yes	5
1363	Tze Yang	H_sapiens	1250	71.2	41.801	yes	5
1364	Veyrier 1	H_sapiens	1430	74	42.946	yes	5
1365	F-81	H_sapiens	1405	58.6	17.041	no	5
1366	ZKD UC 101	H_sapiens	1564	83.6	34.938	no	5
1367	ZKD UC 102	H_sapiens	1500	43.2	37.782	no	5
1368	ZKD UC 103	H_sapiens	1385	71.3	33.932	no	5
1369	Apidima 2	H_neanderthalensis	1290	63.7	153.352	yes	5
1370	Biache 1	H_neanderthalensis	1344	68.5	235.719	yes	5
1371	Ehringsdorf 9	H_neanderthalensis	1450	57.4	220.019	yes	5
1372	Cranium D	H_neanderthalensis	1397	65.9	181.764	yes	5
1373	Krapina 2	H_neanderthalensis	1286	59.2	133.777	yes	5
1374	Krapina 3	H_neanderthalensis	1272	76.2	180.387	yes	5
1375	Krapina 6	H_neanderthalensis	1158	76.2	170.779	yes	5
1376	Krapina 5	H_neanderthalensis	1397	63.7	146.233	yes	5
1377	La Chaise 1	H_neanderthalensis	1065	63.7	169.65	yes	5
1378	Altamura	H_neanderthalensis	1200	69.3	167.891	yes	5
1379	Saccopastore 1	H_neanderthalensis	1094	66.6	229.89	no	5
1380	Saccopastore 2	H_neanderthalensis	1290	83	234.073	yes	5
1381	Amud 1	H_neanderthalensis	1736	72.1	63.485	no	5
1382	Gibraltar 2	H_neanderthalensis	1650	63.5	90.219	yes	5
1383	El Sidron J1	H_neanderthalensis	1330	74.6	48.084	yes	5
1384	Feldhofer Neanderthal 1	H_neanderthalensis	1261	81.4	42.985	no	5
1385	Gibraltar 1	H_neanderthalensis	1213	93.4	70.35	no	5
1386	Ganovce 1	H_neanderthalensis	1320	63.5	123.809	yes	5
1387	Guattari 1	H_neanderthalensis	1421	63.5	62.527	yes	5
1388	La Chapelle-aux-Saints	H_neanderthalensis	1490	81.7	62.111	no	5
1389	La Ferrassie 1	H_neanderthalensis	1643	90.5	44.408	no	5
1390	La Quina 5	H_neanderthalensis	1350	74.6	54.402	yes	5
1391	Le Moustier 1	H_neanderthalensis	1575	81.2	49.417	no	5
1392	Shanidar 1	H_neanderthalensis	1600	67.8	68.926	no	5
1393	Shanidar 5	H_neanderthalensis	1550	71.2	61.138	no	5
1394	Spy I	H_neanderthalensis	1287	70.8	39.995	no	5
1395	Spy II	H_neanderthalensis	1531	83.4	44.565	no	5
1396	Tabun C1	H_neanderthalensis	1271	54.2	98.199	no	5
1397	Teshik-Tash	H_neanderthalensis	1525	82.6	46.297	yes	5
1398	Bodo 1	H_heidelbergensis	1250	83.8	485.708	no	5
1399	Kabwe 1	H_heidelbergensis	1249	83.8	321.335	no	5
1400	Ndutu 1	H_heidelbergensis	1100	68.2	926.98	yes	5
1401	SAM-PQ-EH 1	H_heidelbergensis	1212.5	83.8	500	yes	5
1402	ATD6-15	H_heidelbergensis	1000	76	868.212	yes	5
1403	Arago 21	H_heidelbergensis	1166	35	530.682	no	5
1404	Sima de los huesos Cranium 10	H_heidelbergensis	1218	72.1	464.843	yes	5
1405	Sima de los huesos Cranium 11	H_heidelbergensis	1057	65.8	394.18	yes	5
1406	Sima de los huesos Cranium 12	H_heidelbergensis	1227.5	57.8	586.105	yes	5
1407	Sima de los huesos Cranium 13	H_heidelbergensis	1436.5	63.8	598.298	yes	5
1408	Sima de los huesos Cranium 15	H_heidelbergensis	1283.5	74.1	577.019	yes	5
1409	Sima de los huesos Cranium 16	H_heidelbergensis	1236	66.2	588.834	yes	5
1410	Sima de los huesos Cranium 17	H_heidelbergensis	1218	69.7	456.598	yes	5
1411	Sima de los huesos Cranium 2	H_heidelbergensis	1333.5	69	526.47	yes	5
1412	Sima de los huesos Cranium 3	H_heidelbergensis	1230	68	430.788	yes	5
1413	Sima de los huesos Cranium 4 (Agamenon)	H_heidelbergensis	1360	69	471.578	yes	5
1414	Sima de los huesos Cranium 5 (Miguelon)	H_heidelbergensis	1092	40	520.274	no	5
1415	Sima de los huesos Cranium 6 (Rui)	H_heidelbergensis	1225	66.2	501.417	yes	5
1416	Sima de los huesos Cranium 7	H_heidelbergensis	1143.5	69	586.536	yes	5
1417	Sima de los huesos Cranium 8	H_heidelbergensis	1313	65.8	557.48	yes	5
1418	Sima de los huesos Cranium 9	H_heidelbergensis	1201	40	381.851	yes	5
1419	Ceprano	H_heidelbergensis	1185	72.1	368.722	yes	5
1420	Lazaret	H_heidelbergensis	1250	68	140.432	yes	5
1421	Petralona 1	H_heidelbergensis	1162	51.9	172.893	no	5
1422	Steinheim	H_heidelbergensis	1140	35	392.251	no	5
1423	Swanscombe	H_heidelbergensis	1325	35	396.777	yes	5
1424	Verteszollos 2	H_heidelbergensis	1335.7	58.3	238.121	yes	5
1425	Zuttiyeh	H_heidelbergensis	1400	69.6	396.031	no	5
1426	TM 266-01-060-1	S_tchadensis	365	58	7335.682	no	6
1427	ARA-VP 6/500	Ar_ramidus	325	36.2	4450.406	no	6
1428	KNM-WT 40000	K_platyops	425	32.6	3429.825	no	6
1429	LB1	H_floresiensis	426	34.1	79.392	no	6
1430	MH1	Au_sediba	420	52.5	2122.699	no	6
1431	KNM-WT 17000	P_aethiopicus	410	37.7	2511.788	no	6
1432	MRD-VP-1/1	Au_anamensis	367.5	55.2	3779.244	yes	6
1433	D2280	Georgian_H_erectus	730	35.6	1782.63	yes	6
1434	D2282	Georgian_H_erectus	650	55.1	1785.928	yes	6
1435	D2700	Georgian_H_erectus	601	35.6	1840.867	no	6
1436	D3444/D3900	Georgian_H_erectus	641	35.6	1771.033	yes	6
1437	D4500/D2600	Georgian_H_erectus	546	55.1	1820.113	no	6
1438	DH1	H_naledi	560	35.7	312.512	yes	6
1439	DH3	H_naledi	465	36.1	248.75	yes	6
1440	LES1	H_naledi	610	36.1	242.354	yes	6
1441	KNM-ER 1470	H_rudolfensis	752.5	51.9	2080.783	no	6
1442	KNM-ER 3732	H_rudolfensis	750	67.2	1939.665	yes	6
1443	AL 162-28	Au_afarensis	400	43.3	2997.07	yes	6
1444	AL 288-1	Au_afarensis	388	28.9	3156.288	no	6
1445	AL 333-105	Au_afarensis	343	40.4	3227.482	yes	6
1446	AL 333-45	Au_afarensis	488	49.7	3206.895	yes	6
1447	AL 444-2	Au_afarensis	522	52.8	3047.026	yes	6
1448	AL 822-1	Au_afarensis	382	59.3	3193.536	yes	6
1449	MLD 1	Au_africanus	510	25.4	3019.887	yes	6
1450	MLD 3	Au_africanus	375	36.2	3015.543	yes	6
1451	MLD 37/38	Au_africanus	440	45	2503.37	yes	6
1452	Sts 17	Au_africanus	400	40	3413.263	yes	6
1453	Sts 19/58	Au_africanus	436	38.1	3677.282	yes	6
1454	STS 25	Au_africanus	363	25.4	3590.147	yes	6
1455	Sts 5	Au_africanus	475	27.9	3633.745	no	6
1456	Sts 60	Au_africanus	388	45	3633.573	yes	6
1457	Sts 71	Au_africanus	411.5	26.6	3416.411	no	6
1458	StW 505	Au_africanus	570	34.3	3665.133	yes	6
1459	StW 573	Au_africanus	408	40	3610.886	no	6
1460	TM 1511	Au_africanus	425	36.2	3505.804	yes	6
1461	Sterkfontein Type 2	Au_africanus	457	31.4	3570.342	yes	6
1462	Taung 1	Au_africanus	405.5	30.2	2721.445	yes	6
1463	BOU-VP-12/130	Au_garhi	450	36	2497.497	yes	6
1464	KNM-ER 1805	H_habilis	582	65	1721.028	yes	6
1465	KNM-ER 1813	H_habilis	478	26.3	1868.3	no	6
1466	OH 13	H_habilis	662.3	65	1706.638	yes	6
1467	OH 16	H_habilis	638	26.3	1896.861	yes	6
1468	OH 24	H_habilis	597	30.3	1894.401	no	6
1469	OH 7	H_habilis	778.5	58	1966.387	yes	6
1470	StW 53	H_habilis	570	39	1871.358	yes	6
1471	SK 847	H_habilis	554	47	1110.884	no	6
1472	KGA10-525	P_boisei	545	68.4	1414.203	yes	6
1473	KNM-ER 13750	P_boisei	475	57.6	1982.804	yes	6
1474	KNM-ER 23000	P_boisei	490	32	1870.177	yes	6
1475	KNM-ER 406	P_boisei	515	69.8	1573.466	no	6
1476	KNM-ER 407	P_boisei	510	51.6	1769.627	yes	6
1477	KNM-ER 732	P_boisei	500	32	1885.16	no	6
1478	KNM-WT 17400	P_boisei	400	68.4	1796.857	yes	6
1479	OH 5	P_boisei	491	57.6	1839.97	no	6
1480	Shungura G-8-323-1976-896	P_boisei	490	32	2100.32	yes	6
1481	DNH 155	P_robustus	450	39	2089.684	yes	6
1482	DNH 7	P_robustus	415	45.8	2180.465	yes	6
1483	Kromdraai Individual 1	P_robustus	625	53.8	2104.545	yes	6
1484	SK 1585	P_robustus	530	35.3	1895.287	yes	6
1485	SK 46	P_robustus	712.5	38.2	1638.635	yes	6
1486	SK 47	P_robustus	595.2	41.2	2218.104	yes	6
1487	SK 48	P_robustus	600	35.8	2088.36	yes	6
1488	SK 49	P_robustus	475	45.3	1845.238	yes	6
1489	SK 52	P_robustus	575	53.8	2152.546	yes	6
1490	SK 54	P_robustus	500	45.8	1702.044	yes	6
1491	SK 859	P_robustus	465	45.8	1890.07	yes	6
1492	BOU-VP-2/66	H_ergaster	995	69.4	832.426	yes	6
1493	BSN12/P1	H_ergaster	896	69.4	1248.74	yes	6
1494	DAN5/P1	H_ergaster	598	80	1548.337	yes	6
1495	KNM-ER 3733	H_ergaster	854	51.9	1630	no	6
1496	KNM-ER 3883	H_ergaster	827	58.8	1448.351	no	6
1497	KNM-ER 42700	H_ergaster	732.5	35.1	1592.277	yes	6
1498	KNM-WT 15000	H_ergaster	880	76.7	1452.979	no	6
1499	MK 2	H_ergaster	1080	53	728.427	yes	6
1500	OH 12	H_ergaster	727	59.3	875.81	yes	6
1501	OH 9	H_ergaster	1013	53	1611.197	yes	6
1502	KNM-OL 45500	H_ergaster	715	69.4	830.599	yes	6
1503	SK 27	H_ergaster	850	35.1	2208.682	yes	6
1504	Buia	H_ergaster	995	80	992	yes	6
1505	PA 830	H_erectus	1025	68.2	385.524	yes	6
1506	HLD 6	H_erectus	1190	76.1	244.943	yes	6
1507	Gongwangling	H_erectus	780	76	1574.469	yes	6
1508	G-5-1; PA.84	H_erectus	1300	82	680.663	no	6
1509	Mojokerto	H_erectus	962	55.3	1699.056	yes	6
1510	Ngandong I (Ng 1)	H_erectus	1172	76.1	102.795	yes	6
1511	Ngandong IX (Ng 12)	H_erectus	1153	49.3	102.985	yes	6
1512	Ngandong X (Ng 13)	H_erectus	1231	76	100.303	yes	6
1513	Ngandong XI (Ng 14)	H_erectus	1127	55.3	114.853	yes	6
1514	Ngandong V (Ng 6)	H_erectus	1013	68.2	113.6	yes	6
1515	Ngandong VI (Ng 7)	H_erectus	1028	52	100.073	yes	6
1516	Ngawi	H_erectus	952	68.2	136.724	yes	6
1517	SM 1	H_erectus	1035	76	127.672	yes	6
1518	SM 3	H_erectus	938	76	108.945	yes	6
1519	SM 4	H_erectus	1006	51.7	94.814	yes	6
1520	Bukuran	H_erectus	916	76.1	850.674	yes	6
1521	Sangiran 10	H_erectus	855	76	849.525	yes	6
1522	Sangiran 12	H_erectus	1059	76	813.836	yes	6
1523	Sangiran 17	H_erectus	1004	76.1	853.758	no	6
1524	Sangiran 2	H_erectus	793	52	1071.55	yes	6
1525	Sangiran 3	H_erectus	975	76.1	865.178	yes	6
1526	Sangiran 31 ("Meganthropus-2")	H_erectus	800	49.3	871.92	yes	6
1527	Sangiran 38	H_erectus	850	76	1389.372	yes	6
1528	Sangiran 4	H_erectus	908	76	1258.792	yes	6
1529	Sangiran Skull IX	H_erectus	870	76	834.954	yes	6
1530	Hulu 1	H_erectus	876	51.8	538.402	yes	6
1531	Trinil 2	H_erectus	940	76.1	498.453	yes	6
1532	Yunxian 2 (EV 9002)	H_erectus	1050	50	447.918	yes	6
1533	ZKD Skull II	H_erectus	1030	68.2	704.634	yes	6
1534	ZKD Skull III	H_erectus	915	68.2	876.743	yes	6
1535	ZKD Skull V	H_erectus	1300	50	454.301	yes	6
1536	ZKD Skull VI	H_erectus	850	51.8	896.511	yes	6
1537	ZKD Skull X	H_erectus	1225	50	582.486	yes	6
1538	ZKD Skull XI	H_erectus	1015	45.6	398.518	no	6
1539	ZKD Skull XII	H_erectus	1030	51.9	685.068	no	6
1540	Dali	H_neanderthalensis	1120	45.6	251.98	no	6
1541	HBSM2018-000018(A)	H_sapiens	1420	82.8	235.744	yes	6
1542	Jinniushan	H_sapiens	1360	77.4	255.523	no	6
1543	XUC 1	H_heidelbergensis	1800	69	113.482	yes	6
1544	Xujiayao 6	H_sapiens	1700	65.8	209.469	yes	6
1545	Shungura E-338Y-6	P_aethiopicus	448	31	2315.221	yes	6
1546	F2	H_heidelbergensis	1420	72.4	39.212	yes	6
1547	Aroeira 3	H_neanderthalensis	1110	82.6	377.524	yes	6
1548	Reilingen	H_heidelbergensis	1430	67.8	136.386	yes	6
1549	KNM ES-11693	H_sapiens	1212	80.5	234.577	yes	6
1550	Eyasi 1	H_sapiens	1245	96	305.909	yes	6
1551	Florisbad 1	H_sapiens	1280	96	253.985	no	6
1552	BOU-VP-16/1	H_sapiens	1450	80.5	147.4	yes	6
1553	Irhoud 1	H_sapiens	1375	80.5	262.066	no	6
1554	Irhoud 2	H_sapiens	1400	80.5	331.118	yes	6
1555	KNM-ER 3884	H_sapiens	1400	80.5	371.672	yes	6
1556	Omo I	H_sapiens	1400	54.1	247.89	no	6
1557	Omo II	H_sapiens	1491	96	217.491	yes	6
1558	Singa 1	H_sapiens	1400	96	124.888	yes	6
1559	BC1	H_sapiens	1507	62.6	145.192	yes	6
1560	Boskop skull	H_sapiens	1832	63.5	80.044	yes	6
1561	SAM-AP4692	H_sapiens	1575	48.9	12	no	6
1562	Hofmeyr	H_sapiens	1498	67.6	36.394	yes	6
1563	Kanjera 1	H_sapiens	1350	62.2	96.45	yes	6
1564	Kanjera 3	H_sapiens	1400	67.4	36.618	yes	6
1565	LH18	H_sapiens	1237	65.1	128.69	yes	6
1566	Nazlet Khater 2	H_sapiens	1420	67.7	33.923	no	6
1567	Taza 1	H_sapiens	1125	62.2	17.669	yes	6
1568	Tuinplass 1	H_sapiens	1540	65.1	14.687	yes	6
1569	Kubbaniya 1	H_sapiens	1368	71.8	22.368	no	6
1570	Buhl	H_sapiens	1453	56.5	12.293	no	6
1571	Keilor	H_sapiens	1497	83.8	17.921	yes	6
1572	Talgai	H_sapiens	1335	83.8	15.064	yes	6
1573	WLH-50	H_sapiens	1540	83.8	26.048	yes	6
1574	84.MDD.M1	H_sapiens	1271	57.7	6.629	yes	6
1575	84.MDN.M1	H_sapiens	1429	40.5	12.536	yes	6
1576	Wajak 1	H_sapiens	1475	80.8	49.458	no	6
1577	Wajak 2	H_sapiens	1650	50.6	54.266	yes	6
1578	Pataud 1	H_sapiens	1323	69.7	26.581	no	6
1579	Arene Candide 1	H_sapiens	1414	64.9	27.54	yes	6
1580	Arene Candide 10	H_sapiens	1490	68.7	13.366	no	6
1581	Arene Candide 11	H_sapiens	1424	69.7	14.601	yes	6
1582	Arene Candide 12	H_sapiens	1520	69.6	12.662	no	6
1583	Arene Candide 13	H_sapiens	1661	47.7	12.798	yes	6
1584	Arene Candide 1-IP	H_sapiens	1490	71.3	27.746	yes	6
1585	Arene Candide 2	H_sapiens	1424	73.3	11.611	no	6
1586	Arene Candide 4	H_sapiens	1520	67.6	11.864	no	6
1587	Brno 1	H_sapiens	1600	58.8	27.511	yes	6
1588	Brno 2	H_sapiens	1500	59.9	27.873	yes	6
1589	Brno3	H_sapiens	1304	79.6	28.01	no	6
1590	Bruniquel 2	H_sapiens	1555	60.8	13.355	yes	6
1591	Cap Blanc 1	H_sapiens	1434	59.4	12	no	6
1592	Chancelade	H_sapiens	1452	67.4	18.306	no	6
1593	Cioclovina 1	H_sapiens	1498.5	67.6	33.089	yes	6
1594	Cro-Magnon 1	H_sapiens	1574	70.3	32.689	no	6
1595	Cro-Magnon 2	H_sapiens	1402	68.6	30.277	no	6
1596	Cro-Magnon 3	H_sapiens	1813	58.8	33.154	no	6
1597	DV III	H_sapiens	1285	71.2	32.094	no	6
1598	DV XIII	H_sapiens	1590	68.7	31.18	no	6
1599	DV XIV	H_sapiens	1663	79.4	30.954	no	6
1600	DV XV	H_sapiens	1385	69.8	30.888	no	6
1601	DV XVI	H_sapiens	1524	78	31.458	no	6
1602	Ein Gev 1	H_sapiens	1464	56.9	19.487	no	6
1603	Barma del Caviglione 1	H_sapiens	1475	68.1	26.999	no	6
1604	Barma Grande 2	H_sapiens	1814	82.3	18.305	no	6
1605	Grotte des Enfants 4	H_sapiens	1745	82.3	28.493	no	6
1606	Grotte des Enfants 5	H_sapiens	1446.5	60.8	23.023	no	6
1607	Grotte des Enfants 6	H_sapiens	1580	66.7	26.186	yes	6
1608	Jingchuan 1	H_sapiens	1464	47.4	19.74	yes	6
1609	Qasr Kharaneh 2	H_sapiens	1382	66.5	19.641	no	6
1610	Kostenki 2	H_sapiens	1605	64.9	38.806	yes	6
1611	Kostenki 14	H_sapiens	1222	69.6	38.328	yes	6
1612	Rochereil 1	H_sapiens	1506	62.2	13.221	no	6
1613	Liujiang man	H_sapiens	1567	42.7	72.309	no	6
1614	Manot 1	H_sapiens	1218.5	43.2	65.882	yes	6
1615	Mladec 1	H_sapiens	1606	61.2	35.822	no	6
1616	Mladec 2	H_sapiens	1390	66.5	36.173	yes	6
1617	Mladec 5	H_sapiens	1650	59.9	40.015	yes	6
1618	Oberkassel 1	H_sapiens	1492	75.1	14.428	no	6
1619	Oberkassel 2	H_sapiens	1330	58.8	13.914	no	6
1620	Ohalo II	H_sapiens	1475	74.9	23.366	no	6
1621	Pavlov	H_sapiens	1472	75.1	29.377	yes	6
1622	Oase 2	H_sapiens	1579.8	58.8	38.865	yes	6
1623	Predmosti 10	H_sapiens	1452	71.9	29.668	no	6
1624	Predmosti 3	H_sapiens	1580	70.1	30.852	no	6
1625	Predmosti 4	H_sapiens	1250	70.5	28.878	no	6
1626	Predmosti 9	H_sapiens	1555	58.8	30.41	no	6
1627	Qafzeh 11	H_sapiens	1308	66.5	91.399	yes	6
1628	Qafzeh 6	H_sapiens	1524	59.7	92.486	yes	6
1629	Qafzeh 9	H_sapiens	1497	64.4	92.846	no	6
1630	Ryonggok #3	H_sapiens	1650	72	46.461	yes	6
1631	Ryonggok #7	H_sapiens	1450	60.8	47.269	yes	6
1632	Minatogawa 1	H_sapiens	1135	63.3	16.486	no	6
1633	Minatogawa 2	H_sapiens	1170	48.6	18.041	no	6
1634	Minatogawa 4	H_sapiens	1170	47.4	15.132	no	6
1635	San Teodoro 1	H_sapiens	1565	47.7	14.741	no	6
1636	San Teodoro 2	H_sapiens	1569	57.9	14.846	yes	6
1637	San Teodoro 3	H_sapiens	1560	74.2	14.943	yes	6
1638	San Teodoro 5	H_sapiens	1484	83.6	14.876	yes	6
1639	San Teodoro 7	H_sapiens	1500	59.2	14.704	yes	6
1640	Skhul II	H_sapiens	1300	66.5	135.498	yes	6
1641	Skhul IV	H_sapiens	1554	72.4	54.357	no	6
1642	Skhul IX	H_sapiens	1587	74	116.403	no	6
1643	Skhul V	H_sapiens	1363	76.9	108.141	no	6
1644	St. Germain-la-Rivie	H_sapiens	1354	59.2	20.322	no	6
1645	Sunghir 1	H_sapiens	1510	78.9	32.157	no	6
1646	Sunghir 2	H_sapiens	1267	56.9	32.505	yes	6
1647	Sunghir 5	H_sapiens	1400	63.1	23.372	yes	6
1648	Tze Yang	H_sapiens	1250	82.3	41.669	yes	6
1649	Veyrier 1	H_sapiens	1430	69.6	28.066	yes	6
1650	F-81	H_sapiens	1405	58.6	17.347	no	6
1651	ZKD UC 101	H_sapiens	1564	83.6	33.884	no	6
1652	ZKD UC 102	H_sapiens	1500	43.2	37.957	no	6
1653	ZKD UC 103	H_sapiens	1385	71.3	40.051	no	6
1654	Apidima 2	H_neanderthalensis	1290	69.3	147.249	yes	6
1655	Biache 1	H_neanderthalensis	1344	63.7	246.366	yes	6
1656	Ehringsdorf 9	H_neanderthalensis	1450	67.4	236.55	yes	6
1657	Cranium D	H_neanderthalensis	1397	70.1	182.99	yes	6
1658	Krapina 2	H_neanderthalensis	1286	59.7	118.95	yes	6
1659	Krapina 3	H_neanderthalensis	1272	67.4	159.284	yes	6
1660	Krapina 6	H_neanderthalensis	1158	59.7	197.06	yes	6
1661	Krapina 5	H_neanderthalensis	1397	67.4	143.376	yes	6
1662	La Chaise 1	H_neanderthalensis	1065	59.7	38.83	yes	6
1663	Altamura	H_neanderthalensis	1200	69.3	131.674	yes	6
1664	Saccopastore 1	H_neanderthalensis	1094	66.6	212.39	no	6
1665	Saccopastore 2	H_neanderthalensis	1290	70.1	194.181	yes	6
1666	Amud 1	H_neanderthalensis	1736	72.1	50.68	no	6
1667	Gibraltar 2	H_neanderthalensis	1650	70.8	52.108	yes	6
1668	El Sidron J1	H_neanderthalensis	1330	81.4	48.128	yes	6
1669	Feldhofer Neanderthal 1	H_neanderthalensis	1261	81.4	43.961	no	6
1670	Gibraltar 1	H_neanderthalensis	1213	93.4	61.563	no	6
1671	Ganovce 1	H_neanderthalensis	1320	53.5	122.608	yes	6
1672	Guattari 1	H_neanderthalensis	1421	54.2	50.559	yes	6
1673	La Chapelle-aux-Saints	H_neanderthalensis	1490	81.7	48.614	no	6
1674	La Ferrassie 1	H_neanderthalensis	1643	90.5	43.609	no	6
1675	La Quina 5	H_neanderthalensis	1350	93.4	60.215	yes	6
1676	Le Moustier 1	H_neanderthalensis	1575	81.2	52.272	no	6
1677	Shanidar 1	H_neanderthalensis	1600	67.8	58.713	no	6
1678	Shanidar 5	H_neanderthalensis	1550	71.2	62.482	no	6
1679	Spy I	H_neanderthalensis	1287	70.8	45.102	no	6
1680	Spy II	H_neanderthalensis	1531	83.4	47.299	no	6
1681	Tabun C1	H_neanderthalensis	1271	54.2	71.587	no	6
1682	Teshik-Tash	H_neanderthalensis	1525	70.8	53.527	yes	6
1683	Bodo 1	H_heidelbergensis	1250	83.8	639.213	no	6
1684	Kabwe 1	H_heidelbergensis	1249	83.8	302.943	no	6
1685	Ndutu 1	H_heidelbergensis	1100	53.3	932.06	yes	6
1686	SAM-PQ-EH 1	H_heidelbergensis	1212.5	53.3	500	yes	6
1687	ATD6-15	H_heidelbergensis	1000	76	938.532	yes	6
1688	Arago 21	H_heidelbergensis	1166	35	373.051	no	6
1689	Sima de los huesos Cranium 10	H_heidelbergensis	1218	65.7	591.12	yes	6
1690	Sima de los huesos Cranium 11	H_heidelbergensis	1057	79.6	441.846	yes	6
1691	Sima de los huesos Cranium 12	H_heidelbergensis	1227.5	56.9	546.705	yes	6
1692	Sima de los huesos Cranium 13	H_heidelbergensis	1436.5	64.8	372.422	yes	6
1693	Sima de los huesos Cranium 15	H_heidelbergensis	1283.5	62.5	391.51	yes	6
1694	Sima de los huesos Cranium 16	H_heidelbergensis	1236	78.7	417.705	yes	6
1695	Sima de los huesos Cranium 17	H_heidelbergensis	1218	70.2	484.763	yes	6
1696	Sima de los huesos Cranium 2	H_heidelbergensis	1333.5	82.8	513.394	yes	6
1697	Sima de los huesos Cranium 3	H_heidelbergensis	1230	62.5	541.877	yes	6
1698	Sima de los huesos Cranium 4 (Agamenon)	H_heidelbergensis	1360	65.2	525.763	yes	6
1699	Sima de los huesos Cranium 5 (Miguelon)	H_heidelbergensis	1092	40	562.153	no	6
1700	Sima de los huesos Cranium 6 (Rui)	H_heidelbergensis	1225	82.8	523.83	yes	6
1701	Sima de los huesos Cranium 7	H_heidelbergensis	1143.5	63.8	542.656	yes	6
1702	Sima de los huesos Cranium 8	H_heidelbergensis	1313	56.9	400.861	yes	6
1703	Sima de los huesos Cranium 9	H_heidelbergensis	1201	69.6	582.908	yes	6
1704	Ceprano	H_heidelbergensis	1185	78.7	404.835	yes	6
1705	Lazaret	H_heidelbergensis	1250	79.6	219.603	yes	6
1706	Petralona 1	H_heidelbergensis	1162	51.9	180.189	no	6
1707	Steinheim	H_heidelbergensis	1140	35	399.342	no	6
1708	Swanscombe	H_heidelbergensis	1325	35	389.739	yes	6
1709	Verteszollos 2	H_heidelbergensis	1335.7	62.5	194.256	yes	6
1710	Zuttiyeh	H_heidelbergensis	1400	69.6	323.998	no	6
1711	TM 266-01-060-1	S_tchadensis	365	58	6781.159	no	7
1712	ARA-VP 6/500	Ar_ramidus	325	36.2	4412.629	no	7
1713	KNM-WT 40000	K_platyops	425	32.6	3629.788	no	7
1714	LB1	H_floresiensis	426	34.1	83.608	no	7
1715	MH1	Au_sediba	420	52.5	1967.748	no	7
1716	KNM-WT 17000	P_aethiopicus	410	37.7	2517.142	no	7
1717	MRD-VP-1/1	Au_anamensis	367.5	60.9	3802.649	yes	7
1718	D2280	Georgian_H_erectus	730	46	1848.025	yes	7
1719	D2282	Georgian_H_erectus	650	46	1773.598	yes	7
1720	D2700	Georgian_H_erectus	601	35.6	1786.08	no	7
1721	D3444/D3900	Georgian_H_erectus	641	46	1809.042	yes	7
1722	D4500/D2600	Georgian_H_erectus	546	55.1	1820.941	no	7
1723	DH1	H_naledi	560	39.7	325.78	yes	7
1724	DH3	H_naledi	465	39.7	303.48	yes	7
1725	LES1	H_naledi	610	42.1	254.769	yes	7
1726	KNM-ER 1470	H_rudolfensis	752.5	51.9	2043.32	no	7
1727	KNM-ER 3732	H_rudolfensis	750	59	1999.042	yes	7
1728	AL 162-28	Au_afarensis	400	42.1	3024.754	yes	7
1729	AL 288-1	Au_afarensis	388	28.9	2963.03	no	7
1730	AL 333-105	Au_afarensis	343	43.3	3220.676	yes	7
1731	AL 333-45	Au_afarensis	488	37.2	3218.321	yes	7
1732	AL 444-2	Au_afarensis	522	42.7	3170.554	yes	7
1733	AL 822-1	Au_afarensis	382	35.2	3121.267	yes	7
1734	MLD 1	Au_africanus	510	30.2	2977.964	yes	7
1735	MLD 3	Au_africanus	375	33.9	3028.203	yes	7
1736	MLD 37/38	Au_africanus	440	51.7	2500.659	yes	7
1737	Sts 17	Au_africanus	400	36.2	3473.299	yes	7
1738	Sts 19/58	Au_africanus	436	25.4	3376.234	yes	7
1739	STS 25	Au_africanus	363	39.9	3552.689	yes	7
1740	Sts 5	Au_africanus	475	27.9	3546.083	no	7
1741	Sts 60	Au_africanus	388	41.9	3588.165	yes	7
1742	Sts 71	Au_africanus	411.5	26.6	3345.99	no	7
1743	StW 505	Au_africanus	570	25.6	3526.777	yes	7
1744	StW 573	Au_africanus	408	40	3706.865	no	7
1745	TM 1511	Au_africanus	425	40	3312.76	yes	7
1746	Sterkfontein Type 2	Au_africanus	457	39.9	3605.858	yes	7
1747	Taung 1	Au_africanus	405.5	45	2827.034	yes	7
1748	BOU-VP-12/130	Au_garhi	450	36	2485.064	yes	7
1749	KNM-ER 1805	H_habilis	582	30.3	1798.649	yes	7
1750	KNM-ER 1813	H_habilis	478	26.3	1868.3	no	7
1751	OH 13	H_habilis	662.3	53	1702.435	yes	7
1752	OH 16	H_habilis	638	26.3	1904.264	yes	7
1753	OH 24	H_habilis	597	30.3	1945.83	no	7
1754	OH 7	H_habilis	778.5	38	1847.641	yes	7
1755	StW 53	H_habilis	570	30.3	1880.073	yes	7
1756	SK 847	H_habilis	554	47	1327.326	no	7
1757	KGA10-525	P_boisei	545	47.9	1437.855	yes	7
1758	KNM-ER 13750	P_boisei	475	44.5	1905.49	yes	7
1759	KNM-ER 23000	P_boisei	490	57.6	1889.519	yes	7
1760	KNM-ER 406	P_boisei	515	69.8	1846.822	no	7
1761	KNM-ER 407	P_boisei	510	68.4	1645.624	yes	7
1762	KNM-ER 732	P_boisei	500	32	1626.597	no	7
1763	KNM-WT 17400	P_boisei	400	44.5	1524.383	yes	7
1764	OH 5	P_boisei	491	57.6	1845.751	no	7
1765	Shungura G-8-323-1976-896	P_boisei	490	47.9	2175.169	yes	7
1766	DNH 155	P_robustus	450	45.8	2269.178	yes	7
1767	DNH 7	P_robustus	415	45.8	2080.457	yes	7
1768	Kromdraai Individual 1	P_robustus	625	38.2	2060.28	yes	7
1769	SK 1585	P_robustus	530	34.8	2000.463	yes	7
1770	SK 46	P_robustus	712.5	41.2	2315.244	yes	7
1771	SK 47	P_robustus	595.2	45.8	2043.934	yes	7
1772	SK 48	P_robustus	600	38.2	2221.916	yes	7
1773	SK 49	P_robustus	475	36.1	2260.935	yes	7
1774	SK 52	P_robustus	575	45.6	1914.024	yes	7
1775	SK 54	P_robustus	500	38.2	1902.095	yes	7
1776	SK 859	P_robustus	465	30	1952.996	yes	7
1777	BOU-VP-2/66	H_ergaster	995	69	942.563	yes	7
1778	BSN12/P1	H_ergaster	896	55.9	1239.112	yes	7
1779	DAN5/P1	H_ergaster	598	56	1595.38	yes	7
1780	KNM-ER 3733	H_ergaster	854	51.9	1630	no	7
1781	KNM-ER 3883	H_ergaster	827	58.8	1471.555	no	7
1782	KNM-ER 42700	H_ergaster	732.5	56	1578.687	yes	7
1783	KNM-WT 15000	H_ergaster	880	76.7	1380.432	no	7
1784	MK 2	H_ergaster	1080	58.8	778.955	yes	7
1785	OH 12	H_ergaster	727	69	734.502	yes	7
1786	OH 9	H_ergaster	1013	79	1415.361	yes	7
1787	KNM-OL 45500	H_ergaster	715	53	744.543	yes	7
1788	SK 27	H_ergaster	850	69	1893.038	yes	7
1789	Buia	H_ergaster	995	69	992	yes	7
1790	PA 830	H_erectus	1025	76	436.468	yes	7
1791	HLD 6	H_erectus	1190	55.3	234.506	yes	7
1792	Gongwangling	H_erectus	780	51.9	1541.39	yes	7
1793	G-5-1; PA.84	H_erectus	1300	82	347.869	no	7
1794	Mojokerto	H_erectus	962	51.9	1637.161	yes	7
1795	Ngandong I (Ng 1)	H_erectus	1172	49.3	109.768	yes	7
1796	Ngandong IX (Ng 12)	H_erectus	1153	45.6	118.487	yes	7
1797	Ngandong X (Ng 13)	H_erectus	1231	45.6	120.339	yes	7
1798	Ngandong XI (Ng 14)	H_erectus	1127	45.6	111.152	yes	7
1799	Ngandong V (Ng 6)	H_erectus	1013	45.6	101.448	yes	7
1800	Ngandong VI (Ng 7)	H_erectus	1028	45.6	106.269	yes	7
1801	Ngawi	H_erectus	952	82	100.72	yes	7
1802	SM 1	H_erectus	1035	45.6	157.409	yes	7
1803	SM 3	H_erectus	938	45.6	139.626	yes	7
1804	SM 4	H_erectus	1006	76.1	143.208	yes	7
1805	Bukuran	H_erectus	916	45.6	835.455	yes	7
1806	Sangiran 10	H_erectus	855	55.3	853.737	yes	7
1807	Sangiran 12	H_erectus	1059	51.8	862.315	yes	7
1808	Sangiran 17	H_erectus	1004	76.1	824.612	no	7
1809	Sangiran 2	H_erectus	793	76	1016.21	yes	7
1810	Sangiran 3	H_erectus	975	51.6	817.979	yes	7
1811	Sangiran 31 ("Meganthropus-2")	H_erectus	800	45.6	1167.377	yes	7
1812	Sangiran 38	H_erectus	850	68.2	1304.978	yes	7
1813	Sangiran 4	H_erectus	908	68.2	1178.212	yes	7
1814	Sangiran Skull IX	H_erectus	870	45.6	795.875	yes	7
1815	Hulu 1	H_erectus	876	68.2	621.385	yes	7
1816	Trinil 2	H_erectus	940	68.2	601.271	yes	7
1817	Yunxian 2 (EV 9002)	H_erectus	1050	45.6	464.113	yes	7
1818	ZKD Skull II	H_erectus	1030	50	904.416	yes	7
1819	ZKD Skull III	H_erectus	915	55.3	835.592	yes	7
1820	ZKD Skull V	H_erectus	1300	50	448.614	yes	7
1821	ZKD Skull VI	H_erectus	850	76.1	469.48	yes	7
1822	ZKD Skull X	H_erectus	1225	55.3	772.125	yes	7
1823	ZKD Skull XI	H_erectus	1015	45.6	803.908	no	7
1824	ZKD Skull XII	H_erectus	1030	51.9	554.213	no	7
1825	Dali	H_heidelbergensis	1120	45.6	265.133	no	7
1826	HBSM2018-000018(A)	H_neanderthalensis	1420	77.8	202.316	yes	7
1827	Jinniushan	H_sapiens	1360	77.4	255.092	no	7
1828	XUC 1	H_sapiens	1800	68	122.239	yes	7
1829	Xujiayao 6	H_sapiens	1700	83.8	221.124	yes	7
1830	Shungura E-338Y-6	P_boisei	448	31	2330.739	yes	7
1831	F2	H_heidelbergensis	1420	67.8	39.16	yes	7
1832	Aroeira 3	H_neanderthalensis	1110	83.4	391.776	yes	7
1833	Reilingen	H_neanderthalensis	1430	72.7	133.499	yes	7
1834	KNM ES-11693	H_sapiens	1212	54.1	230.244	yes	7
1835	Eyasi 1	H_sapiens	1245	54.1	323.063	yes	7
1836	Florisbad 1	H_sapiens	1280	96	290.02	no	7
1837	BOU-VP-16/1	H_sapiens	1450	80.5	148.72	yes	7
1838	Irhoud 1	H_sapiens	1375	80.5	277.086	no	7
1839	Irhoud 2	H_sapiens	1400	54.1	324.609	yes	7
1840	KNM-ER 3884	H_sapiens	1400	54.1	360.144	yes	7
1841	Omo I	H_sapiens	1400	54.1	230.864	no	7
1842	Omo II	H_sapiens	1491	80.5	226.927	yes	7
1843	Singa 1	H_sapiens	1400	80.5	116.807	yes	7
1844	BC1	H_sapiens	1507	56.3	149.871	yes	7
1845	Boskop skull	H_sapiens	1832	61.5	119.001	yes	7
1846	SAM-AP4692	H_sapiens	1575	48.9	12	no	7
1847	Hofmeyr	H_sapiens	1498	48.9	38.23	yes	7
1848	Kanjera 1	H_sapiens	1350	47.9	19.617	yes	7
1849	Kanjera 3	H_sapiens	1400	62.2	59.156	yes	7
1850	LH18	H_sapiens	1237	52.2	114.684	yes	7
1851	Nazlet Khater 2	H_sapiens	1420	67.7	38.513	no	7
1852	Taza 1	H_sapiens	1125	48.9	17.069	yes	7
1853	Tuinplass 1	H_sapiens	1540	67.7	21.129	yes	7
1854	Kubbaniya 1	H_sapiens	1368	71.8	20.819	no	7
1855	Buhl	H_sapiens	1453	56.5	12.297	no	7
1856	Keilor	H_sapiens	1497	83.8	16.387	yes	7
1857	Talgai	H_sapiens	1335	83.8	17.703	yes	7
1858	WLH-50	H_sapiens	1540	83.8	17.972	yes	7
1859	84.MDD.M1	H_sapiens	1271	80.8	17.841	yes	7
1860	84.MDN.M1	H_sapiens	1429	57.7	17.535	yes	7
1861	Wajak 1	H_sapiens	1475	80.8	44.652	no	7
1862	Wajak 2	H_sapiens	1650	35	56.217	yes	7
1863	Pataud 1	H_sapiens	1323	69.7	26.888	no	7
1864	Arene Candide 1	H_sapiens	1414	66.9	28.258	yes	7
1865	Arene Candide 10	H_sapiens	1490	68.7	12.916	no	7
1866	Arene Candide 11	H_sapiens	1424	67.6	12.035	yes	7
1867	Arene Candide 12	H_sapiens	1520	69.6	12.745	no	7
1868	Arene Candide 13	H_sapiens	1661	69.7	14.856	yes	7
1869	Arene Candide 1-IP	H_sapiens	1490	66	27.735	yes	7
1870	Arene Candide 2	H_sapiens	1424	73.3	11.229	no	7
1871	Arene Candide 4	H_sapiens	1520	67.6	12.85	no	7
1872	Brno 1	H_sapiens	1600	81.1	27.638	yes	7
1873	Brno 2	H_sapiens	1500	69.8	27.999	yes	7
1874	Brno3	H_sapiens	1304	79.6	27.667	no	7
1875	Bruniquel 2	H_sapiens	1555	79.4	14.589	yes	7
1876	Cap Blanc 1	H_sapiens	1434	59.4	12	no	7
1877	Chancelade	H_sapiens	1452	67.4	18.376	no	7
1878	Cioclovina 1	H_sapiens	1498.5	83.6	32.198	yes	7
1879	Cro-Magnon 1	H_sapiens	1574	70.3	32.18	no	7
1880	Cro-Magnon 2	H_sapiens	1402	68.6	30.969	no	7
1881	Cro-Magnon 3	H_sapiens	1813	58.8	33.725	no	7
1882	DV III	H_sapiens	1285	71.2	31.993	no	7
1883	DV XIII	H_sapiens	1590	68.7	31.237	no	7
1884	DV XIV	H_sapiens	1663	79.4	31.138	no	7
1885	DV XV	H_sapiens	1385	69.8	30.887	no	7
1886	DV XVI	H_sapiens	1524	78	31.176	no	7
1887	Ein Gev 1	H_sapiens	1464	56.9	18.411	no	7
1888	Barma del Caviglione 1	H_sapiens	1475	68.1	24.734	no	7
1889	Barma Grande 2	H_sapiens	1814	82.3	18.264	no	7
1890	Grotte des Enfants 4	H_sapiens	1745	82.3	20.533	no	7
1891	Grotte des Enfants 5	H_sapiens	1446.5	60.8	25.88	no	7
1892	Grotte des Enfants 6	H_sapiens	1580	39	24.971	yes	7
1893	Jingchuan 1	H_sapiens	1464	83.6	23.44	yes	7
1894	Qasr Kharaneh 2	H_sapiens	1382	66.5	19.077	no	7
1895	Kostenki 2	H_sapiens	1605	64.4	30.446	yes	7
1896	Kostenki 14	H_sapiens	1222	62.2	39.072	yes	7
1897	Rochereil 1	H_sapiens	1506	62.2	13.261	no	7
1898	Liujiang man	H_sapiens	1567	42.7	83.233	no	7
1899	Manot 1	H_sapiens	1218.5	57.9	42.422	yes	7
1900	Mladec 1	H_sapiens	1606	61.2	34.861	no	7
1901	Mladec 2	H_sapiens	1390	62.2	35.778	yes	7
1902	Mladec 5	H_sapiens	1650	69.7	37.231	yes	7
1903	Oberkassel 1	H_sapiens	1492	75.1	14.788	no	7
1904	Oberkassel 2	H_sapiens	1330	58.8	14.144	no	7
1905	Ohalo II	H_sapiens	1475	74.9	23.673	no	7
1906	Pavlov	H_sapiens	1472	65.4	29.525	yes	7
1907	Oase 2	H_sapiens	1579.8	79.4	37.397	yes	7
1908	Predmosti 10	H_sapiens	1452	71.9	29.805	no	7
1909	Predmosti 3	H_sapiens	1580	70.1	29.537	no	7
1910	Predmosti 4	H_sapiens	1250	70.5	29.872	no	7
1911	Predmosti 9	H_sapiens	1555	58.8	30.37	no	7
1912	Qafzeh 11	H_sapiens	1308	59.7	92.634	yes	7
1913	Qafzeh 6	H_sapiens	1524	62.4	87.397	yes	7
1914	Qafzeh 9	H_sapiens	1497	64.4	89.983	no	7
1915	Ryonggok #3	H_sapiens	1650	66.5	28.559	yes	7
1916	Ryonggok #7	H_sapiens	1450	62.4	48.229	yes	7
1917	Minatogawa 1	H_sapiens	1135	63.3	12.472	no	7
1918	Minatogawa 2	H_sapiens	1170	48.6	14.142	no	7
1919	Minatogawa 4	H_sapiens	1170	47.4	12.357	no	7
1920	San Teodoro 1	H_sapiens	1565	47.7	15.098	no	7
1921	San Teodoro 2	H_sapiens	1569	67.2	15.232	yes	7
1922	San Teodoro 3	H_sapiens	1560	81.1	14.861	yes	7
1923	San Teodoro 5	H_sapiens	1484	72.4	14.886	yes	7
1924	San Teodoro 7	H_sapiens	1500	86.8	14.737	yes	7
1925	Skhul II	H_sapiens	1300	62.4	106.862	yes	7
1926	Skhul IV	H_sapiens	1554	72.4	121.827	no	7
1927	Skhul IX	H_sapiens	1587	74	152.026	no	7
1928	Skhul V	H_sapiens	1363	76.9	103.568	no	7
1929	St. Germain-la-Rivie	H_sapiens	1354	59.2	16.368	no	7
1930	Sunghir 1	H_sapiens	1510	78.9	28.402	no	7
1931	Sunghir 2	H_sapiens	1267	59.4	27.836	yes	7
1932	Sunghir 5	H_sapiens	1400	61.3	34.489	yes	7
1933	Tze Yang	H_sapiens	1250	52.9	42.098	yes	7
1934	Veyrier 1	H_sapiens	1430	62.4	23.426	yes	7
1935	F-81	H_sapiens	1405	58.6	16.983	no	7
1936	ZKD UC 101	H_sapiens	1564	83.6	33.936	no	7
1937	ZKD UC 102	H_sapiens	1500	43.2	37.14	no	7
1938	ZKD UC 103	H_sapiens	1385	71.3	35.617	no	7
1939	Apidima 2	H_neanderthalensis	1290	57.4	149.981	yes	7
1940	Biache 1	H_neanderthalensis	1344	57.4	223.009	yes	7
1941	Ehringsdorf 9	H_neanderthalensis	1450	65.9	213.308	yes	7
1942	Cranium D	H_neanderthalensis	1397	59.7	151.791	yes	7
1943	Krapina 2	H_neanderthalensis	1286	63.7	116.192	yes	7
1944	Krapina 3	H_neanderthalensis	1272	66.6	178.104	yes	7
1945	Krapina 6	H_neanderthalensis	1158	63.7	157.241	yes	7
1946	Krapina 5	H_neanderthalensis	1397	68.5	138.252	yes	7
1947	La Chaise 1	H_neanderthalensis	1065	59.2	101.097	yes	7
1948	Altamura	H_neanderthalensis	1200	65.9	133.18	yes	7
1949	Saccopastore 1	H_neanderthalensis	1094	66.6	203.12	no	7
1950	Saccopastore 2	H_neanderthalensis	1290	63.7	219.912	yes	7
1951	Amud 1	H_neanderthalensis	1736	72.1	60.38	no	7
1952	Gibraltar 2	H_neanderthalensis	1650	66.9	115.873	yes	7
1953	El Sidron J1	H_neanderthalensis	1330	81.7	51.047	yes	7
1954	Feldhofer Neanderthal 1	H_neanderthalensis	1261	81.4	42.85	no	7
1955	Gibraltar 1	H_neanderthalensis	1213	93.4	107.585	no	7
1956	Ganovce 1	H_neanderthalensis	1320	74.6	129.308	yes	7
1957	Guattari 1	H_neanderthalensis	1421	74.6	57.572	yes	7
1958	La Chapelle-aux-Saints	H_neanderthalensis	1490	81.7	67.51	no	7
1959	La Ferrassie 1	H_neanderthalensis	1643	90.5	39.194	no	7
1960	La Quina 5	H_neanderthalensis	1350	61	71.537	yes	7
1961	Le Moustier 1	H_neanderthalensis	1575	81.2	46.278	no	7
1962	Shanidar 1	H_neanderthalensis	1600	67.8	50.999	no	7
1963	Shanidar 5	H_neanderthalensis	1550	71.2	49.033	no	7
1964	Spy I	H_neanderthalensis	1287	70.8	47.06	no	7
1965	Spy II	H_neanderthalensis	1531	83.4	48.506	no	7
1966	Tabun C1	H_neanderthalensis	1271	54.2	93.03	no	7
1967	Teshik-Tash	H_neanderthalensis	1525	81.7	45.076	yes	7
1968	Bodo 1	H_heidelbergensis	1250	83.8	607.853	no	7
1969	Kabwe 1	H_heidelbergensis	1249	83.8	306.671	no	7
1970	Ndutu 1	H_heidelbergensis	1100	68.2	380.268	yes	7
1971	SAM-PQ-EH 1	H_heidelbergensis	1212.5	82.6	500	yes	7
1972	ATD6-15	H_heidelbergensis	1000	76	853.458	yes	7
1973	Arago 21	H_heidelbergensis	1166	35	356.745	no	7
1974	Sima de los huesos Cranium 10	H_heidelbergensis	1218	69.7	457.945	yes	7
1975	Sima de los huesos Cranium 11	H_heidelbergensis	1057	56.9	498.461	yes	7
1976	Sima de los huesos Cranium 12	H_heidelbergensis	1227.5	64.8	359.712	yes	7
1977	Sima de los huesos Cranium 13	H_heidelbergensis	1436.5	62.5	569.412	yes	7
1978	Sima de los huesos Cranium 15	H_heidelbergensis	1283.5	62.5	523.84	yes	7
1979	Sima de los huesos Cranium 16	H_heidelbergensis	1236	56.9	486.947	yes	7
1980	Sima de los huesos Cranium 17	H_heidelbergensis	1218	69	502.045	yes	7
1981	Sima de los huesos Cranium 2	H_heidelbergensis	1333.5	70.4	408.37	yes	7
1982	Sima de los huesos Cranium 3	H_heidelbergensis	1230	69.7	542.366	yes	7
1983	Sima de los huesos Cranium 4 (Agamenon)	H_heidelbergensis	1360	57.6	591.075	yes	7
1984	Sima de los huesos Cranium 5 (Miguelon)	H_heidelbergensis	1092	40	553.839	no	7
1985	Sima de los huesos Cranium 6 (Rui)	H_heidelbergensis	1225	65.8	451.474	yes	7
1986	Sima de los huesos Cranium 7	H_heidelbergensis	1143.5	80.3	606.996	yes	7
1987	Sima de los huesos Cranium 8	H_heidelbergensis	1313	70.2	460.885	yes	7
1988	Sima de los huesos Cranium 9	H_heidelbergensis	1201	58.5	556.974	yes	7
1989	Ceprano	H_heidelbergensis	1185	35	418.195	yes	7
1990	Lazaret	H_heidelbergensis	1250	77.8	211.783	yes	7
1991	Petralona 1	H_heidelbergensis	1162	51.9	163.603	no	7
1992	Steinheim	H_heidelbergensis	1140	35	378.718	no	7
1993	Swanscombe	H_heidelbergensis	1325	75.6	397.34	yes	7
1994	Verteszollos 2	H_heidelbergensis	1335.7	58.5	239.281	yes	7
1995	Zuttiyeh	H_heidelbergensis	1400	69.6	368.39	no	7
1996	TM 266-01-060-1	S_tchadensis	365	58	7127.315	no	8
1997	ARA-VP 6/500	Ar_ramidus	325	36.2	4400.682	no	8
1998	KNM-WT 40000	K_platyops	425	32.6	3646.963	no	8
1999	LB1	H_floresiensis	426	34.1	92.127	no	8
[truncated: 283,001 more rows]
